# Supplementary material for: Structural polymorphism of α-synuclein fibrils alters the pathway of Hsc70-mediated disaggregation
Source: EMBO J. 2025 Oct 6;44(22):6499–526. doi: 10.1038/s44318-025-00573-3 (PMC12623964; doi:10.1038/s44318-025-00573-3)
Supplement: Supplementary file 3 — Source data Fig. 1 [file 44318_2025_573_MOESM3_ESM.zip]

Archive with 38 entries (32 files):
- Figure 1/
- __MACOSX/._Figure 1
- Figure 1/.DS_Store
- __MACOSX/Figure 1/._.DS_Store
- Figure 1/1A/
- __MACOSX/Figure 1/._1A
- Figure 1/1B/
- __MACOSX/Figure 1/._1B
- Figure 1/1E/
- __MACOSX/Figure 1/._1E
- Figure 1/1D/
- __MACOSX/Figure 1/._1D
- Figure 1/1C/
- __MACOSX/Figure 1/._1C
- Figure 1/1A/F65_10kX_0036.jpg
- __MACOSX/Figure 1/1A/._F65_10kX_0036.jpg
- Figure 1/1A/EM XG.png
- __MACOSX/Figure 1/1A/._EM XG.png
- Figure 1/1A/.DS_Store
- __MACOSX/Figure 1/1A/._.DS_Store
- Figure 1/1A/EM crop.pptx
- __MACOSX/Figure 1/1A/._EM crop.pptx
- Figure 1/1A/Ri_10kX_0005.jpg
- __MACOSX/Figure 1/1A/._Ri_10kX_0005.jpg
- Figure 1/1A/F91_10kX_0112.jpg
- __MACOSX/Figure 1/1A/._F91_10kX_0112.jpg
- Figure 1/1A/F110_10kX_0012.jpg
- __MACOSX/Figure 1/1A/._F110_10kX_0012.jpg
- Figure 1/1A/FM_10kX_0045.jpg
- __MACOSX/Figure 1/1A/._FM_10kX_0045.jpg
- Figure 1/1B/Uncropped western blots.pdf
- __MACOSX/Figure 1/1B/._Uncropped western blots.pdf
- Figure 1/1E/Tht assay.xlsx
- __MACOSX/Figure 1/1E/._Tht assay.xlsx
- Figure 1/1D/Tht assay.xlsx
- __MACOSX/Figure 1/1D/._Tht assay.xlsx
- Figure 1/1C/western numerical data .xlsx
- __MACOSX/Figure 1/1C/._western numerical data .xlsx
