# Supplementary material for: Structural polymorphism of α-synuclein fibrils alters the pathway of Hsc70-mediated disaggregation
Source: EMBO J. 2025 Oct 6;44(22):6499–526. doi: 10.1038/s44318-025-00573-3 (PMC12623964; doi:10.1038/s44318-025-00573-3)
Supplement: Supplementary file 3 — Source data Fig. 1 [file 44318_2025_573_MOESM3_ESM.zip › Figure 1/1E/Tht assay.xlsx]

## Sheet: Data
		XG																	FM																Ri
		Batch 1						Batch 2					Batch 3						Batch 1					Batch 2					Batch 3						Batch 1						Batch 2				Batch 3
time [h]		A	B	C	D	Average		A	B	C	Average		A	B	C	Average			A	B	C	Average		A	B	C	Average		A	B	C	D	Average		A	B	C	D	Average		A	B	Average		A	B	C	D	Average
0		1	1	1	1	1		1	1	1	1		1	1	1	1			1	1	1	1		1	1	1	1		1	1	1	1	1		1	1	1	1	1		1	1	1		1	1	1	1	1
0.0833333		0.988052	0.979596	0.991647	0.960675	0.979993		0.976691	0.953473	0.78618	0.905448		0.995259	0.997733	0.963196	0.985396			0.962937	0.984795	0.999828	0.98252		0.921655	0.904735	1.01614	0.947509		0.988734	0.940524	1.01445	1.15294	1.02416		0.992012	1.00419	0.946766	0.970705	0.978417		1.21092	1.00791	1.10941		1.00396	0.982241	0.842189	0.941239	0.942408
0.166667		0.982865	0.967578	0.960073	0.940557	0.962768		0.961312	0.919466	0.780723	0.887167		0.983746	0.986529	0.960668	0.976981			0.928563	0.979922	0.975114	0.9612		0.927893	0.903854	1.00467	0.945473		0.958514	0.944457	1.00419	1.11946	1.00666		0.999121	1.00335	0.913634	0.982403	0.974627		1.22306	1.02658	1.12482		0.993339	0.967935	0.817901	0.976338	0.938878
0.25		0.980331	0.949945	0.926029	0.914338	0.942661		0.94213	0.899491	0.76988	0.8705		0.976137	0.979732	0.95394	0.969936			0.936087	0.973955	0.973103	0.961048		0.922852	0.861104	0.997815	0.927257		0.959467	0.926386	0.969412	1.11602	0.992822		1.00469	0.998713	0.888221	0.972435	0.966014		1.18453	0.950757	1.06764		0.997899	0.988103	0.837087	0.952731	0.943955
0.333333		0.949499	0.923981	0.902725	0.892025	0.917057		0.906193	0.879279	0.765804	0.850426		0.96177	0.977848	0.949661	0.963093			0.926875	0.983633	0.966073	0.95886		0.922518	0.843087	0.991653	0.919086		0.956463	0.916349	0.985156	1.10392	0.990471		0.999657	0.993434	0.921363	0.964211	0.969666		1.18481	0.960676	1.07274		1.04608	1.02973	0.826131	0.969636	0.967894
0.416667		0.94981	0.907835	0.881856	0.873925	0.903356		0.892516	0.868529	0.748259	0.836435		0.94012	0.965845	0.933694	0.946553			0.925871	0.970581	0.964464	0.953639		0.923961	0.848012	0.981916	0.917963		0.979812	0.933874	0.978311	1.08041	0.993102		1.01846	0.996996	0.91838	0.99887	0.983178		1.15379	0.965507	1.05965		0.97418	1.00028	0.827222	0.917595	0.92982
0.5		0.914133	0.893415	0.850412	0.861015	0.879744		0.875615	0.855415	0.717224	0.816085		0.947335	0.938906	0.936124	0.940788			0.923047	0.958472	0.960143	0.947221		0.908479	0.838903	0.971725	0.906369		0.947832	0.917299	0.985967	1.0653	0.979101		0.99704	1.022	0.889654	1.0014	0.977524		1.08193	0.936969	1.00945		1.02768	1.0339	0.818966	0.845256	0.931452
0.583333		0.884462	0.87346	0.827838	0.846816	0.858144		0.844618	0.829648	0.71956	0.797942		0.937304	0.952135	0.927271	0.938904			0.915416	0.949129	0.953785	0.939443		0.921089	0.841035	0.968504	0.910209		0.954918	0.904797	0.957925	1.04576	0.96585		1.0691	1.01936	0.917602	1.0346	1.01017		1.03811	0.956241	0.997173		0.974413	0.998205	0.815522	0.884087	0.918057
0.666667		0.870357	0.857589	0.810023	0.834078	0.843012		0.819317	0.82355	0.69412	0.778996		0.923373	0.938108	0.923082	0.928188			0.90754	0.943304	0.951704	0.934183		0.911765	0.847315	0.958672	0.905917		0.938968	0.920258	0.944039	1.05294	0.96405		1.0828	0.998788	0.957264	0.993012	1.00797		1.06426	0.934945	0.999605		1.08043	0.999788	0.852106	0.886027	0.954587
0.75		0.839698	0.837444	0.78785	0.819738	0.821182		0.801335	0.820838	0.685224	0.769132		0.911561	0.923773	0.9314	0.922244			0.912291	0.939444	0.955137	0.935624		0.91493	0.837499	0.946139	0.899522		0.913939	0.928124	0.959057	1.05139	0.963127		0.949364	1.00238	0.956186	0.98256	0.972624		1.08091	0.939645	1.01028		1.0766	1.0467	0.81583	0.869637	0.952192
0.833333		0.83054	0.822989	0.766758	0.810457	0.807686		0.79299	0.809326	0.665003	0.755773		0.905891	0.929368	0.919642	0.9183			0.897625	0.938511	0.947615	0.927917		0.920967	0.836554	0.946811	0.901444		0.948121	0.903771	0.949074	1.06017	0.965283		1.01302	1.03267	0.934077	1.01355	0.998331		1.07262	0.962792	1.0177		0.981101	1.01116	0.818245	0.895905	0.926603
0.916667		0.804597	0.803791	0.748904	0.795441	0.788183		0.768594	0.792411	0.665406	0.742137		0.892471	0.911737	0.926304	0.910171			0.902311	0.931424	0.943824	0.925853		0.918236	0.839944	0.960785	0.906322		0.920723	0.895523	0.941424	1.04169	0.949841		1.01143	1.0124	0.918634	1.0097	0.988041		1.09826	0.90449	1.00138		1.02801	1.00115	0.817356	0.908913	0.938857
1		0.778463	0.79013	0.732835	0.788232	0.772415		0.757649	0.794265	0.669301	0.740405		0.886614	0.908833	0.915446	0.903631			0.900299	0.929307	0.941296	0.923634		0.919644	0.825474	0.944265	0.896461		0.916306	0.894026	0.94108	1.04211	0.948379		1.00166	1.03638	0.943374	0.980807	0.990553		1.07971	0.997768	1.03874		1.04248	1.00117	0.844289	0.906317	0.948564
1.08333		0.763555	0.767745	0.716226	0.770897	0.754606		0.739711	0.768054	0.667327	0.725031		0.883875	0.902987	0.909268	0.89871			0.898643	0.915833	0.94063	0.918369		0.916032	0.832117	0.942944	0.897031		0.910886	0.90167	0.94417	1.02978	0.946628		1.02331	1.04439	0.937466	1.01358	1.00468		1.09415	0.895139	0.994646		1.03808	1.02704	0.809271	0.882472	0.939218
1.16667		0.743064	0.756377	0.692495	0.761578	0.738378		0.734039	0.765832	0.631882	0.710584		0.878907	0.902512	0.912864	0.898094			0.886357	0.918378	0.930322	0.911685		0.892943	0.841218	0.946067	0.89341		0.908092	0.89762	0.939674	1.02165	0.941758		1.06116	1.04138	0.921607	1.00965	1.00845		1.00199	0.959221	0.980604		1.04299	1.04082	0.813985	0.863913	0.940426
1.25		0.719069	0.737138	0.678718	0.748047	0.720743		0.709007	0.76391	0.638606	0.703841		0.858526	0.901968	0.90836	0.889618			0.874627	0.921547	0.93542	0.910531		0.902623	0.827339	0.941018	0.890327		0.907351	0.885843	0.930108	1.02175	0.936262		1.06244	1.02126	0.935546	1.01314	1.0081		1.09601	0.979497	1.03775		1.18203	0.978104	0.832812	0.880748	0.968424
1.33333		0.704901	0.728395	0.662604	0.745521	0.710355		0.693079	0.751117	0.620762	0.688319		0.869971	0.889626	0.909792	0.889797			0.870026	0.903452	0.930274	0.901251		0.909981	0.832551	0.950107	0.897546		0.920916	0.893355	0.931918	1.01559	0.940446		0.99639	1.03204	0.92833	0.997778	0.988634		1.00059	1.01976	1.01018		1.06963	1.00313	0.854119	0.88113	0.952002
1.41667		0.682551	0.709979	0.649358	0.734183	0.694018		0.683136	0.741372	0.614678	0.679728		0.860487	0.881212	0.898255	0.879985			0.86733	0.900812	0.920619	0.896254		0.894529	0.827622	0.938799	0.886984		0.91113	0.877431	0.917283	1.02055	0.931599		1.05464	1.01485	0.937276	1.00245	1.0023		1.07369	1.04718	1.06044		1.09858	1.00279	0.82899	0.871043	0.950351
1.5		0.667719	0.696735	0.635762	0.718652	0.679717		0.667134	0.731674	0.604133	0.667647		0.851791	0.879383	0.895764	0.875646			0.853072	0.899293	0.929516	0.89396		0.902373	0.827578	0.942203	0.890718		0.913114	0.879692	0.91287	1.00815	0.928456		0.991154	1.03485	0.941642	1.02602	0.998418		1.06886	0.994826	1.03184		1.16841	0.991728	0.843242	0.899601	0.975745
1.58333		0.653288	0.683369	0.616147	0.716907	0.667428		0.656399	0.728362	0.597382	0.660714		0.849858	0.874415	0.90311	0.875794			0.860695	0.887852	0.913518	0.887355		0.909143	0.825248	0.950307	0.8949		0.905856	0.891513	0.901985	0.98997	0.922331		1.01512	1.02881	0.929962	1.01356	0.996863		1.02711	0.9686	0.997855		1.01592	0.981492	0.870601	0.907132	0.943788
1.66667		0.638266	0.670546	0.60272	0.702811	0.653586		0.648463	0.718249	0.58108	0.649264		0.845461	0.862549	0.890788	0.866266			0.853225	0.881418	0.922123	0.885589		0.888799	0.826473	0.944028	0.886433		0.909815	0.870972	0.894023	1.00408	0.919723		1.06615	1.0274	0.931114	1.02313	1.01195		1.08225	0.915229	0.998738		1.08671	0.990655	0.838388	0.86723	0.945747
1.75		0.623035	0.657777	0.590265	0.698882	0.64249		0.628974	0.708106	0.577436	0.638172		0.830286	0.86908	0.897557	0.865641			0.850101	0.88443	0.91567	0.8834		0.899822	0.822901	0.940251	0.887658		0.895646	0.889415	0.903339	0.987432	0.918958		1.03626	1.02846	0.940045	1.00745	1.00305		1.10171	0.947205	1.02446		1.0587	1.00063	0.827643	0.895099	0.945516
1.83333		0.602523	0.641127	0.577444	0.687724	0.627204		0.618958	0.698073	0.56763	0.62822		0.826031	0.856336	0.88786	0.856742			0.82416	0.875179	0.909719	0.869686		0.889751	0.819316	0.937134	0.882067		0.906763	0.858135	0.906569	0.989609	0.915269		0.999026	1.04133	0.931075	1.03822	1.00241		1.02459	0.936115	0.980351		1.14183	0.969462	0.812528	0.855883	0.944927
1.91667		0.588659	0.63439	0.566204	0.673649	0.615725		0.602287	0.686323	0.568636	0.619082		0.828338	0.854398	0.892232	0.858323			0.832892	0.882042	0.906217	0.873717		0.899127	0.807755	0.93889	0.881924		0.89284	0.887007	0.898674	0.999974	0.919624		1.02928	1.02358	0.924529	1.01063	0.997006		1.09678	0.937959	1.01737		1.0685	0.943044	0.77877	0.917169	0.926871
2		0.575779	0.621499	0.55146	0.666282	0.603755		0.604088	0.682865	0.563695	0.616883		0.825454	0.850739	0.879023	0.851739			0.843723	0.87392	0.91025	0.875964		0.893755	0.818083	0.94183	0.884556		0.884101	0.872745	0.891813	0.987407	0.909016		1.00346	1.03029	0.949719	1.03975	1.00581		1.06205	0.981247	1.02165		1.12646	0.89979	0.803812	0.843375	0.91836
2.08333		0.562557	0.61112	0.541779	0.662697	0.594538		0.590395	0.679423	0.539049	0.602956		0.820264	0.859108	0.891344	0.856905			0.819263	0.872158	0.906911	0.866111		0.898815	0.807204	0.937996	0.881338		0.888784	0.88512	0.899648	0.971539	0.911273		1.04979	1.04257	0.940223	1.01301	1.0114		1.04398	0.978619	1.0113		1.09495	0.962081	0.806815	0.847276	0.92778
2.16667		0.545157	0.595051	0.53617	0.655268	0.582912		0.585931	0.670786	0.542184	0.599633		0.804202	0.847178	0.887706	0.846362			0.814163	0.856205	0.885733	0.852034		0.891549	0.819554	0.920626	0.877243		0.902547	0.862351	0.88146	0.977328	0.905922		0.998138	1.01243	0.936945	1.0296	0.994277		1.15739	0.941532	1.04946		1.15224	0.93325	0.821632	0.847961	0.938771
2.25		0.532595	0.58842	0.520847	0.647422	0.572321		0.566929	0.663383	0.541843	0.590718		0.809274	0.849038	0.880023	0.846112			0.822806	0.858494	0.898675	0.859992		0.897228	0.815656	0.935346	0.882743		0.883688	0.857869	0.886041	0.983836	0.902859		0.993322	0.999399	0.922269	1.0053	0.980071		1.177	0.984754	1.08088		1.11058	0.962007	0.814158	0.859861	0.936652
2.33333		0.524418	0.579754	0.508655	0.636892	0.56243		0.557346	0.663521	0.536679	0.585849		0.806516	0.837136	0.871712	0.838455			0.819082	0.858878	0.895025	0.857662		0.892031	0.817445	0.930048	0.879841		0.901034	0.865082	0.876964	0.963011	0.901523		1.00943	1.01181	0.920627	1.05637	0.999558		1.12179	0.966372	1.04408		1.09422	0.921339	0.818861	0.859699	0.923529
2.41667		0.511005	0.568923	0.501549	0.628684	0.55254		0.556539	0.650996	0.520705	0.57608		0.80617	0.844851	0.877243	0.842755			0.809342	0.852927	0.897895	0.853388		0.890697	0.821432	0.924469	0.878866		0.900206	0.875235	0.879111	0.972563	0.906779		0.975448	1.01027	0.927129	1.02225	0.983775		1.10502	1.01133	1.05818		1.02758	0.909384	0.789325	0.873443	0.899933
2.5		0.498394	0.557696	0.491285	0.625665	0.54326		0.548757	0.650724	0.518968	0.572816		0.80496	0.834213	0.874052	0.837742			0.804771	0.84673	0.893687	0.848396		0.88901	0.820308	0.939383	0.8829		0.89236	0.859732	0.866417	0.975091	0.8984		0.932032	0.989867	0.949157	1.02897	0.975006		1.10627	0.948209	1.02724		0.993875	0.850768	0.823244	0.862596	0.882621
2.58333		0.488698	0.547376	0.483005	0.616047	0.533782		0.53618	0.64262	0.528675	0.569159		0.79751	0.837183	0.880773	0.838489			0.80445	0.845658	0.886252	0.845453		0.886309	0.819051	0.927804	0.877721		0.891559	0.858204	0.869442	0.96247	0.895419		0.992039	0.967545	0.941935	1.0197	0.980306		1.12498	0.941427	1.0332		0.973587	0.868373	0.835299	0.855397	0.883164
2.66667		0.474499	0.542853	0.475569	0.607389	0.525078		0.525922	0.634742	0.503459	0.554708		0.790898	0.825429	0.871453	0.82926			0.796959	0.838531	0.893483	0.842991		0.88947	0.814056	0.922608	0.875378		0.884543	0.841301	0.87715	0.9557	0.889674		0.922799	1.00319	0.918724	1.0236	0.967076		1.10158	0.961461	1.03152		0.955768	0.840393	0.811005	0.898047	0.876303
2.75		0.467509	0.530589	0.46262	0.605856	0.516643		0.526286	0.629285	0.499235	0.551602		0.795795	0.819846	0.874467	0.830036			0.800828	0.835842	0.882338	0.839669		0.871316	0.825179	0.933021	0.876505		0.887342	0.854216	0.85425	0.956701	0.888127		1.02427	0.986235	0.957506	1.03356	1.00039		1.10829	0.966692	1.03749		0.931833	0.909721	0.81175	0.871969	0.881318
2.83333		0.454524	0.524371	0.458762	0.598551	0.509052		0.519468	0.624603	0.503004	0.549025		0.783327	0.820598	0.868236	0.824054			0.79201	0.839484	0.874959	0.835484		0.883462	0.815659	0.923516	0.874212		0.861884	0.86112	0.851827	0.956473	0.882826		1.04827	0.99698	0.939947	1.04773	1.00823		1.23319	0.92991	1.08155		0.928285	0.874132	0.811354	0.867054	0.870206
2.91667		0.450513	0.516973	0.451173	0.59093	0.502397		0.510883	0.623777	0.487718	0.540793		0.781985	0.819372	0.861587	0.820981			0.782753	0.833537	0.880496	0.832262		0.879288	0.816834	0.925157	0.87376		0.876061	0.859678	0.858705	0.938646	0.883272		0.991073	0.989151	0.92479	1.02792	0.983234		1.15761	0.966286	1.06195		0.946555	0.901056	0.836615	0.865954	0.887545
3		0.442294	0.509486	0.439875	0.584221	0.493969		0.509058	0.605723	0.494305	0.536362		0.777111	0.815804	0.860827	0.817914			0.791492	0.836189	0.879119	0.8356		0.880638	0.820779	0.926478	0.875965		0.887417	0.870314	0.870003	0.959256	0.896747		0.959616	1.01849	0.933773	1.05617	0.992012		1.24568	1.00402	1.12485		0.978477	0.895688	0.817032	0.880424	0.892905
3.08333		0.429642	0.499333	0.435238	0.580676	0.486222		0.499352	0.60508	0.484446	0.529626		0.777839	0.819031	0.870037	0.822302			0.78543	0.834051	0.872877	0.830786		0.888323	0.811637	0.923208	0.87439		0.865862	0.858336	0.866753	0.937347	0.882074		0.997231	0.985291	0.929189	1.03954	0.987814		1.10823	1.08974	1.09898		1.03951	0.906891	0.810415	0.882161	0.909744
3.16667		0.42525	0.490258	0.427965	0.573019	0.479123		0.493807	0.600215	0.473693	0.522572		0.772457	0.804351	0.8535	0.810103			0.779762	0.825492	0.872596	0.82595		0.8724	0.810315	0.925914	0.869543		0.873766	0.865607	0.862718	0.934923	0.884254		0.992125	0.998051	0.905984	1.02149	0.979413		1.14146	1.00761	1.07454		0.970108	0.91544	0.829232	0.860113	0.893723
3.25		0.418469	0.487122	0.4206	0.56853	0.47368		0.491193	0.597175	0.47057	0.519646		0.771713	0.809315	0.860783	0.813937			0.785375	0.828063	0.866608	0.826682		0.878375	0.809538	0.912612	0.866842		0.868434	0.871042	0.855917	0.95452	0.887478		1.03001	0.978657	0.92336	1.02846	0.990121		1.11981	1.03925	1.07953		0.996766	0.893189	0.820412	0.846157	0.889131
3.33333		0.405329	0.477973	0.416698	0.565723	0.466431		0.473185	0.589728	0.470131	0.511015		0.774551	0.807665	0.856909	0.813042			0.777547	0.819574	0.874082	0.823734		0.87085	0.823034	0.919069	0.870984		0.855943	0.83422	0.844422	0.953466	0.872013		1.06301	0.980719	0.927081	1.05046	1.00532		1.10158	1.02941	1.06549		0.967699	0.884167	0.822269	0.841082	0.878804
3.41667		0.401692	0.466871	0.408725	0.558474	0.458941		0.478618	0.589874	0.461106	0.509866		0.76874	0.803189	0.854513	0.808814			0.771188	0.815145	0.865723	0.817352		0.889756	0.809958	0.928292	0.876002		0.877509	0.854862	0.865164	0.936082	0.883404		0.984922	0.97955	0.91616	1.01475	0.973844		1.12665	0.940945	1.0338		1.07422	0.87439	0.834491	0.846028	0.907282
3.5		0.393192	0.463556	0.405014	0.55893	0.455173		0.471081	0.580117	0.455193	0.502131		0.752901	0.808928	0.863757	0.808529			0.77027	0.820211	0.869528	0.820003		0.882798	0.814323	0.914514	0.870545		0.855124	0.859911	0.831332	0.931162	0.869382		1.0236	0.980419	0.947024	1.02454	0.993895		1.17265	1.04263	1.10764		0.945866	0.914412	0.790726	0.878223	0.882307
3.58333		0.388584	0.460337	0.395776	0.551615	0.449078		0.466422	0.578651	0.451304	0.498792		0.766252	0.799374	0.85571	0.807112			0.772097	0.81626	0.865309	0.817888		0.881543	0.804922	0.925439	0.870635		0.883941	0.836092	0.842446	0.925604	0.872021		0.939848	1.04148	0.916994	1.03491	0.983309		1.14872	0.973317	1.06102		0.957741	0.968062	0.80516	0.852882	0.895961
3.66667		0.380061	0.450233	0.391305	0.549846	0.442861		0.464953	0.573609	0.441999	0.49352		0.767655	0.794226	0.85588	0.80592			0.77481	0.814605	0.862615	0.817343		0.877418	0.806223	0.92314	0.868927		0.871968	0.85936	0.83506	0.938133	0.87613		0.992513	0.991407	0.915447	1.02663	0.981498		1.12914	1.03562	1.08238		0.954384	0.902876	0.789984	0.897826	0.886267
3.75		0.368885	0.447711	0.383642	0.546767	0.436751		0.456851	0.561071	0.441151	0.486357		0.750006	0.791393	0.847439	0.796279			0.765406	0.806829	0.853208	0.808481		0.87275	0.807702	0.931624	0.870692		0.868421	0.839925	0.842394	0.909342	0.86502		0.95687	1.00412	0.925102	1.01183	0.974482		1.10345	1.04939	1.07642		0.87408	0.916257	0.831941	0.889628	0.877977
3.83333		0.363537	0.441927	0.381169	0.542415	0.432262		0.446953	0.564787	0.44021	0.483983		0.753405	0.787735	0.841504	0.794215			0.768733	0.817116	0.851106	0.812318		0.867822	0.810778	0.920486	0.866362		0.856626	0.852731	0.829555	0.927524	0.866609		0.972326	0.989509	0.94211	0.998707	0.975663		1.13427	0.975211	1.05474		0.952102	0.87883	0.844787	0.831591	0.876828
3.91667		0.35662	0.438136	0.374776	0.540698	0.427557		0.450553	0.555758	0.439049	0.481787		0.748941	0.788225	0.8447	0.793955			0.766238	0.811276	0.850518	0.809344		0.877828	0.809222	0.930633	0.872561		0.85132	0.838208	0.84827	0.912328	0.862531		0.945036	0.978915	0.924199	1.02187	0.967504		1.19173	0.938931	1.06533		1.00062	0.923857	0.834765	0.884231	0.910869
4		0.348168	0.427545	0.367916	0.536918	0.420137		0.448326	0.551315	0.433807	0.477816		0.746058	0.780477	0.853845	0.79346			0.761491	0.804865	0.846947	0.804435		0.86587	0.806704	0.917719	0.863431		0.850756	0.841361	0.843662	0.94076	0.869135		0.970816	0.974257	0.95075	1.04592	0.985437		1.15859	1.01094	1.08477		0.964557	0.919538	0.780705	0.891898	0.889174
4.08333		0.346901	0.422995	0.364408	0.53552	0.417456		0.43431	0.550749	0.427774	0.470945		0.748245	0.785926	0.844581	0.792917			0.759841	0.808719	0.845592	0.804717		0.85993	0.811343	0.930101	0.867125		0.848733	0.834432	0.83717	0.907444	0.856945		0.989297	0.988869	0.925181	1.02283	0.981544		1.07014	1.00231	1.03622		1.05439	0.905024	0.827375	0.901186	0.921993
4.16667		0.339072	0.420945	0.362868	0.533957	0.41421		0.434224	0.546784	0.429213	0.470073		0.747603	0.787285	0.852672	0.795854			0.75529	0.805506	0.835759	0.798852		0.866603	0.814365	0.927513	0.869494		0.853839	0.828042	0.829606	0.910921	0.855602		0.972932	0.986425	0.937973	1.01554	0.978218		1.09278	0.961089	1.02693		0.940736	0.896071	0.830682	0.8831	0.887647
4.25		0.336304	0.411819	0.356143	0.530594	0.408715		0.431488	0.540071	0.430077	0.467212		0.750338	0.783896	0.850935	0.795056			0.760748	0.800291	0.839933	0.800324		0.875316	0.818782	0.921456	0.871852		0.833421	0.857374	0.835812	0.922319	0.862231		1.02455	0.979781	0.957471	1.01714	0.994736		1.08322	0.996938	1.04008		0.925605	0.907304	0.817616	0.882798	0.883331
4.33333		0.332443	0.410614	0.350926	0.524081	0.404516		0.430101	0.540564	0.430871	0.467179		0.745285	0.787193	0.843218	0.791899			0.756892	0.801551	0.843055	0.800499		0.871897	0.807391	0.920986	0.866758		0.855882	0.833501	0.840895	0.924557	0.863709		0.995473	1.00373	0.946017	1.04107	0.996573		1.12578	1.0356	1.08069		1.00427	0.891645	0.813062	0.875582	0.89614
4.41667		0.325369	0.400865	0.351546	0.521681	0.399865		0.421893	0.538153	0.415193	0.458413		0.736691	0.783506	0.844433	0.78821			0.752893	0.798071	0.842153	0.797706		0.873704	0.804421	0.923109	0.867078		0.858803	0.841981	0.823744	0.919536	0.861016		1.00912	0.98144	0.936766	1.02512	0.988113		1.1083	1.04172	1.07501		0.982256	0.955399	0.808147	0.85814	0.900986
4.5		0.321578	0.399598	0.344395	0.524135	0.397426		0.410587	0.538732	0.414356	0.454558		0.734971	0.781591	0.841848	0.786137			0.750379	0.801269	0.835473	0.795707		0.863698	0.804789	0.919277	0.862588		0.848532	0.848059	0.831005	0.924178	0.862944		0.947964	1.00264	0.941194	1.03983	0.982908		1.08279	1.00587	1.04433		0.927924	0.892479	0.792196	0.930222	0.885705
4.58333		0.31581	0.396154	0.343562	0.521549	0.394269		0.418053	0.533963	0.409338	0.453785		0.738386	0.774501	0.837646	0.783511			0.747409	0.8003	0.831305	0.793005		0.872677	0.807179	0.915893	0.86525		0.834119	0.858216	0.832669	0.925626	0.862658		1.03244	0.992615	0.934077	1.02466	0.995946		1.11607	0.938477	1.02727		0.919449	0.907533	0.833248	0.885211	0.88636
4.66667		0.31022	0.392747	0.337058	0.520458	0.390121		0.405627	0.527471	0.411447	0.448182		0.730356	0.774876	0.841304	0.782179			0.743348	0.792234	0.830824	0.788802		0.860008	0.811645	0.925115	0.865589		0.837403	0.83424	0.828585	0.918521	0.854687		1.00458	0.99339	0.928493	1.0273	0.98844		1.08859	0.967152	1.02787		0.975141	0.933671	0.780423	0.917844	0.90177
4.75		0.306973	0.387352	0.335882	0.514765	0.386243		0.410284	0.518946	0.411221	0.446817		0.733446	0.777276	0.843269	0.784664			0.75245	0.791836	0.831775	0.79202		0.862977	0.813376	0.91814	0.864831		0.860113	0.837593	0.818434	0.908411	0.856138		0.992768	0.983897	0.927685	1.02061	0.981239		1.09374	0.954051	1.0239		0.901296	0.905167	0.816191	0.902146	0.8812
4.83333		0.304192	0.386999	0.333081	0.513606	0.38447		0.407308	0.519444	0.3938	0.440184		0.727331	0.761902	0.835492	0.774908			0.747765	0.786728	0.827215	0.787236		0.856728	0.801595	0.914918	0.857747		0.832429	0.852742	0.805208	0.898958	0.847334		0.998035	0.989747	0.928766	1.03045	0.98675		1.11508	0.960534	1.03781		0.946465	0.921984	0.800938	0.904277	0.893416
4.91667		0.296196	0.382173	0.331164	0.514487	0.381005		0.403763	0.518539	0.403133	0.441812		0.724533	0.773291	0.840656	0.779493			0.749941	0.787849	0.826101	0.787964		0.862442	0.798822	0.92494	0.862068		0.827864	0.833103	0.810071	0.907363	0.8446		1.0146	0.992423	0.940583	1.03744	0.996263		1.09541	0.917234	1.00632		0.844607	0.941353	0.807726	0.929168	0.880714
5		0.296094	0.380304	0.327294	0.513189	0.37922		0.401014	0.516162	0.400344	0.439174		0.722433	0.76783	0.83828	0.776181			0.745637	0.788427	0.825323	0.786462		0.859034	0.811338	0.921186	0.863852		0.857362	0.827967	0.827144	0.903433	0.853977		0.96331	1.00269	0.950707	1.01484	0.982889		1.11823	0.978006	1.04812		0.912021	0.897985	0.7961	0.878808	0.871228
5.08333		0.289457	0.378194	0.323691	0.505329	0.374168		0.393439	0.51174	0.391894	0.432358		0.715214	0.761447	0.829741	0.768801			0.744747	0.790609	0.827378	0.787578		0.860925	0.797045	0.914014	0.857328		0.846198	0.837064	0.80965	0.895569	0.84712		0.982341	0.982763	0.931464	1.02301	0.979894		1.07751	0.941049	1.00928		0.9251	0.896465	0.815521	0.876692	0.878445
5.16667		0.285871	0.376999	0.324427	0.508095	0.373848		0.393267	0.503575	0.393671	0.430171		0.717564	0.768263	0.829526	0.771784			0.739296	0.784058	0.827827	0.783727		0.856837	0.798546	0.917971	0.857785		0.845672	0.83382	0.816399	0.88596	0.845463		0.963747	0.980451	0.937163	1.03958	0.980236		1.12215	0.941339	1.03175		0.871932	0.89355	0.803788	0.851815	0.855271
5.25		0.282277	0.370428	0.320045	0.506468	0.369805		0.392267	0.503579	0.396987	0.430945		0.717949	0.763315	0.838815	0.77336			0.743099	0.785497	0.819593	0.78273		0.852353	0.805639	0.921021	0.859671		0.826241	0.822702	0.808855	0.901863	0.839915		0.948517	0.984125	0.930041	1.04016	0.975711		1.05526	0.919153	0.987207		0.888871	0.888614	0.801995	0.881123	0.865151
5.33333		0.278322	0.36502	0.317512	0.501127	0.365495		0.391711	0.506881	0.389537	0.429376		0.724121	0.756792	0.834554	0.771822			0.737815	0.784518	0.817967	0.7801		0.862322	0.804714	0.931584	0.866207		0.841716	0.830213	0.821809	0.883464	0.8443		1.04969	1.01461	0.949352	0.994396	1.00201		1.12678	0.970641	1.04871		0.991244	0.951959	0.817295	0.882507	0.910751
5.41667		0.278759	0.367175	0.314714	0.504114	0.36619		0.385469	0.499158	0.379922	0.421517		0.710385	0.751366	0.826416	0.762722			0.731399	0.78301	0.814254	0.776221		0.857559	0.808265	0.919088	0.861637		0.835796	0.848064	0.797131	0.893216	0.843552		1.05573	0.976687	0.927783	1.02937	0.997393		1.15826	0.965292	1.06178		0.916285	0.896886	0.804343	0.913478	0.882748
5.5		0.274683	0.363325	0.317014	0.498094	0.363279		0.38082	0.500326	0.377433	0.419526		0.712478	0.752498	0.83323	0.766069			0.734826	0.779133	0.806875	0.773611		0.865611	0.808145	0.917564	0.863773		0.835225	0.837007	0.80834	0.896184	0.844189		0.955262	0.973866	0.91311	1.02924	0.96787		1.11455	0.95132	1.03294		0.88505	0.944272	0.820048	0.868923	0.879573
5.58333		0.270108	0.362946	0.309745	0.497612	0.360102		0.380498	0.495872	0.383327	0.419899		0.709084	0.748428	0.823248	0.760253			0.728591	0.777299	0.815437	0.773776		0.849279	0.805637	0.912106	0.855674		0.809449	0.864145	0.822107	0.90268	0.849595		0.977582	0.981609	0.946182	1.02905	0.983605		1.11541	0.933569	1.02449		0.953835	0.941714	0.783706	0.878943	0.88955
5.66667		0.269629	0.359329	0.308518	0.496191	0.358417		0.372192	0.48986	0.37606	0.412704		0.70788	0.757784	0.832669	0.766111			0.737689	0.776585	0.813648	0.775974		0.849689	0.803858	0.913615	0.855721		0.835098	0.832703	0.797443	0.891213	0.839114		0.95718	0.975591	0.939086	1.03163	0.975872		1.06284	0.893405	0.978125		0.893672	0.890426	0.849335	0.897835	0.882817
5.75		0.266322	0.358509	0.307773	0.493267	0.356468		0.373527	0.484011	0.380839	0.412792		0.704915	0.750745	0.830148	0.761936			0.729814	0.772296	0.816328	0.772813		0.852955	0.806426	0.925308	0.861563		0.83115	0.830925	0.826376	0.887983	0.844109		0.974548	0.971325	0.943864	1.02306	0.9782		1.09036	0.896839	0.993598		0.939311	0.943036	0.804748	0.874257	0.890338
5.83333		0.266052	0.355157	0.30547	0.488104	0.353696		0.375727	0.489813	0.375545	0.413695		0.707031	0.749293	0.830211	0.762178			0.727491	0.774062	0.809129	0.770227		0.845997	0.808311	0.912938	0.855748		0.838448	0.818308	0.804896	0.885538	0.836797		1.02094	1.02164	0.93597	1.03178	1.00258		1.08823	0.938452	1.01334		0.93578	0.890024	0.838623	0.896129	0.890139
5.91667		0.26164	0.353785	0.303433	0.489678	0.352134		0.373222	0.47869	0.367205	0.406372		0.70221	0.750033	0.834526	0.762256			0.72907	0.770391	0.805664	0.768375		0.859237	0.807529	0.915209	0.860658		0.810873	0.825996	0.7953	0.919113	0.837821		0.95359	0.977744	0.941171	1.03266	0.976291		1.11204	0.938612	1.02532		0.906622	0.900608	0.85146	0.887754	0.886611
6		0.261177	0.351163	0.303384	0.486997	0.35068		0.369811	0.471299	0.364271	0.401793		0.706336	0.743015	0.832659	0.76067			0.72671	0.771945	0.808414	0.769023		0.861374	0.80706	0.908142	0.858859		0.829014	0.834156	0.78877	0.886298	0.83456		0.960768	0.994539	0.925075	1.03525	0.978909		1.12391	0.923587	1.02375		0.930876	0.896289	0.819048	0.877391	0.880901
6.08333		0.258949	0.348204	0.299837	0.490321	0.349328		0.369326	0.477977	0.362405	0.403236		0.706447	0.738593	0.821647	0.755562			0.729875	0.770077	0.803442	0.767798		0.837767	0.797319	0.927093	0.85406		0.820367	0.828236	0.809619	0.884895	0.835779		0.997462	0.995444	0.931383	1.01234	0.984157		1.06408	0.937108	1.00059		0.886429	0.915359	0.827772	0.892019	0.880395
6.16667		0.253811	0.348076	0.300628	0.484521	0.346759		0.371061	0.47505	0.363128	0.40308		0.701284	0.74209	0.822094	0.755156			0.73111	0.767286	0.804395	0.767597		0.840725	0.801108	0.909758	0.85053		0.81908	0.827231	0.7917	0.878751	0.82919		0.951808	0.980482	0.939071	1.00919	0.970138		1.06248	0.945011	1.00374		0.916127	0.899524	0.808922	0.869171	0.873436
6.25								0.362121	0.476774	0.36126	0.400052		0.705871	0.745191	0.82281	0.757957			0,7231771*	0,7690105*	0,000000*	#DIV/0!		0.846604	0.796892	0.914502	0.852666		0.794286	0.824787	0.809158	0.861168	0.82235								1.06751	0.940445	1.00398		0.972167	0.924324	0.807518	0.861328	0.891334
6.33333		0.254405	0.344199	0.297378	0.48461	0.345148		0.364655	0.473394	0.364455	0.400835		0.697365	0.750202	0.827492	0.758353			0.72343	0.773169	0.802376	0.766325		0.847336	0.797587	0.912123	0.852348		0.82221	0.822183	0.810785	0.886845	0.835506		0.912995	0.981216	0.920235	1.0421	0.964136		1.05954	0.914404	0.986971		0.905159	0.912993	0.819922	0.87333	0.877851
6.41667		0.251997	0.343038	0.294892	0.480923	0.342713		0.363355	0.47046	0.354495	0.396103		0.70247	0.74906	0.83262	0.761383			0.719467	0.769498	0.799508	0.762824		0.859585	0.810344	0.916903	0.862278		0.811442	0.83616	0.783118	0.893111	0.830958		0.979804	0.986085	0.941483	1.02505	0.983106		1.15488	0.952914	1.05389		0.927329	0.91354	0.832869	0.87869	0.888107
6.5		0.249671	0.342455	0.294565	0.484179	0.342718		0.359075	0.46731	0.35112	0.392502		0.692897	0.743889	0.820771	0.752519			0.724806	0.768096	0.801449	0.764784		0.84421	0.805111	0.915343	0.854888		0.80488	0.827335	0.79092	0.911833	0.833742		0.950852	0.987556	0.931285	1.02144	0.972782		1.03097	0.985873	1.00842		0.9097	0.918126	0.810442	0.867904	0.876543
6.58333		0.25087	0.338776	0.29354	0.479756	0.340735		0.364416	0.465967	0.35262	0.394334		0.692987	0.738206	0.826426	0.752539			0.716512	0.762064	0.79721	0.758596		0.850153	0.804265	0.91447	0.856296		0.808612	0.8342	0.798379	0.87932	0.830128		0.914384	0.977177	0.941279	1.03033	0.965793		1.13268	0.867096	0.999888		0.899888	0.918743	0.830251	0.885031	0.883479
6.66667		0.245943	0.336129	0.290222	0.477915	0.337552		0.354403	0.464777	0.35964	0.39294		0.69813	0.745526	0.831001	0.758219			0.721252	0.765031	0.795412	0.760565		0.845765	0.80194	0.916449	0.854718		0.808603	0.825888	0.80585	0.870493	0.827708		0.968176	0.957803	0.927272	1.03498	0.972057		1.04361	1.00433	1.02397		0.882283	0.88903	0.788184	0.863811	0.855827
6.75		0.246408	0.334557	0.288405	0.478249	0.336905		0.352822	0.457713	0.358247	0.389594		0.692766	0.742857	0.824831	0.753485			0.717761	0.760073	0.793057	0.756964		0.838929	0.802317	0.910844	0.850697		0.817477	0.818886	0.805386	0.873895	0.828911		0.985553	0.982146	0.942416	1.03229	0.985601		1.0995	0.978601	1.03905		1.05053	0.895988	0.817172	0.919693	0.920846
6.83333		0.242383	0.333634	0.286208	0.47774	0.334991		0.361633	0.460159	0.347058	0.389616		0.687407	0.741793	0.82476	0.75132			0.713955	0.764367	0.791209	0.75651		0.845627	0.792606	0.925685	0.854639		0.802813	0.824278	0.793286	0.880375	0.825188		0.942337	0.974171	0.933058	1.03254	0.970527		1.12894	1.02671	1.07783		0.934133	0.90329	0.819064	0.865971	0.880615
6.91667		0.240905	0.331142	0.28601	0.47528	0.333334		0.35804	0.455831	0.346508	0.386793		0.692871	0.744381	0.822624	0.753292			0.714078	0.762907	0.790585	0.755857		0.845311	0.797228	0.911384	0.851308		0.810439	0.827896	0.796491	0.868146	0.825743		0.907749	0.969818	0.943387	1.0238	0.961189		1.10457	0.97394	1.03926		0.941009	0.891821	0.855601	0.854547	0.885745
7		0.241837	0.331391	0.28296	0.476049	0.333059		0.3531	0.457305	0.340138	0.383514		0.688375	0.741981	0.825392	0.751916			0.708574	0.759104	0.788468	0.752048		0.846052	0.802232	0.917092	0.855125		0.802782	0.849166	0.795574	0.88971	0.834308		0.986273	0.956341	0.939085	1.04192	0.980904		1.12559	0.938043	1.03182		0.991557	0.889981	0.819583	0.869222	0.892586
7.08333		0.240449	0.330497	0.284653	0.472848	0.332112		0.346021	0.451512	0.350451	0.382661		0.691982	0.740225	0.818648	0.750285			0.71665	0.756004	0.792459	0.755038		0.838238	0.795606	0.916236	0.850027		0.815561	0.825266	0.799639	0.907373	0.83696		0.968481	0.974343	0.930768	1.02693	0.97513		1.02223	0.969274	0.995752		0.926014	0.887809	0.814278	0.852854	0.870239
7.16667		0.237824	0.324912	0.278987	0.472651	0.328594		0.349908	0.446568	0.344968	0.380481		0.688762	0.739673	0.831815	0.753417			0.711696	0.75406	0.786685	0.750813		0.84149	0.804152	0.906139	0.850594		0.814541	0.825819	0.806471	0.89037	0.8343		1.00266	0.988051	0.924421	1.03651	0.987911		1.13164	0.911694	1.02166		1.01575	0.939586	0.80494	0.858922	0.9048
7.25		0.239115	0.324989	0.28029	0.468731	0.328281		0.348177	0.446439	0.340621	0.378413		0.682933	0.737504	0.821275	0.747237			0.71318	0.756359	0.789869	0.753136		0.852195	0.797188	0.917828	0.855737		0.82273	0.80315	0.773595	0.887947	0.821856		0.986294	0.9683	0.951154	1.03462	0.985092		1.1279	0.971711	1.04981		0.925845	0.952804	0.851022	0.902111	0.907945
7.33333		0.233154	0.325553	0.27725	0.471085	0.32676		0.34269	0.452759	0.341203	0.378884		0.685645	0.730371	0.826307	0.747441			0.706225	0.754003	0.788037	0.749422		0.84728	0.80056	0.912647	0.853496		0.81002	0.809559	0.796235	0.872766	0.822145		0.97305	0.966561	0.935489	1.0349	0.9775		1.07095	0.980535	1.02574		0.921445	0.890375	0.788399	0.922907	0.880782
7.41667		0.234753	0.323512	0.279167	0.469873	0.326826		0.340906	0.447976	0.343185	0.377356		0.691598	0.737002	0.823169	0.75059			0.713894	0.747243	0.781429	0.747522		0.836556	0.795105	0.909318	0.846993		0.805652	0.826941	0.801233	0.899769	0.833399		0.962192	0.969713	0.942088	1.01547	0.972366		1.04814	0.987771	1.01796		1.04673	0.912882	0.817001	0.8606	0.909305
7.5		0.232112	0.323329	0.277781	0.465072	0.324573		0.346506	0.449252	0.334824	0.376861		0.689745	0.737801	0.819976	0.749174			0.707159	0.752594	0.779221	0.746325		0.845839	0.79484	0.918692	0.853124		0.828519	0.824796	0.788021	0.86556	0.826724		0.94967	0.972122	0.933441	1.03032	0.971388		1.1405	0.922737	1.03162		0.882202	0.90687	0.826268	0.920589	0.883982
7.58333		0.231721	0.320673	0.276799	0.465714	0.323727		0.339359	0.435794	0.337286	0.370813		0.690316	0.736346	0.818513	0.748392			0.704581	0.750947	0.780598	0.745375		0.838686	0.803979	0.902724	0.848463		0.789806	0.826751	0.807766	0.879324	0.825912		0.914476	0.981999	0.935813	1.02681	0.964775		1.10527	0.98902	1.04715		0.950924	0.929714	0.819647	0.882229	0.895628
7.66667		0.229856	0.319122	0.274593	0.465769	0.322335		0.343357	0.440768	0.337852	0.373992		0.683432	0.734991	0.81973	0.746051			0.709746	0.747037	0.774996	0.743927		0.844351	0.79316	0.907134	0.848215		0.802388	0.817257	0.795386	0.878823	0.823463		0.966826	0.993179	0.929222	1.01826	0.976872		1.0647	0.959808	1.01225		0.982459	0.850632	0.853746	0.887292	0.893532
7.75		0.229047	0.31631	0.275252	0.464443	0.321263		0.339664	0.441182	0.332267	0.371038		0.688343	0.731891	0.819368	0.746534			0.702987	0.748975	0.776086	0.742683		0.83179	0.796265	0.907201	0.845085		0.812328	0.814221	0.808181	0.859447	0.823544		0.961465	1.00333	0.928902	1.03234	0.981509		1.10122	0.971689	1.03645		0.94637	0.919989	0.799778	0.888465	0.88865
7.83333		0.226998	0.316419	0.271521	0.459802	0.318685		0.344622	0.438487	0.326221	0.369777		0.695742	0.7368	0.825404	0.752649			0.702406	0.749156	0.782916	0.744826		0.831563	0.796406	0.913821	0.847263		0.811137	0.827107	0.799686	0.871759	0.827422		0.991259	0.974179	0.919448	1.03766	0.980637		1.07442	0.967955	1.02119		0.964911	0.920288	0.836111	0.884729	0.90151
7.91667		0.227784	0.316972	0.271434	0.459661	0.318963		0.341936	0.441511	0.336152	0.3732		0.690622	0.728749	0.823093	0.747488			0.702223	0.742738	0.781471	0.742144		0.833774	0.798537	0.91631	0.84954		0.799992	0.831947	0.806386	0.877865	0.829048		0.95776	0.97268	0.93242	1.04672	0.977396		1.12008	0.964355	1.04222		0.947484	0.903642	0.806847	0.873612	0.882896
8		0.225639	0.314998	0.270528	0.461609	0.318194		0.336674	0.433576	0.322629	0.364293		0.680892	0.733143	0.826957	0.746997			0.704388	0.74639	0.774992	0.741923		0.82942	0.805721	0.914835	0.849992		0.786386	0.811198	0.800779	0.842611	0.810244		1.0181	0.967983	0.941252	1.02846	0.988949		1.12698	0.941103	1.03404		1.0034	0.927101	0.802397	0.876934	0.902457
8.08333		0.225809	0.313281	0.268532	0.459732	0.316838		0.330266	0.429785	0.32622	0.36209		0.688656	0.730053	0.82351	0.747406			0.704036	0.742094	0.778114	0.741415		0.835503	0.79738	0.912786	0.848556		0.795532	0.813256	0.790989	0.859048	0.814706		1.03046	0.974099	0.92872	1.02363	0.989225		1.09554	1.01111	1.05333		0.962737	0.878951	0.820057	0.886906	0.887162
8.16667		0.224249	0.310365	0.266031	0.458913	0.31489		0.335552	0.435127	0.324794	0.365158		0.690206	0.735225	0.825534	0.750322			0.705662	0.741554	0.768382	0.738533		0.828468	0.791556	0.912614	0.844213		0.791436	0.818505	0.787633	0.872929	0.817626		0.949779	0.970444	0.93297	1.03082	0.971002		1.04307	0.955016	0.999041		0.952691	0.901474	0.819549	0.898395	0.893027
8.25		0.221848	0.310748	0.26922	0.457498	0.314829		0.338857	0.429535	0.318541	0.362311		0.688758	0.731775	0.825064	0.748533			0.699648	0.741159	0.768175	0.736327		0.836496	0.796064	0.907223	0.846595		0.799257	0.807075	0.771974	0.857607	0.808978		0.982792	0.975827	0.935358	1.02165	0.978908		1.11925	0.92238	1.02081		0.897312	0.925076	0.813212	0.914633	0.887558
8.33333		0.220856	0.308837	0.266794	0.454061	0.312637		0.329526	0.434073	0.320432	0.361344		0.682048	0.736368	0.818834	0.74575			0.700474	0.745924	0.763826	0.736742		0.837474	0.793347	0.911468	0.84743		0.794534	0.804177	0.777004	0.865856	0.810393		0.921494	0.984359	0.939707	1.02832	0.96847		1.0858	0.89848	0.992141		0.889446	0.895939	0.780911	0.871825	0.85953
8.41667		0.220479	0.308169	0.267568	0.457522	0.313435		0.335235	0.426042	0.329944	0.363741		0.687999	0.737788	0.825792	0.750526			0.703205	0.743483	0.76291	0.736532		0.835443	0.793679	0.918366	0.849163		0.800348	0.836614	0.788752	0.863538	0.822313		0.999322	0.965405	0.929382	1.02289	0.979249		1.0887	0.974051	1.03137		1.03862	0.902179	0.81906	0.900216	0.915018
8.5		0.218662	0.306872	0.264317	0.451962	0.310453		0.335206	0.42368	0.322166	0.360351		0.677167	0.729448	0.822442	0.743019			0.693493	0.741229	0.766363	0.733695		0.839649	0.79367	0.907464	0.846928		0.793089	0.810091	0.786025	0.822666	0.802968		0.89777	0.981609	0.95418	1.03743	0.967748		1.09103	0.933569	1.0123		0.97923	0.928662	0.793438	0.856945	0.889569
8.58333		0.218812	0.30394	0.263078	0.451124	0.309238		0.330192	0.422482	0.319018	0.357231		0.682271	0.73295	0.821719	0.745646			0.701674	0.745934	0.77003	0.739212		0.82677	0.797444	0.906721	0.843645		0.811352	0.82727	0.791533	0.841244	0.81785		1.02074	0.985937	0.939983	1.03785	0.996128		1.07326	0.96611	1.01968		0.906643	0.92046	0.797086	0.886113	0.877576
8.66667		0.218561	0.305835	0.262742	0.455653	0.310698		0.334545	0.422263	0.316247	0.357685		0.685666	0.732715	0.824839	0.74774			0.690737	0.737983	0.767267	0.731996		0.822625	0.797923	0.91683	0.845793		0.799866	0.799875	0.787691	0.861452	0.812221		0.934731	0.966319	0.938131	1.0253	0.966119		1.14338	0.956907	1.05014		0.934168	0.870195	0.811496	0.871282	0.871785
8.75		0.215167	0.303161	0.262425	0.449212	0.307491		0.329551	0.42486	0.311042	0.355151		0.685729	0.738259	0.824191	0.749393			0.697075	0.742512	0.768502	0.73603		0.829708	0.797659	0.910028	0.845798		0.808857	0.807608	0.788762	0.869007	0.818559		0.965186	0.97875	0.970795	1.03103	0.986439		1.03342	0.951304	0.992363		0.94606	0.91879	0.819827	0.898651	0.895832
8.83333		0.21491	0.304441	0.260984	0.448383	0.307179		0.326378	0.420917	0.316467	0.354587		0.682172	0.732135	0.822814	0.745707			0.692824	0.738774	0.762601	0.7314		0.835599	0.787482	0.90561	0.842897		0.803376	0.817238	0.776892	0.846417	0.810981		0.996831	0.959067	0.943275	1.02441	0.980895		1.05023	0.96061	1.00542		0.862684	0.889728	0.801491	0.905681	0.864896
8.91667		0.216425	0.301913	0.261643	0.449343	0.307331		0.330225	0.421087	0.319329	0.35688		0.689423	0.731611	0.822187	0.74774			0.697289	0.736823	0.76417	0.732761		0.818119	0.800157	0.912315	0.843531		0.806754	0.807079	0.773244	0.843526	0.807651		0.970015	0.983042	0.927773	1.01546	0.974072		1.06487	0.949889	1.00738		1.00081	0.863024	0.791709	0.904914	0.890114
9		0.214669	0.299453	0.255483	0.449349	0.304738		0.321167	0.41938	0.315835	0.352128		0.686107	0.732445	0.822225	0.746926			0.693288	0.734652	0.763372	0.730437		0.834985	0.804954	0.916464	0.852134		0.802377	0.784405	0.783179	0.865695	0.808914		0.939286	0.973434	0.94395	1.01677	0.968361		1.06956	0.981997	1.02578		0.930491	0.915875	0.776567	0.879868	0.8757
9.08333		0.212571	0.299416	0.258233	0.44763	0.304463		0.322309	0.41604	0.318563	0.352304		0.676991	0.745318	0.825079	0.74913			0.695509	0.7289	0.760702	0.72837		0.822659	0.796366	0.916401	0.845142		0.815932	0.799347	0.767733	0.86393	0.811735		0.953342	0.957189	0.940388	1.03323	0.971038		1.01844	0.99365	1.00604		0.951794	0.880609	0.777338	0.875486	0.871307
9.16667		0.210495	0.297219	0.255289	0.446517	0.30238		0.331813	0.417795	0.312789	0.354132		0.683099	0.730244	0.829241	0.747528			0.68485	0.73384	0.764757	0.727815		0.833004	0.809016	0.913288	0.851769		0.807612	0.796866	0.7894	0.856159	0.812509		0.954218	0.968754	0.958953	1.03606	0.979496		1.10627	0.999407	1.05284		1.0219	0.856766	0.784925	0.885848	0.88736
9.25		0.212295	0.296225	0.255269	0.446081	0.302468		0.322623	0.417981	0.311128	0.350577		0.677356	0.732325	0.824512	0.744731			0.681803	0.734946	0.759041	0.725263		0.824311	0.792902	0.909816	0.842343		0.785059	0.823489	0.779718	0.8582	0.811617		0.971047	0.98645	0.943844	1.04687	0.987053		1.14528	0.917503	1.03139		0.957095	0.886233	0.758454	0.884059	0.87146
9.33333		0.212945	0.297766	0.255471	0.445797	0.302994		0.328955	0.414003	0.309753	0.350904		0.680642	0.73408	0.819824	0.744849			0.691062	0.739124	0.758429	0.729538		0.834227	0.792784	0.901913	0.842975		0.801773	0.814488	0.778468	0.836932	0.807915		0.917193	0.972425	0.934577	1.0167	0.960224		1.15484	0.941805	1.04832		0.920049	0.950065	0.778682	0.928102	0.894225
9.41667		0.209061	0.295557	0.254374	0.44404	0.300758		0.319246	0.409779	0.310495	0.346507		0.679875	0.733832	0.823721	0.745809			0.68856	0.729157	0.748237	0.721985		0.836145	0.800375	0.909682	0.848734		0.793031	0.807009	0.786777	0.8503	0.809279		0.986487	0.993515	0.932178	1.04636	0.989634		1.05354	0.980926	1.01723		1.01666	0.890854	0.772407	0.86068	0.885151
9.5		0.210587	0.292742	0.250802	0.443632	0.299441		0.324792	0.41204	0.297748	0.34486		0.679076	0.733326	0.825245	0.745883			0.683576	0.731913	0.758287	0.724592		0.829412	0.797379	0.925137	0.850642		0.785673	0.812984	0.761237	0.837782	0.799419		1.00491	0.968925	0.930678	1.0276	0.983027		1.10451	0.924301	1.0144		0.997513	0.882226	0.776053	0.858432	0.878556
9.58333		0.208986	0.291113	0.254039	0.442101	0.29906		0.323918	0.409936	0.305501	0.346452		0.686886	0.730305	0.820812	0.746001			0.694598	0.731645	0.757543	0.727929		0.818912	0.799464	0.907134	0.841837		0.793619	0.810771	0.764447	0.861586	0.807606		0.94868	0.976717	0.959339	1.03809	0.980708		1.09686	0.952151	1.02451		0.900477	0.905877	0.801433	0.9027	0.877622
9.66667		0.206288	0.29215	0.25222	0.441728	0.298096		0.323719	0.407713	0.308455	0.346629		0.688792	0.734581	0.832619	0.751997			0.690445	0.7295	0.760732	0.726892		0.813464	0.789717	0.901727	0.834969		0.795718	0.811308	0.769077	0.802764	0.794717		0.975255	0.959636	0.938937	1.02244	0.974068		1.1682	0.919181	1.04369		0.93968	0.906632	0.799894	0.875723	0.880482
9.75		0.206099	0.291763	0.250374	0.438624	0.296715		0.317392	0.40372	0.308854	0.343322		0.681434	0.735197	0.819679	0.745437			0.686176	0.724872	0.748914	0.719987		0.822579	0.79005	0.90257	0.8384		0.787972	0.802511	0.765055	0.843693	0.799808		0.981144	0.977493	0.938787	1.02828	0.981426		1.12448	0.935696	1.03009		0.89005	0.903718	0.776133	0.894015	0.865979
9.83333		0.20554	0.289905	0.249554	0.439071	0.296017		0.316376	0.406978	0.310825	0.344726		0.685119	0.733379	0.82371	0.747403			0.68307	0.727821	0.756148	0.722347		0.830181	0.799712	0.901684	0.843859		0.802925	0.817309	0.77446	0.823842	0.804634		1.01143	0.969491	0.936707	1.04101	0.989659		1.02472	0.933359	0.979041		0.985695	0.881223	0.783458	0.890162	0.885134
9.91667		0.206414	0.289722	0.252123	0.434987	0.295812		0.319944	0.406131	0.304853	0.343642		0.691805	0.733014	0.822305	0.749041			0.682013	0.728621	0.753659	0.721431		0.817391	0.794543	0.897915	0.836616		0.798089	0.816399	0.738506	0.864322	0.804329		0.915894	0.971794	0.946911	1.0445	0.969775		1.0601	0.925054	0.992579		0.917097	0.885736	0.799994	0.879681	0.870627
10		0.206524	0.289913	0.249877	0.438734	0.296262		0.314863	0.406381	0.30409	0.341778		0.688968	0.728929	0.817099	0.744999			0.684492	0.724722	0.75052	0.719911		0.825999	0.792137	0.901575	0.839904		0.794744	0.795625	0.783562	0.806015	0.794987		0.969225	0.981339	0.941003	1.04839	0.984989		1.05248	0.990497	1.02149		0.908561	0.925822	0.770814	0.880747	0.871486
10.0833		0.201925	0.288148	0.247975	0.439775	0.294456		0.315494	0.406515	0.302661	0.341557		0.688488	0.733892	0.821519	0.747966			0.680778	0.724455	0.750069	0.718434		0.818996	0.795624	0.900781	0.838467		0.796602	0.813077	0.773277	0.846553	0.807377		0.982635	0.96929	0.945732	1.0382	0.983965		1.09827	0.937202	1.01774		0.964628	0.89622	0.763857	0.839213	0.86598
10.1667		0.203398	0.286498	0.246406	0.438499	0.2937		0.320153	0.401784	0.306569	0.342835		0.680638	0.725922	0.826782	0.744448			0.685426	0.728594	0.756234	0.723418		0.815533	0.787245	0.918785	0.840521		0.794127	0.821658	0.772456	0.790191	0.794608		0.950366	0.975622	0.967441	1.00867	0.975525		1.06604	0.941648	1.00384		1.00361	0.906159	0.784537	0.876197	0.892626
10.25		0.20312	0.284805	0.24914	0.439096	0.29404		0.315935	0.404176	0.300275	0.340129		0.685012	0.731263	0.821144	0.745806			0.680612	0.727055	0.741765	0.716477		0.824205	0.797576	0.904066	0.841949		0.797261	0.793871	0.766859	0.814871	0.793215		0.926839	0.976566	0.951814	1.03842	0.97341		1.06617	0.984769	1.02547		0.982298	0.925455	0.771674	0.890495	0.89248
10.3333		0.200658	0.287446	0.246895	0.437466	0.293116		0.315061	0.399731	0.29819	0.337661		0.68947	0.732424	0.831877	0.751257			0.679435	0.727865	0.746831	0.718044		0.817736	0.796571	0.909914	0.841407		0.793966	0.804863	0.761624	0.86349	0.805986		0.967714	0.990355	0.942294	1.03947	0.984957		1.141	0.927639	1.03432		0.949809	0.901749	0.807442	0.84311	0.875527
10.4167		0.201144	0.284226	0.242265	0.435794	0.290857		0.320034	0.402104	0.303358	0.341832		0.687505	0.736675	0.820093	0.748091			0.677967	0.724265	0.752955	0.718396		0.826369	0.800971	0.906553	0.844631		0.792997	0.806059	0.777863	0.839419	0.804085		0.979063	0.989353	0.974928	1.02984	0.993297		1.14823	0.999776	1.074		0.939081	0.926577	0.81024	0.872664	0.88714
10.5		0.202862	0.282527	0.245887	0.434286	0.29139		0.311603	0.404898	0.299631	0.33871		0.683801	0.729719	0.824191	0.745904			0.683338	0.72334	0.745783	0.717487		0.826246	0.801072	0.908805	0.845374		0.777382	0.795728	0.766148	0.838191	0.794362		0.985958	0.95498	0.966941	1.05425	0.990531		1.09998	0.949421	1.0247		0.91257	0.887013	0.800174	0.843875	0.860908
10.5833		0.200778	0.281319	0.245305	0.437077	0.29112		0.313981	0.401656	0.290961	0.335533		0.684009	0.737085	0.824723	0.748606			0.67753	0.720909	0.759233	0.719224		0.819716	0.799179	0.890608	0.836501		0.78939	0.785668	0.776286	0.822686	0.793508		0.932394	0.987032	0.945196	1.02896	0.973396		1.0797	0.914228	0.996962		0.908659	0.936314	0.755266	0.849113	0.862338
10.6667		0.200091	0.281914	0.241928	0.433289	0.289306		0.312769	0.396031	0.296739	0.33518		0.681371	0.73226	0.819955	0.744528			0.674921	0.723079	0.746632	0.714877		0.819208	0.79459	0.899524	0.837774		0.781357	0.801628	0.75574	0.846939	0.796416		0.929184	0.970133	0.935816	1.02582	0.965239		1.09903	0.914543	1.00679		0.992675	0.921521	0.793686	0.841529	0.887353
10.75		0.198839	0.282981	0.242063	0.437036	0.29023		0.310175	0.39948	0.294482	0.334712		0.685677	0.730892	0.826399	0.747656			0.66991	0.719044	0.756558	0.715171		0.822309	0.787404	0.912026	0.84058		0.802165	0.793026	0.782466	0.837007	0.803666		0.991402	0.956506	0.936951	1.03423	0.979772		1.12064	0.937081	1.02886		1.01565	0.9258	0.806002	0.848208	0.898915
10.8333		0.19833	0.281943	0.244194	0.431163	0.288907		0.312785	0.396182	0.297228	0.335398		0.680812	0.726147	0.824504	0.743821			0.678303	0.7218	0.757452	0.719185		0.816022	0.795943	0.910963	0.840976		0.79401	0.799303	0.764968	0.850564	0.802211		0.969685	0.956259	0.933675	1.04449	0.976026		1.12562	0.929636	1.02763		0.935959	0.896967	0.773358	0.836008	0.860573
10.9167		0.198638	0.27981	0.241083	0.431441	0.287743		0.313546	0.396235	0.301748	0.337176		0.685957	0.742203	0.821067	0.749742			0.680119	0.724116	0.756103	0.720113		0.815924	0.783062	0.913128	0.837372		0.767293	0.791676	0.777235	0.824093	0.790074		0.921525	0.984555	0.956896	1.0532	0.979045		1.11682	0.944318	1.03057		0.982178	0.942219	0.796476	0.839526	0.8901
11		0.198005	0.280643	0.240985	0.431422	0.287764		0.310737	0.394786	0.298462	0.334661		0.686195	0.738228	0.809547	0.744657			0.676197	0.722559	0.753213	0.717323		0.816298	0.791143	0.909819	0.839087		0.793639	0.804274	0.752844	0.845815	0.799143		0.919253	0.984996	0.951303	1.02595	0.970375		1.03095	0.971299	1.00112		0.968885	0.884196	0.781735	0.838343	0.86829
11.0833		0.198373	0.2777	0.237098	0.431229	0.2861		0.308324	0.394461	0.29742	0.333402		0.681215	0.735404	0.815655	0.744091			0.670177	0.714426	0.761769	0.715458		0.822863	0.791043	0.910716	0.841541		0.784429	0.809264	0.783145	0.828321	0.80129		0.922257	0.979516	0.922754	1.02866	0.963296		1.02846	0.967338	0.997898		0.982264	0.886993	0.773975	0.85212	0.873838
11.1667		0.194531	0.276332	0.239416	0.430243	0.28513		0.3102	0.396458	0.288462	0.331707		0.688648	0.7451	0.820306	0.751351			0.67546	0.714325	0.731357	0.707047		0.824499	0.793963	0.900934	0.839799		0.757149	0.790938	0.763833	0.834567	0.786622		0.92183	0.972144	0.948345	1.03979	0.970526		1.14732	1.03375	1.09054		0.99885	0.874112	0.778065	0.845797	0.874206
11.25		0.194816	0.277425	0.235974	0.426904	0.28378		0.307399	0.392412	0.294175	0.331329		0.684306	0.741348	0.825135	0.750263			0.677302	0.721437	0.772435	0.723724		0.818489	0.797582	0.90188	0.839317		0.787003	0.804396	0.758931	0.829744	0.795019		0.909593	0.997152	0.943857	1.0623	0.978226		1.07542	0.897146	0.986282		0.900917	0.873967	0.812952	0.860694	0.862132
11.3333		0.194855	0.274961	0.23955	0.426828	0.284049		0.306237	0.393289	0.289649	0.329725		0.690773	0.736147	0.824369	0.75043			0.670521	0.718634	0.765498	0.718218		0.805594	0.800422	0.915237	0.840418		0.800369	0.802324	0.773574	0.839815	0.804021		0.967982	0.970444	0.939151	1.0454	0.980743		1.05354	0.985017	1.01928		0.914425	0.880473	0.77224	0.84334	0.852619
11.4167		0.19413	0.275374	0.238546	0.429823	0.284468		0.304693	0.390199	0.290203	0.328365		0.690321	0.73453	0.827212	0.750688			0.675797	0.720859	0.734066	0.710241		0.815151	0.789045	0.907411	0.837202		0.794503	0.798052	0.75916	0.807153	0.789717		0.989589	0.989547	0.916534	1.0509	0.986641		1.06185	0.930226	0.996038		0.851446	0.869392	0.789512	0.824681	0.833758
11.5		0.19369	0.274137	0.235312	0.426964	0.282526		0.308656	0.391334	0.291681	0.330557		0.690005	0.738464	0.830619	0.753029			0.668843	0.721182	0.74829	0.712772		0.810161	0.79305	0.908553	0.837255		0.787456	0.788516	0.758778	0.792811	0.78189		0.963564	0.974143	0.949885	1.04264	0.982558		1.07246	0.97651	1.02448		1.03978	0.884649	0.798002	0.841515	0.890987
11.5833		0.192899	0.274445	0.234995	0.428029	0.282592		0.305559	0.388522	0.285418	0.3265		0.687815	0.73592	0.839139	0.754292			0.669749	0.718341	0.755468	0.71452		0.823033	0.798742	0.904319	0.842032		0.777945	0.787938	0.751731	0.838502	0.789029		0.963075	0.985398	0.926206	1.05675	0.982857		1.06513	0.993509	1.02932		0.939099	0.924589	0.781303	0.803891	0.86222
11.6667		0.192354	0.273083	0.23698	0.426926	0.282336		0.308269	0.387797	0.292162	0.329409		0.691936	0.729665	0.829273	0.750291			0.671634	0.719936	0.73677	0.709447		0.812797	0.791857	0.909714	0.838123		0.795222	0.812015	0.767314	0.828923	0.800868		0.954691	0.967896	0.962247	1.03593	0.980192		1.1049	0.962293	1.0336		0.963398	0.896967	0.805513	0.832944	0.874706
11.75		0.190933	0.272392	0.232593	0.427396	0.280829		0.303671	0.385699	0.286592	0.325321		0.682282	0.732453	0.81816	0.744298			0.668435	0.721921	0.73332	0.707892		0.823255	0.78367	0.902181	0.836369		0.785624	0.789318	0.757121	0.845632	0.794424		0.978874	0.992851	0.96657	1.02963	0.991981		1.06018	0.966996	1.01359		1.01414	0.911502	0.79547	0.817231	0.884585
11.8333		0.190665	0.271563	0.233462	0.42665	0.280585		0.300516	0.388967	0.290342	0.326608		0.6892	0.736074	0.823719	0.749664			0.668299	0.716123	0.730352	0.704924		0.815168	0.794357	0.911286	0.84027		0.782782	0.797802	0.750549	0.835922	0.791764		0.914038	0.972994	0.931065	1.03292	0.962755		1.08902	0.981172	1.0351		0.983108	0.930367	0.764817	0.836639	0.878733
11.9167		0.190287	0.272109	0.232076	0.427993	0.280616		0.302961	0.389997	0.284754	0.325904		0.680575	0.722455	0.8144	0.739143			0.666669	0.706276	0.758597	0.710514		0.812121	0.794629	0.907022	0.837924		0.782637	0.784343	0.767697	0.835255	0.792483		0.962519	0.982732	0.96779	1.06201	0.993763		1.11317	0.969109	1.04114		0.999067	0.900083	0.787341	0.852536	0.884757
12		0.191831	0.271047	0.234471	0.424831	0.280545		0.30267	0.384855	0.287458	0.324994		0.690078	0.736906	0.827299	0.751427			0.666463	0.705757	0.746966	0.706395		0.808597	0.788424	0.899736	0.832253		0.796479	0.782939	0.752806	0.835775	0.792		0.960206	0.985246	0.949789	1.02876	0.981		1.06224	0.922323	0.992282		0.956263	0.92511	0.759702	0.843558	0.871158
12.0833		0.190269	0.269188	0.232063	0.42266	0.278545		0.300831	0.385198	0.289215	0.325081		0.685028	0.734243	0.830792	0.750021			0.664762	0.72503	0.726001	0.705264		0.797184	0.795489	0.906474	0.833049		0.778158	0.779996	0.756078	0.820707	0.783735		0.943651	0.991506	0.93862	1.02793	0.975426		1.09197	0.926388	1.00918		0.983796	0.929215	0.790022	0.822741	0.881444
12.1667		0.1885	0.270647	0.231045	0.425885	0.279019		0.305974	0.38767	0.286917	0.326854		0.682288	0.74214	0.822007	0.748812			0.661104	0.724128	0.733584	0.706272		0.815428	0.78647	0.895387	0.832429		0.799616	0.801851	0.742587	0.821901	0.791489		0.914229	0.991745	0.971092	1.05285	0.982479		1.12388	0.973389	1.04864		0.918283	0.92146	0.789494	0.831326	0.865141
12.25		0.189374	0.267982	0.23132	0.420016	0.277173		0.302578	0.386543	0.288635	0.325919		0.689637	0.740276	0.831381	0.753765			0.66679	0.706364	0.743672	0.705609		0.822649	0.789876	0.892707	0.835077		0.783549	0.787541	0.784372	0.775654	0.782779		0.986099	0.994286	0.961429	1.04121	0.995755		1.09383	0.9713	1.03257		0.978066	0.915495	0.809238	0.825715	0.882129
12.3333		0.188212	0.266978	0.23259	0.423241	0.277755		0.301195	0.389713	0.283875	0.324928		0.686225	0.73886	0.816759	0.747281			0.665729	0.720926	0.736495	0.707717		0.809589	0.791902	0.904891	0.83546		0.775375	0.782274	0.766554	0.799185	0.780847		0.925608	0.974029	0.973007	1.0434	0.979011		1.14271	0.973788	1.05825		0.934475	0.893725	0.775387	0.810534	0.85353
12.4167		0.187355	0.266361	0.228149	0.425506	0.276843		0.301717	0.387317	0.284515	0.324516		0.68523	0.731742	0.820654	0.745875			0.657419	0.713388	0.724205	0.698337		0.820256	0.794899	0.903184	0.839446		0.785586	0.793795	0.758445	0.830696	0.792131		1.04222	0.981464	0.951824	1.02029	0.998948		1.08627	0.943314	1.01479		1.03689	0.927604	0.77823	0.839619	0.895585
12.5		0.188732	0.267016	0.230709	0.424338	0.277699		0.297819	0.390102	0.288474	0.325465		0.690116	0.744372	0.825525	0.753338			0.660347	0.717745	0.729756	0.702616		0.809388	0.800496	0.905394	0.838426		0.790932	0.794562	0.760801	0.809634	0.788982		1.03623	0.995701	0.941334	1.03527	1.00213		1.05831	0.960219	1.00927		0.893415	0.921898	0.77442	0.82943	0.854791
12.5833		0.186911	0.265049	0.231004	0.422411	0.276344		0.299151	0.388212	0.281346	0.322903		0.687701	0.749097	0.820178	0.752325			0.660588	0.709599	0.733973	0.701387		0.817797	0.792079	0.893392	0.834423		0.793213	0.787803	0.763765	0.839792	0.796143		0.984624	0.978552	0.949394	1.01886	0.982856		1.1168	0.94776	1.03228		0.995786	0.923041	0.791011	0.861706	0.892886
12.6667		0.188224	0.265844	0.22834	0.421467	0.275969		0.299889	0.387175	0.287531	0.324865		0.686637	0.736208	0.820895	0.747914			0.661579	0.722011	0.71107	0.69822		0.811368	0.789397	0.902124	0.834296		0.778968	0.799326	0.747406	0.826839	0.788135		0.974353	0.961938	0.945622	1.03375	0.978916		1.09638	0.925471	1.01093		0.958842	0.888415	0.789523	0.85174	0.87213
12.75		0.184978	0.264501	0.231985	0.42392	0.276346		0.301821	0.382874	0.281967	0.322221		0.690355	0.734748	0.831418	0.752174			0.669346	0.70916	0.711441	0.696649		0.815628	0.794852	0.896359	0.835613		0.77222	0.781174	0.755308	0.867686	0.794097		0.974807	0.968993	0.947192	1.02199	0.978245		1.07572	0.916237	0.995981		0.963657	0.919343	0.803275	0.831177	0.879363
12.8333		0.186127	0.26403	0.229798	0.41742	0.274344		0.300532	0.384652	0.286908	0.324031		0.684032	0.734261	0.823657	0.747317			0.657326	0.726519	0.73158	0.705142		0.810573	0.784368	0.909024	0.834655		0.779776	0.786493	0.752163	0.811952	0.782596		1.00257	0.953116	0.959013	1.03729	0.987999		1.07054	0.883047	0.976794		0.937668	0.911364	0.804468	0.826449	0.869987
12.9167		0.185009	0.263994	0.227821	0.418995	0.273955		0.300198	0.388068	0.280035	0.322767		0.688741	0.734845	0.829196	0.750927			0.659125	0.723823	0.732303	0.705084		0.810435	0.798663	0.905381	0.838159		0.776288	0.820868	0.765159	0.788358	0.787668		0.904498	0.971241	0.951183	1.04855	0.968869		1.07839	0.902181	0.990284		0.892745	0.893923	0.763802	0.861313	0.852946
13		0.186048	0.26192	0.22038	0.417578	0.271481		0.299324	0.383187	0.2785	0.320337		0.688653	0.733182	0.824766	0.748867			0.656884	0.728672	0.730173	0.705243		0.806567	0.7933	0.90396	0.834609		0.77589	0.790341	0.766689	0.820345	0.788316		1.01538	0.98189	0.966248	1.0507	1.00355		1.10406	0.924408	1.01423		0.994476	0.887517	0.810519	0.852029	0.886135
13.0833		0.184349	0.261402	0.225774	0.415721	0.271811		0.301114	0.385153	0.281285	0.322517		0.680385	0.742709	0.834016	0.75237			0.65984	0.726955	0.718732	0.701842		0.812814	0.797293	0.917254	0.842454		0.767506	0.795014	0.749706	0.827701	0.784982		0.922898	0.975563	0.946873	1.04025	0.971397		1.14735	0.956517	1.05194		0.945426	0.907571	0.801031	0.831389	0.871354
13.1667		0.185609	0.262744	0.221286	0.416187	0.271457		0.29777	0.387684	0.281597	0.32235		0.685755	0.736136	0.833748	0.75188			0.660757	0.704681	0.733814	0.699751		0.812097	0.786458	0.902628	0.833728		0.78784	0.777674	0.745492	0.820472	0.782869		0.965416	0.990645	0.951823	1.04304	0.98773		1.1413	0.949138	1.04522		0.924585	0.951041	0.793123	0.825485	0.873558
13.25		0.184838	0.262261	0.230574	0.426427	0.276025		0.294313	0.385681	0.280892	0.320295		0.686938	0.74116	0.822905	0.750334			0.660537	0.720834	0.797478	0.726283		0.797865	0.797079	0.898479	0.831141		0.762897	0.81664	0.72764	0.798537	0.776429		0.995708	0.97533	0.962921	1.05298	0.996734		1.05981	0.941657	1.00073		1.03186	0.892582	0.800103	0.838785	0.890833
13.3333		0.182266	0.258721	0.222059	0.417572	0.270154		0.297492	0.378245	0.277884	0.317874		0.685184	0.732093	0.823077	0.746784			0.657126	0.724449	0.733617	0.705064		0.805986	0.789957	0.896776	0.830906		0.776257	0.800888	0.752305	0.812477	0.785482		0.950632	0.992392	0.954261	1.04022	0.984375		1.14271	0.935005	1.03886		0.989574	0.903245	0.802207	0.843092	0.884529
13.4167		0.182972	0.260571	0.217513	0.423839	0.271224		0.299434	0.37586	0.276018	0.317104		0.689669	0.730884	0.830022	0.750192			0.654766	0.725248	0.729435	0.70315		0.812614	0.796551	0.900839	0.836668		0.767622	0.801761	0.755695	0.870449	0.798882		0.925745	0.969801	0.95522	1.02125	0.968005		1.10363	0.958295	1.03096		0.899635	0.893273	0.813882	0.85211	0.864725
13.5		0.183892	0.259479	0.225373	0.415122	0.270966		0.296938	0.377417	0.281341	0.318565		0.684964	0.739613	0.829841	0.751473			0.66113	0.736952	0.70708	0.70172		0.813101	0.787247	0.908452	0.836266		0.752579	0.783752	0.745403	0.835527	0.779315		1.0234	0.986811	0.963968	1.04529	1.00487		1.08706	0.919459	1.00326		0.986186	0.93874	0.779192	0.836103	0.885055
13.5833		0.182738	0.258453	0.228545	0.41755	0.271822		0.301333	0.386145	0.280838	0.322772		0.689451	0.737235	0.833483	0.75339			0.65897	0.714777	0.717319	0.697022		0.81571	0.795656	0.899132	0.836832		0.761204	0.81507	0.774778	0.820392	0.792861		0.968775	0.976613	0.930646	1.02832	0.976088		1.14649	0.942928	1.04471		0.984305	0.870996	0.791699	0.875042	0.880511
13.6667		0.182415	0.258246	0.216993	0.42059	0.269561		0.292602	0.378952	0.279432	0.316995		0.696944	0.745099	0.819675	0.753906			0.655119	0.689393	0.736903	0.693805		0.814614	0.788325	0.899186	0.834042		0.781985	0.796701	0.762809	0.824852	0.791587		0.935133	0.973967	0.945292	1.04808	0.975617		1.15425	0.933544	1.0439		0.936654	0.887858	0.799016	0.804638	0.857042
13.75		0.182699	0.256047	0.217438	0.418517	0.268675		0.294525	0.379272	0.280118	0.317972		0.687482	0.743443	0.828059	0.752995			0.651538	0.711185	0.71419	0.692304		0.812108	0.800872	0.900417	0.837799		0.777773	0.793783	0.744809	0.846825	0.790797		0.979469	0.991387	0.945754	1.01803	0.98366		1.12019	0.912289	1.01624		0.946267	0.864245	0.81337	0.847746	0.867907
13.8333		0.179894	0.257124	0.220465	0.422499	0.269995		0.29304	0.378939	0.283573	0.318518		0.681137	0.742453	0.832898	0.752163			0.648497	0.710922	0.763831	0.70775		0.790943	0.797999	0.912842	0.833928		0.761192	0.804797	0.728856	0.798771	0.773404		0.894162	0.983248	0.960978	1.03382	0.968053		1.10149	0.932213	1.01685		0.929038	0.889419	0.779317	0.833188	0.85774
13.9167		0.180839	0.257017	0.225866	0.419788	0.270878		0.290953	0.379302	0.276441	0.315565		0.687115	0.740698	0.834582	0.754132			0.657102	0.706832	0.724412	0.696115		0.803066	0.79691	0.902609	0.834195		0.773142	0.779622	0.730317	0.819618	0.775675		0.983502	0.982973	0.952392	1.05303	0.992975		1.07115	0.965465	1.01831		0.978666	0.938674	0.774382	0.80924	0.875241
14		0.180172	0.256786	0.228046	0.419864	0.271217		0.290009	0.379723	0.280608	0.31678		0.689938	0.736773	0.835907	0.754206			0.645387	0.719175	0.736349	0.700304		0.819987	0.790848	0.909525	0.84012		0.765076	0.81023	0.742743	0.819851	0.784475		0.971888	0.983936	0.935909	1.04018	0.982978		1.01051	0.901832	0.95617		1.03311	0.892537	0.775136	0.84302	0.885951
14.0833		0.180636	0.256776	0.224877	0.412031	0.26858		0.293041	0.380491	0.276714	0.316749		0.691021	0.738477	0.830809	0.753436			0.655972	0.710651	0.729222	0.698615		0.799398	0.787569	0.908283	0.83175		0.772876	0.788372	0.760547	0.820997	0.785698		0.943953	0.972994	0.941168	1.03268	0.972699		1.04944	0.978211	1.01383		0.999121	0.920665	0.803912	0.832823	0.88913
14.1667		0.179677	0.253926	0.224198	0.420042	0.269461		0.293087	0.37508	0.279891	0.316019		0.685807	0.740852	0.832302	0.752987			0.649864	0.719395	0.750023	0.706427		0.804775	0.784538	0.904247	0.831187		0.776995	0.794912	0.76051	0.83424	0.791664		0.986013	0.990472	0.963353	1.03853	0.994593		1.13344	0.938955	1.0362		1.04019	0.888639	0.803524	0.847474	0.894957
14.25		0.17993	0.254147	0.223982	0.419678	0.269434		0.28913	0.379013	0.278479	0.315541		0.684781	0.741837	0.827332	0.751317			0.648356	0.6923	0.725595	0.68875		0.805908	0.788543	0.905334	0.833262		0.75356	0.796627	0.766585	0.822833	0.784901		0.99056	0.996424	0.935818	1.05246	0.993815		1.10844	0.951099	1.02977		0.895923	0.89476	0.789612	0.829285	0.852395
14.3333		0.179644	0.253488	0.22318	0.413687	0.2675		0.288938	0.379651	0.283069	0.317219		0.689921	0.735712	0.829909	0.751847			0.644307	0.712541	0.72425	0.693699		0.804411	0.793568	0.904585	0.834188		0.7616	0.792908	0.747144	0.846065	0.786929		1.00141	0.982837	0.951305	1.04074	0.994073		1.06	0.930575	0.995285		0.913433	0.877336	0.794578	0.837112	0.855615
14.4167		0.180138	0.25307	0.229329	0.424821	0.271839		0.28767	0.375844	0.27704	0.313518		0.688434	0.748289	0.825508	0.754077			0.650563	0.731131	0.721037	0.70091		0.804944	0.789447	0.903108	0.8325		0.757305	0.789664	0.765999	0.826315	0.784821		0.930968	0.982561	0.954349	1.03445	0.975583		1.1131	0.94572	1.02941		0.956012	0.883664	0.787719	0.807013	0.858602
14.5		0.177455	0.253562	0.220417	0.42029	0.267931		0.290431	0.371801	0.278255	0.313496		0.688943	0.73596	0.834548	0.753151			0.651195	0.721967	0.704892	0.692685		0.809146	0.787134	0.906682	0.834321		0.75795	0.783926	0.740871	0.810412	0.773289		0.997459	0.989048	0.953353	1.04095	0.995203		1.11969	0.936504	1.02809		0.927953	0.935363	0.779269	0.849466	0.873013
14.5833		0.177779	0.251278	0.225639	0.420621	0.268829		0.295406	0.376466	0.268518	0.313463		0.692557	0.749467	0.831496	0.75784			0.653994	0.706068	0.73361	0.69789		0.791024	0.796799	0.903091	0.830305		0.769498	0.791962	0.756273	0.837518	0.788813		0.97287	0.98199	0.929985	1.03137	0.979053		1.07368	0.926141	0.999913		0.913768	0.903816	0.792657	0.8465	0.864185
14.6667		0.177513	0.249608	0.219097	0.418404	0.266156		0.289383	0.378959	0.273747	0.31403		0.69111	0.745375	0.834636	0.75704			0.642816	0.714816	0.765428	0.707687		0.791128	0.796507	0.89946	0.829031		0.774794	0.779416	0.744322	0.779175	0.769427		0.949062	0.974051	0.953306	1.03788	0.978574		1.10245	0.905203	1.00383		0.966978	0.915441	0.785328	0.802374	0.86753
14.75		0.176699	0.251149	0.229602	0.412722	0.267543		0.290043	0.374993	0.278143	0.314393		0.688123	0.745835	0.827439	0.753799			0.647098	0.70432	0.702325	0.684581		0.813141	0.799409	0.895835	0.836128		0.76958	0.776224	0.754209	0.823709	0.780931		0.934516	0.99401	0.932476	1.02785	0.972212		1.13912	0.943299	1.04121		0.993837	0.878422	0.817215	0.815938	0.876353
14.8333		0.177479	0.251689	0.216751	0.423701	0.267405		0.290231	0.376966	0.273891	0.313696		0.685056	0.740356	0.83082	0.752077			0.643768	0.710116	0.72211	0.691998		0.800841	0.788327	0.896949	0.828706		0.754053	0.806197	0.754113	0.833604	0.786991		0.95376	0.974239	0.942176	1.02363	0.973451		1.05101	0.982842	1.01692		0.922867	0.933897	0.78554	0.855068	0.874343
14.9167		0.176559	0.250878	0.21728	0.418749	0.265867		0.282883	0.374514	0.278067	0.311822		0.696517	0.741875	0.821703	0.753365			0.644274	0.694364	0.710734	0.683124		0.807582	0.791101	0.905182	0.834622		0.776322	0.786335	0.746796	0.821615	0.782767		0.965325	0.980607	0.94081	1.03922	0.981491		1.03584	0.929276	0.982558		0.954032	0.889519	0.799637	0.837553	0.870185
15		0.17586	0.249592	0.223898	0.42079	0.267535		0.2918	0.37757	0.278927	0.316099		0.68859	0.747369	0.829405	0.755121			0.648025	0.725117	0.672817	0.681986		0.809354	0.800694	0.896745	0.835597		0.761835	0.773155	0.765542	0.840032	0.785141		1.03998	0.991347	0.953775	1.02049	1.0014		1.08248	0.925984	1.00423		0.984444	0.897487	0.802202	0.828292	0.878106
15.0833		0.177836	0.248829	0.217072	0.421282	0.266255		0.287134	0.37943	0.275547	0.314037		0.686808	0.742897	0.834973	0.754893			0.649642	0.700226	0.722888	0.690919		0.811942	0.800407	0.908634	0.840328		0.76779	0.768802	0.717078	0.830377	0.771012		1.00084	0.97984	0.941314	1.03515	0.989285		1.11384	0.975503	1.04467		0.929888	0.935653	0.800488	0.818844	0.871218
15.1667		0.175721	0.246131	0.223576	0.413367	0.264699		0.28642	0.377189	0.278756	0.314122		0.691914	0.739356	0.828513	0.753261			0.638248	0.708931	0.69499	0.680723		0.807918	0.791035	0.908764	0.835906		0.774461	0.793144	0.745618	0.831397	0.786155		0.964825	0.972708	0.945717	1.03057	0.978455		1.05426	0.957642	1.00595		1.02656	0.90346	0.818473	0.823534	0.893007
15.25		0.175684	0.250391	0.223257	0.404708	0.26351		0.281878	0.37181	0.275409	0.309699		0.690909	0.7389	0.833916	0.754575			0.648289	0.697205	0.682444	0.67598		0.806216	0.797995	0.895418	0.833209		0.773717	0.783914	0.766834	0.818512	0.785744		0.918332	0.995934	0.946939	1.0368	0.9745		1.0521	0.96827	1.01018		1.04768	0.891919	0.787013	0.831829	0.88961
15.3333		0.174951	0.248036	0.231358	0.41153	0.266469		0.287198	0.379593	0.271015	0.312602		0.693476	0.73963	0.831466	0.754858			0.641357	0.705351	0.686474	0.677728		0.799362	0.794859	0.900043	0.831422		0.753722	0.791591	0.749043	0.858971	0.788332		0.997607	1.00129	0.933706	1.03841	0.992753		1.1097	0.973337	1.04152		0.991899	0.894207	0.77725	0.853514	0.879217
15.4167		0.17321	0.247676	0.219351	0.422433	0.265668		0.291027	0.377454	0.273508	0.313996		0.694578	0.74602	0.834677	0.758425			0.640842	0.713602	0.689298	0.681247		0.803928	0.803254	0.893049	0.83341		0.75627	0.782921	0.735565	0.823681	0.774609		0.942642	1.0106	0.925657	1.01568	0.973645		1.16447	0.904674	1.03457		0.915135	0.904148	0.801513	0.803122	0.85598
15.5		0.173072	0.248527	0.217342	0.415439	0.263595		0.285538	0.379879	0.270367	0.311928		0.684137	0.74426	0.830129	0.752842			0.640476	0.70136	0.719407	0.687081		0.802503	0.803353	0.908774	0.83821		0.77066	0.775808	0.73013	0.835168	0.777942		0.936672	0.993514	0.942962	1.02532	0.974616		1.02117	0.979403	1.00029		0.923077	0.922159	0.798414	0.829533	0.868296
15.5833		0.174673	0.247193	0.213491	0.416619	0.262994		0.28143	0.375348	0.276027	0.310935		0.700561	0.739781	0.833669	0.758004			0.635616	0.705171	0.70791	0.682899		0.791092	0.80493	0.901989	0.83267		0.76611	0.786228	0.740388	0.818571	0.777824		1.01223	0.995636	0.934264	1.03843	0.995142		0.968073	0.985057	0.976565		0.929423	0.889775	0.7804	0.835756	0.858839
15.6667		0.172295	0.247391	0.223217	0.415926	0.264707		0.285504	0.377263	0.270754	0.311173		0.698494	0.739667	0.829144	0.755768			0.637271	0.688222	0.701478	0.675657		0.793528	0.798657	0.897846	0.830011		0.767504	0.767843	0.744818	0.806774	0.771735		0.964471	0.987764	0.95109	1.02163	0.981239		1.09517	0.927007	1.01109		0.936761	0.871843	0.752551	0.798738	0.839973
15.75		0.174262	0.245847	0.21494	0.418617	0.263416		0.280065	0.373685	0.278454	0.310735		0.69333	0.73444	0.835852	0.754541			0.643329	0.703523	0.750785	0.699212		0.798769	0.800602	0.890276	0.829883		0.751384	0.777861	0.730317	0.784283	0.760961		0.952755	1.00683	0.944142	1.02941	0.983285		1.03353	0.920561	0.977045		0.92575	0.919623	0.779293	0.8233	0.861991
15.8333		0.172202	0.245323	0.215588	0.410177	0.260823		0.284392	0.379669	0.273785	0.312615		0.698678	0.745186	0.834978	0.759614			0.641438	0.716102	0.692798	0.683446		0.807293	0.798212	0.890621	0.832042		0.750161	0.78881	0.729524	0.79719	0.766421		0.970444	0.996235	0.941531	1.02062	0.982207		1.13255	0.943434	1.03799		0.948241	0.924504	0.781754	0.841019	0.87388
15.9167		0.174042	0.245216	0.220377	0.413505	0.263285		0.281708	0.37387	0.274923	0.310167		0.690322	0.746643	0.824601	0.753855			0.641468	0.746846	0.750691	0.713001		0.802344	0.796776	0.895866	0.831662		0.760988	0.780256	0.737418	0.762126	0.760197		0.931151	0.998529	0.923116	1.03357	0.971592		1.02971	0.934366	0.982038		0.97467	0.876475	0.810016	0.843687	0.876212
16		0.173979	0.24446	0.223274	0.414082	0.263949		0.284124	0.372392	0.273729	0.310082		0.69707	0.749673	0.832464	0.759736			0.63491	0.693704	0.697068	0.675227		0.795107	0.790904	0.899961	0.828658		0.775321	0.771042	0.722078	0.859899	0.782085		1.02173	0.983076	0.935014	1.02627	0.991524		1.06776	1.01252	1.04014		0.991414	0.929086	0.784052	0.826885	0.882859
0
5
10
15
20
25
30
35
40
45
50
55
60
65
70
75
80
85
90
95
100
105
110
115
120
125
130
135
140
145
150
155
160
165
170
175
180
185
190
195
200
205
210
215
220
225
230
235
240
245
250
255
260
265
270
275
280
285
290
295
300
305
310
315
320
325
330
335
340
345
350
355
360
365
370
375
380
385
390
395
400
405
410
415
420
425
430
435
440
445
450
455
460
465
470
475
480
485
490
495
500
505
510
515
520
525
530
535
540
545
550
555
560
565
570
575
580
585
590
595
600
605
610
615
620
625
630
635
640
645
650
655
660
665
670
675
680
685
690
695
700
705
710
715
720
725
730
735
740
745
750
755
760
765
770
775
780
785
790
795
800
805
810
815
820
825
830
835
840
845
850
855
860
865
870
875
880
885
890
895
900
905
910
915
920
925
930
935
940
945
950
955
960
965
970
975
0
5
10
15
20
25
30
35
40
45
50
55
60
65
70
75
80
85
90
95
100
105
110
115
120
125
130
135
140
145
150
155
160
165
170
175
180
185
190
195
200
205
210
215
220
225
230
235
240
245
250
255
260
265
270
275
280
285
290
295
300
305
310
315
320
325
330
335
340
345
350
355
360
365
370
375
380
385
390
395
400
405
410
415
420
425
430
435
440
445
450
455
460
465
470
475
480
485
490
495
500
505
510
515
520
525
530
535
540
545
550
555
560
565
570
575
580
585
590
595
600
605
610
615
620
625
630
635
640
645
650
655
660
665
670
675
680
685
690
695
700
705
710
715
720
725
730
735
740
745
750
755
760
765
770
775
780
785
790
795
800
805
810
815
820
825
830
835
840
845
850
855
860
865
870
875
880
885
890
895
900
905
910
915
920
925
930
935
940
945
950
955
960
965
970
975
0
5
10
15
20
25
30
35
40
45
50
55
60
65
70
75
80
85
90
95
100
105
110
115
120
125
130
135
140
145
150
155
160
165
170
175
180
185
190
195
200
205
210
215
220
225
230
235
240
245
250
255
260
265
270
275
280
285
290
295
300
305
310
315
320
325
330
335
340
345
350
355
360
365
370
375
380
385
390
395
400
405
410
415
420
425
430
435
440
445
450
455
460
465
470
475
480
485
490
495
500
505
510
515
520
525
530
535
540
545
550
555
560
565
570
575
580
585
590
595
600
605
610
615
620
625
630
635
640
645
650
655
660
665
670
675
680
685
690
695
700
705
710
715
720
725
730
735
740
745
750
755
760
765
770
775
780
785
790
795
800
805
810
815
820
825
830
835
840
845
850
855
860
865
870
875
880
885
890
895
900
905
910
915
920
925
930
935
940
945
950
955
960
965
970
975
0
5
10
15
20
25
30
35
40
45
50
55
60
65
70
75
80
85
90
95
100
105
110
115
120
125
130
135
140
145
150
155
160
165
170
175
180
185
190
195
200
205
210
215
220
225
230
235
240
245
250
255
260
265
270
275
280
285
290
295
300
305
310
315
320
325
330
335
340
345
350
355
360
365
370
375
380
385
390
395
400
405
410
415
420
425
430
435
440
445
450
455
460
465
470
475
480
485
490
495
500
505
510
515
520
525
530
535
540
545
550
555
560
565
570
575
580
585
590
595
600
605
610
615
620
625
630
635
640
645
650
655
660
665
670
675
680
685
690
695
700
705
710
715
720
725
730
735
740
745
750
755
760
765
770
775
780
785
790
795
800
805
810
815
820
825
830
835
840
845
850
855
860
865
870
875
880
885
890
895
900
905
910
915
920
925
930
935
940
945
950
955
960
965
970
975
0
5
10
15
20
25
30
35
40
45
50
55
60
65
70
75
80
85
90
95
100
105
110
115
120
125
130
135
140
145
150
155
160
165
170
175
180
185
190
195
200
205
210
215
220
225
230
235
240
245
250
255
260
265
270
275
280
285
290
295
300
305
310
315
320
325
330
335
340
345
350
355
360
365
370
375
380
385
390
395
400
405
410
415
420
425
430
435
440
445
450
455
460
465
470
475
480
485
490
495
500
505
510
515
520
525
530
535
540
545
550
555
560
565
570
575
580
585
590
595
600
605
610
615
620
625
630
635
640
645
650
655
660
665
670
675
680
685
690
695
700
705
710
715
720
725
730
735
740
745
750
755
760
765
770
775
780
785
790
795
800
805
810
815
820
825
830
835
840
845
850
855
860
865
870
875
880
885
890
895
900
905
910
915
920
925
930
935
940
945
950
955
960
965
970
975
0
5
10
15
20
25
30
35
40
45
50
55
60
65
70
75
80
85
90
95
100
105
110
115
120
125
130
135
140
145
150
155
160
165
170
175
180
185
190
195
200
205
210
215
220
225
230
235
240
245
250
255
260
265
270
275
280
285
290
295
300
305
310
315
320
325
330
335
340
345
350
355
360
365
370
375
380
385
390
395
400
405
410
415
420
425
430
435
440
445
450
455
460
465
470
475
480
485
490
495
500
505
510
515
520
525
530
535
540
545
550
555
560
565
570
575
580
585
590
595
600
605
610
615
620
625
630
635
640
645
650
655
660
665
670
675
680
685
690
695
700
705
710
715
720
725
730
735
740
745
750
755
760
765
770
775
780
785
790
795
800
805
810
815
820
825
830
835
840
845
850
855
860
865
870
875
880
885
890
895
900
905
910
915
920
925
930
935
940
945
950
955
960
965
970
975
0
5
10
15
20
25
30
35
40
45
50
55
60
65
70
75
80
85
90
95
100
105
110
115
120
125
130
135
140
145
150
155
160
165
170
175
180
185
190
195
200
205
210
215
220
225
230
235
240
245
250
255
260
265
270
275
280
285
290
295
300
305
310
315
320
325
330
335
340
345
350
355
360
365
370
375
380
385
390
395
400
405
410
415
420
425
430
435
440
445
450
455
460
465
470
475
480
485
490
495
500
505
510
515
520
525
530
535
540
545
550
555
560
565
570
575
580
585
590
595
600
605
610
615
620
625
630
635
640
645
650
655
660
665
670
675
680
685
690
695
700
705
710
715
720
725
730
735
740
745
750
755
760
765
770
775
780
785
790
795
800
805
810
815
820
825
830
835
840
845
850
855
860
865
870
875
880
885
890
895
900
905
910
915
920
925
930
935
940
945
950
955
960
965
970
975
0
5
10
15
20
25
30
35
40
45
50
55
60
65
70
75
80
85
90
95
100
105
110
115
120
125
130
135
140
145
150
155
160
165
170
175
180
185
190
195
200
205
210
215
220
225
230
235
240
245
250
255
260
265
270
275
280
285
290
295
300
305
310
315
320
325
330
335
340
345
350
355
360
365
370
375
380
385
390
395
400
405
410
415
420
425
430
435
440
445
450
455
460
465
470
475
480
485
490
495
500
505
510
515
520
525
530
535
540
545
550
555
560
565
570
575
580
585
590
595
600
605
610
615
620
625
630
635
640
645
650
655
660
665
670
675
680
685
690
695
700
705
710
715
720
725
730
735
740
745
750
755
760
765
770
775
780
785
790
795
800
805
810
815
820
825
830
835
840
845
850
855
860
865
870
875
880
885
890
895
900
905
910
915
920
925
930
935
940
945
950
955
960
965
970
975
0
5
10
15
20
25
30
35
40
45
50
55
60
65
70
75
80
85
90
95
100
105
110
115
120
125
130
135
140
145
150
155
160
165
170
175
180
185
190
195
200
205
210
215
220
225
230
235
240
245
250
255
260
265
270
275
280
285
290
295
300
305
310
315
320
325
330
335
340
345
350
355
360
365
370
375
380
385
390
395
400
405
410
415
420
425
430
435
440
445
450
455
460
465
470
475
480
485
490
495
500
505
510
515
520
525
530
535
540
545
550
555
560
565
570
575
580
585
590
595
600
605
610
615
620
625
630
635
640
645
650
655
660
665
670
675
680
685
690
695
700
705
710
715
720
725
730
735
740
745
750
755
760
765
770
775
780
785
790
795
800
805
810
815
820
825
830
835
840
845
850
855
860
865
870
875
880
885
890
895
900
905
910
915
920
925
930
935
940
945
950
955
960
965
970
975
0
5
10
15
20
25
30
35
40
45
50
55
60
65
70
75
80
85
90
95
100
105
110
115
120
125
130
135
140
145
150
155
160
165
170
175
180
185
190
195
[truncated: 4,076 more rows]
