# Supplementary material for: Structural polymorphism of α-synuclein fibrils alters the pathway of Hsc70-mediated disaggregation
Source: EMBO J. 2025 Oct 6;44(22):6499–526. doi: 10.1038/s44318-025-00573-3 (PMC12623964; doi:10.1038/s44318-025-00573-3)
Supplement: Supplementary file 3 — Source data Fig. 1 [file 44318_2025_573_MOESM3_ESM.zip › Figure 1/1D/Tht assay.xlsx]

## Sheet: Sheet1
1D
time [h]	XG	F91	F65	F110	FM	Ri
0	1	1	1	1	1	1
0.0833333	0.960675	0.981445	0.960707	0.976797	0.984795	0.970705
0.166667	0.940557	0.91102	0.93224	0.974656	0.979922	0.982403
0.25	0.914338	0.940289	0.90591	0.981212	0.973955	0.972435
0.333333	0.892025	0.94334	0.885741	0.997594	0.983633	0.964211
0.416667	0.873925	0.947869	0.861698	0.982319	0.970581	0.99887
0.5	0.861015	0.920957	0.835884	1.01016	0.958472	1.0014
0.583333	0.846816	0.941009	0.814702	1.04377	0.949129	1.0346
0.666667	0.834078	0.939935	0.792716	1.0126	0.943304	0.993012
0.75	0.819738	0.955953	0.778369	1.01833	0.939444	0.98256
0.833333	0.810457	0.940685	0.757079	1.00951	0.938511	1.01355
0.916667	0.795441	0.955124	0.740663	1.06734	0.931424	1.0097
1	0.788232	0.937611	0.72318	0.995661	0.929307	0.980807
1.08333	0.770897	0.929833	0.70153	1.02609	0.915833	1.01358
1.16667	0.761578	0.929222	0.689299	1.015	0.918378	1.00965
1.25	0.748047	0.920134	0.675652	1.00547	0.921547	1.01314
1.33333	0.745521	0.935654	0.658883	1.00537	0.903452	0.997778
1.41667	0.734183	0.902462	0.644189	1.01598	0.900812	1.00245
1.5	0.718652	0.92634	0.632381	1.01474	0.899293	1.02602
1.58333	0.716907	0.899313	0.616532	1.01799	0.887852	1.01356
1.66667	0.702811	0.904578	0.605764	1.00564	0.881418	1.02313
1.75	0.698882	0.904259	0.592415	1.0243	0.88443	1.00745
1.83333	0.687724	0.900025	0.581918	1.02802	0.875179	1.03822
1.91667	0.673649	0.89003	0.570357	0.998439	0.882042	1.01063
2	0.666282	0.898393	0.564711	1.02832	0.87392	1.03975
2.08333	0.662697	0.877574	0.550839	1.03778	0.872158	1.01301
2.16667	0.655268	0.879927	0.546172	1.02115	0.856205	1.0296
2.25	0.647422	0.884513	0.536471	1.05242	0.858494	1.0053
2.33333	0.636892	0.867575	0.531851	1.02808	0.858878	1.05637
2.41667	0.628684	0.846622	0.527835	1.02798	0.852927	1.02225
2.5	0.625665	0.861178	0.518511	1.00324	0.84673	1.02897
2.58333	0.616047	0.856746	0.518015	1.01808	0.845658	1.0197
2.66667	0.607389	0.871004	0.510262	1.02003	0.838531	1.0236
2.75	0.605856	0.873824	0.503309	0.995578	0.835842	1.03356
2.83333	0.598551	0.851564	0.498477	0.999185	0.839484	1.04773
2.91667	0.59093	0.846136	0.49534	1.01389	0.833537	1.02792
3	0.584221	0.854432	0.492657	1.01014	0.836189	1.05617
3.08333	0.580676	0.8244	0.488392	1.01602	0.834051	1.03954
3.16667	0.573019	0.840692	0.483848	1.03293	0.825492	1.02149
3.25	0.56853	0.826096	0.479445	1.02226	0.828063	1.02846
3.33333	0.565723	0.836495	0.478133	1.02617	0.819574	1.05046
3.41667	0.558474	0.826579	0.475927	1.01969	0.815145	1.01475
3.5	0.55893	0.839554	0.471026	1.03684	0.820211	1.02454
3.58333	0.551615	0.826945	0.470476	1.00843	0.81626	1.03491
3.66667	0.549846	0.851838	0.465221	1.01462	0.814605	1.02663
3.75	0.546767	0.82515	0.461913	1.03174	0.806829	1.01183
3.83333	0.542415	0.848634	0.459329	1.03104	0.817116	0.998707
3.91667	0.540698	0.809237	0.457459	1.04164	0.811276	1.02187
4	0.536918	0.800816	0.454465	1.04144	0.804865	1.04592
4.08333	0.53552	0.808968	0.454514	1.0463	0.808719	1.02283
4.16667	0.533957	0.822282	0.449706	1.04446	0.805506	1.01554
4.25	0.530594	0.800155	0.448634	1.02078	0.800291	1.01714
4.33333	0.524081	0.810463	0.447333	1.05052	0.801551	1.04107
4.41667	0.521681	0.810557	0.445081	1.02351	0.798071	1.02512
4.5	0.524135	0.796251	0.441393	1.03845	0.801269	1.03983
4.58333	0.521549	0.802921	0.438013	1.03283	0.8003	1.02466
4.66667	0.520458	0.796534	0.436338	1.0559	0.792234	1.0273
4.75	0.514765	0.800128	0.437935	1.00446	0.791836	1.02061
4.83333	0.513606	0.790233	0.436171	1.04244	0.786728	1.03045
4.91667	0.514487	0.777887	0.431794	1.02953	0.787849	1.03744
5	0.513189	0.793117	0.429732	1.03999	0.788427	1.01484
5.08333	0.505329	0.795717	0.430403	1.04639	0.790609	1.02301
5.16667	0.508095	0.784204	0.428816	1.02849	0.784058	1.03958
5.25	0.506468	0.787975	0.428979	1.05936	0.785497	1.04016
5.33333	0.501127	0.790474	0.426107	1.04468	0.784518	0.994396
5.41667	0.504114	0.802389	0.426307	1.02784	0.78301	1.02937
5.5	0.498094	0.796065	0.42233	1.05439	0.779133	1.02924
5.58333	0.497612	0.784362	0.42334	1.02683	0.777299	1.02905
5.66667	0.496191	0.794919	0.419426	1.05321	0.776585	1.03163
5.75	0.493267	0.77801	0.420411	1.05516	0.772296	1.02306
5.83333	0.488104	0.778348	0.416991	1.05374	0.774062	1.03178
5.91667	0.489678	0.775184	0.414819	1.03575	0.770391	1.03266
6	0.486997	0.781101	0.41624	1.06673	0.771945	1.03525
6.08333	0.490321	0.795349	0.414447	1.03454	0.770077	1.01234
6.16667	0.484521	0.764713	0.4124	1.06997	0.767286	1.00919
6.25		0.770984		1.02453	0.769011
6.33333	0.48461	0.776527	0.411344	1.04675	0.773169	1.0421
6.41667	0.480923	0.777275	0.409832	1.02275	0.769498	1.02505
6.5	0.484179	0.783922	0.409504	1.02934	0.768096	1.02144
6.58333	0.479756	0.761057	0.407478	1.03553	0.762064	1.03033
6.66667	0.477915	0.783641	0.407431	1.07329	0.765031	1.03498
6.75	0.478249	0.79087	0.406495	1.05235	0.760073	1.03229
6.83333	0.47774	0.77327	0.406462	1.05141	0.764367	1.03254
6.91667	0.47528	0.772243	0.404057	1.02751	0.762907	1.0238
7	0.476049	0.785857	0.403094	1.04861	0.759104	1.04192
7.08333	0.472848	0.775682	0.401883	1.07443	0.756004	1.02693
7.16667	0.472651	0.758903	0.403427	1.05129	0.75406	1.03651
7.25	0.468731	0.749047	0.4	1.03465	0.756359	1.03462
7.33333	0.471085	0.757165	0.400374	1.07331	0.754003	1.0349
7.41667	0.469873	0.77439	0.399431	1.06703	0.747243	1.01547
7.5	0.465072	0.752233	0.401534	1.05586	0.752594	1.03032
7.58333	0.465714	0.759544	0.396689	1.05788	0.750947	1.02681
7.66667	0.465769	0.791175	0.399803	1.06022	0.747037	1.01826
7.75	0.464443	0.758053	0.39807	1.05296	0.748975	1.03234
7.83333	0.459802	0.761105	0.396522	1.03978	0.749156	1.03766
7.91667	0.459661	0.778175	0.399253	1.02612	0.742738	1.04672
8	0.461609	0.735313	0.396155	1.04853	0.74639	1.02846
8.08333	0.459732	0.763012	0.395162	1.06529	0.742094	1.02363
8.16667	0.458913	0.758816	0.394444	1.08432	0.741554	1.03082
8.25	0.457498	0.760445	0.395165	1.03923	0.741159	1.02165
8.33333	0.454061	0.738204	0.392007	1.04746	0.745924	1.02832
8.41667	0.457522	0.770592	0.394168	1.08303	0.743483	1.02289
8.5	0.451962	0.769258	0.391501	1.08329	0.741229	1.03743
8.58333	0.451124	0.756344	0.392866	1.05561	0.745934	1.03785
8.66667	0.455653	0.747735	0.393618	1.05005	0.737983	1.0253
8.75	0.449212	0.756469	0.394429	1.05867	0.742512	1.03103
8.83333	0.448383	0.760773	0.393394	1.0379	0.738774	1.02441
8.91667	0.449343	0.760177	0.39141	1.05791	0.736823	1.01546
9	0.449349	0.735989	0.391104	1.08656	0.734652	1.01677
9.08333	0.44763	0.762387	0.391894	1.07363	0.7289	1.03323
9.16667	0.446517	0.75556	0.393441	1.05692	0.73384	1.03606
9.25	0.446081	0.765803	0.394061	1.06187	0.734946	1.04687
9.33333	0.445797	0.758692	0.391496	1.08377	0.739124	1.0167
9.41667	0.44404	0.759282	0.393557	1.08677	0.729157	1.04636
9.5	0.443632	0.767536	0.390579	1.07563	0.731913	1.0276
9.58333	0.442101	0.764401	0.38993	1.07501	0.731645	1.03809
9.66667	0.441728	0.757962	0.388848	1.07012	0.7295	1.02244
9.75	0.438624	0.763106	0.387262	1.07391	0.724872	1.02828
9.83333	0.439071	0.756187	0.387331	1.05387	0.727821	1.04101
9.91667	0.434987	0.776026	0.388417	1.07376	0.728621	1.0445
10	0.438734	0.765524	0.385966	1.07636	0.724722	1.04839
10.0833	0.439775	0.766904	0.387868	1.06537	0.724455	1.0382
10.1667	0.438499	0.753355	0.388766	1.08348	0.728594	1.00867
10.25	0.439096	0.747821	0.388464	1.06836	0.727055	1.03842
10.3333	0.437466	0.753499	0.388058	1.05743	0.727865	1.03947
10.4167	0.435794	0.759014	0.388866	1.07326	0.724265	1.02984
10.5	0.434286	0.745121	0.390176	1.07166	0.72334	1.05425
10.5833	0.437077	0.752512	0.390906	1.06003	0.720909	1.02896
10.6667	0.433289	0.776266	0.389594	1.06845	0.723079	1.02582
10.75	0.437036	0.746282	0.388435	1.06704	0.719044	1.03423
10.8333	0.431163	0.746935	0.392556	1.06634	0.7218	1.04449
10.9167	0.431441	0.757787	0.389581	1.08277	0.724116	1.0532
11	0.431422	0.749397	0.394259	1.07546	0.722559	1.02595
11.0833	0.431229	0.74935	0.388112	1.07878	0.714426	1.02866
11.1667	0.430243	0.740017	0.381978	1.08874	0.714325	1.03979
11.25	0.426904	0.763853	0.393364	1.06306	0.721437	1.0623
11.3333	0.426828	0.757358	0.396622	1.07025	0.718634	1.0454
11.4167	0.429823	0.756425	0.382848	1.05632	0.720859	1.0509
11.5	0.426964	0.758064	0.393987	1.04697	0.721182	1.04264
11.5833	0.428029	0.743649	0.375984	1.07709	0.718341	1.05675
11.6667	0.426926	0.760237	0.391092	1.06343	0.719936	1.03593
11.75	0.427396	0.745691	0.383726	1.10383	0.721921	1.02963
11.8333	0.42665	0.736717	0.38262	1.07965	0.716123	1.03292
11.9167	0.427993	0.752984	0.398716	1.08298	0.706276	1.06201
12	0.424831	0.757229	0.380012	1.06698	0.705757	1.02876
12.0833	0.42266	0.76651	0.400847	1.07873	0.72503	1.02793
12.1667	0.425885	0.757581	0.403514	1.11112	0.724128	1.05285
12.25	0.420016	0.749376	0.390512	1.06249	0.706364	1.04121
12.3333	0.423241	0.75561	0.397405	1.06206	0.720926	1.0434
12.4167	0.425506	0.757525	0.373735	1.08218	0.713388	1.02029
12.5	0.424338	0.751278	0.384626	1.06369	0.717745	1.03527
12.5833	0.422411	0.755264	0.398027	1.10727	0.709599	1.01886
12.6667	0.421467	0.737278	0.399075	1.11963	0.722011	1.03375
12.75	0.42392	0.753308	0.378832	1.07527	0.70916	1.02199
12.8333	0.41742	0.749707	0.392937	1.0891	0.726519	1.03729
12.9167	0.418995	0.7497	0.400127	1.07096	0.723823	1.04855
13	0.417578	0.753477	0.4056	1.08186	0.728672	1.0507
13.0833	0.415721	0.76556	0.395183	1.08161	0.726955	1.04025
13.1667	0.416187	0.760296	0.40108	1.04241	0.704681	1.04304
13.25	0.426427	0.751671	0.410213	1.11441	0.720834	1.05298
13.3333	0.417572	0.735845	0.404917	1.08223	0.724449	1.04022
13.4167	0.423839	0.737032	0.388154	1.09928	0.725248	1.02125
13.5	0.415122	0.770636	0.387276	1.09124	0.736952	1.04529
13.5833	0.41755	0.773842	0.41154	1.0638	0.714777	1.02832
13.6667	0.42059	0.741486	0.403883	1.07633	0.689393	1.04808
13.75	0.418517	0.757673	0.387224	1.12958	0.711185	1.01803
13.8333	0.422499	0.752857	0.40877	1.07868	0.710922	1.03382
13.9167	0.419788	0.737063	0.391842	1.08547	0.706832	1.05303
14	0.419864	0.755864	0.410733	1.09443	0.719175	1.04018
14.0833	0.412031	0.742772	0.404598	1.06701	0.710651	1.03268
14.1667	0.420042	0.753789	0.399179	1.1017	0.719395	1.03853
14.25	0.419678	0.750482	0.406208	1.09281	0.6923	1.05246
14.3333	0.413687	0.749239	0.400778	1.09257	0.712541	1.04074
14.4167	0.424821	0.747289	0.398434	1.09177	0.731131	1.03445
14.5	0.42029	0.73802	0.411542	1.09425	0.721967	1.04095
14.5833	0.420621	0.756439	0.406306	1.07587	0.706068	1.03137
14.6667	0.418404	0.744895	0.409796	1.06931	0.714816	1.03788
14.75	0.412722	0.746397	0.407244	1.09237	0.70432	1.02785
14.8333	0.423701	0.747938	0.418904	1.06706	0.710116	1.02363
14.9167	0.418749	0.730638	0.418142	1.09898	0.694364	1.03922
15	0.42079	0.739723	0.39763	1.10002	0.725117	1.02049
15.0833	0.421282	0.75433	0.4247	1.10089	0.700226	1.03515
15.1667	0.413367	0.753944	0.386383	1.10221	0.708931	1.03057
15.25	0.404708	0.738565	0.397707	1.05513	0.697205	1.0368
15.3333	0.41153	0.749914	0.403497	1.0828	0.705351	1.03841
15.4167	0.422433	0.739682	0.371994	1.0876	0.713602	1.01568
15.5	0.415439	0.760659	0.420091	1.10429	0.70136	1.02532
15.5833	0.416619	0.740726	0.41032	1.08504	0.705171	1.03843
15.6667	0.415926	0.760371	0.399743	1.08714	0.688222	1.02163
15.75	0.418617	0.74462	0.401463	1.06654	0.703523	1.02941
15.8333	0.410177	0.741269	0.420445	1.07514	0.716102	1.02062
15.9167	0.413505	0.768172	0.398772	1.08784	0.746846	1.03357
16	0.414082	0.76261	0.381825	1.09335	0.693704	1.02627
0
5
10
15
20
25
30
35
40
45
50
55
60
65
70
75
80
85
90
95
100
105
110
115
120
125
130
135
140
145
150
155
160
165
170
175
180
185
190
195
200
205
210
215
220
225
230
235
240
245
250
255
260
265
270
275
280
285
290
295
300
305
310
315
320
325
330
335
340
345
350
355
360
365
370
375
380
385
390
395
400
405
410
415
420
425
430
435
440
445
450
455
460
465
470
475
480
485
490
495
500
505
510
515
520
525
530
535
540
545
550
555
560
565
570
575
580
585
590
595
600
605
610
615
620
625
630
635
640
645
650
655
660
665
670
675
680
685
690
695
700
705
710
715
720
725
730
735
740
745
750
755
760
765
770
775
780
785
790
795
800
805
810
815
820
825
830
835
840
845
850
855
860
865
870
875
880
885
890
895
900
905
910
915
920
925
930
935
940
945
950
955
960
965
970
975
0
5
10
15
20
25
30
35
40
45
50
55
60
65
70
75
80
85
90
95
100
105
110
115
120
125
130
135
140
145
150
155
160
165
170
175
180
185
190
195
200
205
210
215
220
225
230
235
240
245
250
255
260
265
270
275
280
285
290
295
300
305
310
315
320
325
330
335
340
345
350
355
360
365
370
375
380
385
390
395
400
405
410
415
420
425
430
435
440
445
450
455
460
465
470
475
480
485
490
495
500
505
510
515
520
525
530
535
540
545
550
555
560
565
570
575
580
585
590
595
600
605
610
615
620
625
630
635
640
645
650
655
660
665
670
675
680
685
690
695
700
705
710
715
720
725
730
735
740
745
750
755
760
765
770
775
780
785
790
795
800
805
810
815
820
825
830
835
840
845
850
855
860
865
870
875
880
885
890
895
900
905
910
915
920
925
930
935
940
945
950
955
960
965
970
975
0
5
10
15
20
25
30
35
40
45
50
55
60
65
70
75
80
85
90
95
100
105
110
115
120
125
130
135
140
145
150
155
160
165
170
175
180
185
190
195
200
205
210
215
220
225
230
235
240
245
250
255
260
265
270
275
280
285
290
295
300
305
310
315
320
325
330
335
340
345
350
355
360
365
370
375
380
385
390
395
400
405
410
415
420
425
430
435
440
445
450
455
460
465
470
475
480
485
490
495
500
505
510
515
520
525
530
535
540
545
550
555
560
565
570
575
580
585
590
595
600
605
610
615
620
625
630
635
640
645
650
655
660
665
670
675
680
685
690
695
700
705
710
715
720
725
730
735
740
745
750
755
760
765
770
775
780
785
790
795
800
805
810
815
820
825
830
835
840
845
850
855
860
865
870
875
880
885
890
895
900
905
910
915
920
925
930
935
940
945
950
955
960
965
970
975
0
5
10
15
20
25
30
35
40
45
50
55
60
65
70
75
80
85
90
95
100
105
110
115
120
125
130
135
140
145
150
155
160
165
170
175
180
185
190
195
200
205
210
215
220
225
230
235
240
245
250
255
260
265
270
275
280
285
290
295
300
305
310
315
320
325
330
335
340
345
350
355
360
365
370
375
380
385
390
395
400
405
410
415
420
425
430
435
440
445
450
455
460
465
470
475
480
485
490
495
500
505
510
515
520
525
530
535
540
545
550
555
560
565
570
575
580
585
590
595
600
605
610
615
620
625
630
635
640
645
650
655
660
665
670
675
680
685
690
695
700
705
710
715
720
725
730
735
740
745
750
755
760
765
770
775
780
785
790
795
800
805
810
815
820
825
830
835
840
845
850
855
860
865
870
875
880
885
890
895
900
905
910
915
920
925
930
935
940
945
950
955
960
965
970
975
0
5
10
15
20
25
30
35
40
45
50
55
60
65
70
75
80
85
90
95
100
105
110
115
120
125
130
135
140
145
150
155
160
165
170
175
180
185
190
195
200
205
210
215
220
225
230
235
240
245
250
255
260
265
270
275
280
285
290
295
300
305
310
315
320
325
330
335
340
345
350
355
360
365
370
375
380
385
390
395
400
405
410
415
420
425
430
435
440
445
450
455
460
465
470
475
480
485
490
495
500
505
510
515
520
525
530
535
540
545
550
555
560
565
570
575
580
585
590
595
600
605
610
615
620
625
630
635
640
645
650
655
660
665
670
675
680
685
690
695
700
705
710
715
720
725
730
735
740
745
750
755
760
765
770
775
780
785
790
795
800
805
810
815
820
825
830
835
840
845
850
855
860
865
870
875
880
885
890
895
900
905
910
915
920
925
930
935
940
945
950
955
960
965
970
975
0
5
10
15
20
25
30
35
40
45
50
55
60
65
70
75
80
85
90
95
100
105
110
115
120
125
130
135
140
145
150
155
160
165
170
175
180
185
190
195
200
205
210
215
220
225
230
235
240
245
250
255
260
265
270
275
280
285
290
295
300
305
310
315
320
325
330
335
340
345
350
355
360
365
370
375
380
385
390
395
400
405
410
415
420
425
430
435
440
445
450
455
460
465
470
475
480
485
490
495
500
505
510
515
520
525
530
535
540
545
550
555
560
565
570
575
580
585
590
595
600
605
610
615
620
625
630
635
640
645
650
655
660
665
670
675
680
685
690
695
700
705
710
715
720
725
730
735
740
745
750
755
760
765
770
775
780
785
790
795
800
805
810
815
820
825
830
835
840
845
850
855
860
865
870
875
880
885
890
895
900
905
910
915
920
925
930
935
940
945
950
955
960
965
970
975
0
5
10
15
20
25
30
35
40
45
50
55
60
65
70
75
80
85
90
95
100
105
110
115
120
125
130
135
140
145
150
155
160
165
170
175
180
185
190
195
200
205
210
215
220
225
230
235
240
245
250
255
260
265
270
275
280
285
290
295
300
305
310
315
320
325
330
335
340
345
350
355
360
365
370
375
380
385
390
395
400
405
410
415
420
425
430
435
440
445
450
455
460
465
470
475
480
485
490
495
500
505
510
515
520
525
530
535
540
545
550
555
560
565
570
575
580
585
590
595
600
605
610
615
620
625
630
635
640
645
650
655
660
665
670
675
680
685
690
695
700
705
710
715
720
725
730
735
740
745
750
755
760
765
770
775
780
785
790
795
800
805
810
815
820
825
830
835
840
845
850
855
860
865
870
875
880
885
890
895
900
905
910
915
920
925
930
935
940
945
950
955
960
965
970
975
0
5
10
15
20
25
30
35
40
45
50
55
60
65
70
75
80
85
90
95
100
105
110
115
120
125
130
135
140
145
150
155
160
165
170
175
180
185
190
195
200
205
210
215
220
225
230
235
240
245
250
255
260
265
270
275
280
285
290
295
300
305
310
315
320
325
330
335
340
345
350
355
360
365
370
375
380
385
390
395
400
405
410
415
420
425
430
435
440
445
450
455
460
465
470
475
480
485
490
495
500
505
510
515
520
525
530
535
540
545
550
555
560
565
570
575
580
585
590
595
600
605
610
615
620
625
630
635
640
645
650
655
660
665
670
675
680
685
690
695
700
705
710
715
720
725
730
735
740
745
750
755
760
765
770
775
780
785
790
795
800
805
810
815
820
825
830
835
840
845
850
855
860
865
870
875
880
885
890
895
900
905
910
915
920
925
930
935
940
945
950
955
960
965
970
975
0
5
10
15
20
25
30
35
40
45
50
55
60
65
70
75
80
85
90
95
100
105
110
115
120
125
130
135
140
145
150
155
160
165
170
175
180
185
190
195
200
205
210
215
220
225
230
235
240
245
250
255
260
265
270
275
280
285
290
295
300
305
310
315
320
325
330
335
340
345
350
355
360
365
370
375
380
385
390
395
400
405
410
415
420
425
430
435
440
445
450
455
460
465
470
475
480
485
490
495
500
505
510
515
520
525
530
535
540
545
550
555
560
565
570
575
580
585
590
595
600
605
610
615
620
625
630
635
640
645
650
655
660
665
670
675
680
685
690
695
700
705
710
715
720
725
730
735
740
745
750
755
760
765
770
775
780
785
790
795
800
805
810
815
820
825
830
835
840
845
850
855
860
865
870
875
880
885
890
895
900
905
910
915
920
925
930
935
940
945
950
955
960
965
970
975
0
5
10
15
20
25
30
35
40
45
50
55
60
65
70
75
80
85
90
95
100
105
110
115
120
125
130
135
140
145
150
155
160
165
170
175
180
185
190
195
200
[truncated: 4,075 more rows]
