# Supplementary material for: Structural polymorphism of α-synuclein fibrils alters the pathway of Hsc70-mediated disaggregation
Source: EMBO J. 2025 Oct 6;44(22):6499–526. doi: 10.1038/s44318-025-00573-3 (PMC12623964; doi:10.1038/s44318-025-00573-3)
Supplement: Supplementary file 3 — Source data Fig. 1 [file 44318_2025_573_MOESM3_ESM.zip › Figure 1/1C/western numerical data .xlsx]

## Sheet: Data
1C	released material
XG	0.44512	0.373218	0.360767
FM	0.235044	0.260411	0.0393197
Ri	-0.156208	0.0114603	-0.0867039
F65	0.1862	0.245808	0.403319
F91	0.334458	0.237352	0.184076
F110	0	0	0
XG
	1					2						3
		raw intensity	proportions	realeased material				raw intensity	proportions	realeased material				raw intensity	proportions	realeased material
Disagg	S	8445104	0.44512	0.44512		Disagg	S	6478711	0.443758	0.373218		Disagg	S	27937815	0.443441	0.360767
	P	10527539	0.55488				P	8120953	0.556242				P	35064472	0.556559
No Disagg	S	0	0			No Disagg	S	1520790	0.112543			No Disagg	S	6618075	0.129334
	P	15300631	1				P	11992196	0.887457				P	44552513	0.870666
FM
1						2						3
		raw intensity	proportions	realeased material				raw intensity	proportions	realeased material				raw intensity	proportions	realeased material
Disagg	S	5393853	0.235044	0.235044		Disagg	S	5836882	0.310234	0.260411		Disagg	S	1036598	0.195285	0.0393197
	P	17554380	0.764956				P	12977560	0.689766				P	4271518	0.804715
No Disagg	S	0	0			No Disagg	S	960891	0.067366			No Disagg	S	1436548	0.162349
	P	25875907	1				P	13302853	0.932634				P	7411953	0.837651
Ri
1						1						1
		raw intensity	proportions	realeased material				raw intensity	proportions	realeased material				raw intensity	proportions	realeased material
Disagg	S	3679246	0.197188	-0.156208		Disagg	S	12632338	0.48256	0.0114603		Disagg	S	6093217	0.121497	-0.0867039
	P	14979368	0.802812				P	13545439	0.51744				P	44058070	0.878503
No Disagg	S	7051217	0.305651			No Disagg	S	11145024	0.476561			No Disagg	S	3105205	0.191589
	P	16018309	0.694349				P	12241338	0.523439				P	13102421	0.808411
F65
1						2						3
		raw intensity	proportions	realeased material				raw intensity	proportions	realeased material				raw intensity	proportions	realeased material
Disagg	P	29875484	0.365289	0.1862		Disagg	S	6690075	0.287675	0.245808		Disagg	S	14031116	0.421282	0.403319
	S	51910428	0.634711				P	16565631	0.712325				P	19274673	0.578718
No Disagg	P	11659974	0.448868			No Disagg	S	1063477	0.0555122			No Disagg	S	1771719	0.0301041
	S	14316430	0.551132				P	18094045	0.944488				P	57081266	0.969896
F91
1						2						3
		raw intensity	proportions	realeased material				raw intensity	proportions	realeased material				raw intensity	proportions	realeased material
Disagg	S	7967317	0.334458	0.334458		Disagg	S	8225903	0.390686	0.237352		Disagg	S	4236539	0.184076	0.184076
	P	15854288	0.665542				P	12829095	0.609314				P	18778673	0.815924
No Disagg	S	0	0			No Disagg	S	2783569	0.201056			No Disagg	S	0	0
	P	12453581	1				P	11061196	0.798944				P	26681614	1
F110
1						2						3
		raw intensity	proportions	realeased material				raw intensity	proportions	realeased material				raw intensity	proportions	realeased material
Disagg	S	0	0	0		Disagg	S	0	0	0		Disagg	S	0	0	0
	P	12924681	1				P	2335619	1				P	11717551	1
No Disagg	S	0	0			No Disagg	S	0	0			No Disagg	S	0	0
	P	14498368	1				P	3861962	1				P	20293806	1
