# Supplementary material for: Structural polymorphism of α-synuclein fibrils alters the pathway of Hsc70-mediated disaggregation
Source: EMBO J. 2025 Oct 6;44(22):6499–526. doi: 10.1038/s44318-025-00573-3 (PMC12623964; doi:10.1038/s44318-025-00573-3)
Supplement: Supplementary file 4 — Source data Fig. 2 [file 44318_2025_573_MOESM4_ESM.zip]

Archive with 20 entries (15 files):
- Figure 2/
- __MACOSX/._Figure 2
- Figure 2/.DS_Store
- __MACOSX/Figure 2/._.DS_Store
- Figure 2/2A/
- __MACOSX/Figure 2/._2A
- Figure 2/2C/
- __MACOSX/Figure 2/._2C
- Figure 2/2D/
- __MACOSX/Figure 2/._2D
- Figure 2/2B/
- __MACOSX/Figure 2/._2B
- Figure 2/2A/Anisotropy.xlsx
- __MACOSX/Figure 2/2A/._Anisotropy.xlsx
- Figure 2/2C/Anisotropy.xlsx
- __MACOSX/Figure 2/2C/._Anisotropy.xlsx
- Figure 2/2D/Anisotropy.xlsx
- __MACOSX/Figure 2/2D/._Anisotropy.xlsx
- Figure 2/2B/Anisotropy.xlsx
- __MACOSX/Figure 2/2B/._Anisotropy.xlsx
