# Supplementary material for: Structural polymorphism of α-synuclein fibrils alters the pathway of Hsc70-mediated disaggregation
Source: EMBO J. 2025 Oct 6;44(22):6499–526. doi: 10.1038/s44318-025-00573-3 (PMC12623964; doi:10.1038/s44318-025-00573-3)
Supplement: Supplementary file 4 — Source data Fig. 2 [file 44318_2025_573_MOESM4_ESM.zip › Figure 2/2A/Anisotropy.xlsx]

## Sheet: Data
alpha-synuclein concentration (µM)	XG 1	XG 2	Monomer 1	Monomer 2	FM 1	FM 2	Ri 1	Ri 2	F65 1	F65 2	F91 1	F91 2	F110 1	F110 2		alpha-synuclein concentration (µM)	XG 2	Monomer	FM 2	Ri 2	F65 2	F91 2	F110 2		alpha-synuclein concentration (µM)	XG 1	XG 2	Monomer 2	FM 1	FM 2	Ri 1	Ri 2	F65 1	F65 2	F91 1	F91 2	F110 1	F110 2		alpha-synuclein concentration (µM)	XG 1	XG 2	FM 1	FM 2	Ri 1	Ri 2	F91 1	F91 2	F65 1
20																20									20															20	179.4	171.8	87.4	91.6	84.4	91	109.8	107.2	126.5
10																10									10															10	167.5	182.6	85.3	93.2	70.2	77.8	118.8	110.3	118.1
5	175.5	183.1	14.6	14.6	89.7	97.2	80.8	82.5	93.1	93.6	109.6	109.1	154.1	153.7		5	169.6	16	93	76.4	103.1	112.1	112.5		5	156.6	164.8	14.7	66.9	71.1	72.6	69.4	92.7	93.3	75.5	85.3	108.9	105.5		5	167.4	167.6	83.8	89.9	75.2	75.1	108.4	101.6	113.9
2.5	165.7	172.9	13.6	14.4	80	80.3	75.6	83.8	86.5	80.7	103.2	107.3	148.8	142.2		2.5	167	25.6	80.1	82.9	98.8	93.4	100.9		2.5	149.4	147.4	15.3	47.7	58.9	70	73.2	82.3	83.7	69.6	79	79.3	90.9		2.5	158.7	155.2	77.7	79.7	71.6	71.7	97.7	76	104.9
1.25	150	162.1	16.4	13	64	66.6	77.1	68.8	79.6	74.5	95.2	94.6	134.2	124.1		1.25	144.4	22.6	69.9	87.6	88.2	80	90.4		1.25	133.3	140.9	15.9	42.9	44.2	67.8	64.7	79	75.7	54.1	62.2	64.4	73.5		1.25	137.5	145.6	76.2	68.2	68.4	76.3	68.9	62.1	97.5
0.625	137	122	18.3	16.6	64.5	56.2	64.2	75	67	60.4	75.2	77.7	116	81		0.625	121.8	24.8	59.5	81.2	75.3	67.9	79.5		0.625	109.7	101.6	16.2	44.3	41.7	61.6	58.3	66.4	64.3	39.8	41.2	43	56.7		0.625	122.1	115.4	63.5	63.2	77	77.2	57.6	60.8	92.1
0.3125	102.3	99.6	17.8	11	54.5	50.1	63.5	57.5	59.5	52.8	58.7	56.6	90.2	81.7		0.3125	102.9	28.9	56.3	63.5	66	52.2	69.6		0.3125	82.3	81.8	13.7	33.3	38.5	42.3	38.8	58.1	52.7	38.4	37.8	38.7	42.7		0.3125	103.3	95.2	56.2	55.2	59.1	71.6	55.8	51.1	74
0.15625	85.1	80.5	19.1	18.9	41.5	42.3	48.4	40.7	48.7	42	51.5	54.4	67.9	56.8		0.15625	88.4	29.5	48.7	49.3	57.3	49.2	58.5		0.15625	57.6	61.2	17.8	35.4	32.7	34	35.6	45.4	42.6	30.1	33	25.6	32.3		0.15625	78.9	75.2	44.8	45.5	42.2	58.7	52.1	44.2	58.6
0.078125	59.3	54.5	19.1	18.2	37.8	40.3	39.9	34.9	38.3	37.3	45.5	41.6	52	43.1		0.078125	72	25.5	45.3	43.9	52.5	44.1	49.2		0.078125	39.9	47.8	20	23.6	29.1	27.6	27.1	38	36	26.1	28.5	28	25		0.078125	58.4	53.3	40	39.6	36.8	37	45.4	42.4	55.4
0.0390625	44.9	43.1	18.1	16.2	33.5	33.5	34	28.3	35.7	32.7	37.7	38.6	33.4	33.4		0.0390625	58	31.2	37.4	40.1	48.8	45.9	36.7		0.0390625	35.4	37.7	13.5	25.2	25.5	25.8	23.7	32.8	28	25.5	25.6	21.6	22.4		0.0390625	49.5	44.2	37.7	36.3	33.1	33.7	42.6	38	41.8
0.0195312	34.5	37.1	19.3	17.1	32.6	32.4	28.1	27.7	27.8	29.1	34.9	33.2	37.1	29.5		0.0195312	52.4	28.9	40.5	36.1	47.6	42	32.1		0.0195312	27.4	34	14.2	25.5	24.3	23.3	23.8	28.9	26.1	27.5	24.1	25	19.1		0.0195312	42	37.7	38.9	34.9	35.8	31.3	41.4	37	39.3
0.00976563	27.1	31.1	18.1	17.3	33	28.3	25.6	26.1	27.9	26.4	30.1	27.6	25.2	25.6		0.00976563	44.5	29	39.2	36.5	45	41.2	45.7		0.00976563	25.6	26.7	15	22.6	22.2	23.5	20.3	24.8	27.4	24.1	26.3	31.8	24.4		0.00976563	39.1	38.2	36	36.2	37.8	33.3	40	39.5	37.1
0.004883	26.2	30.1	18.3	12	27.2	26	27.6	23.6	23	26.4	29.6	28.2	22.5	22.4		0.004883	42.5	26.8	41.8	36.8	46.8	41.7	36.2		0.004883	23.5	24.8	13.9	22.5	21.4	25.1	18.4	25.7	28.6	22.7	23.8	23.4	16.8		0.00488281	36.7	37.5	38.8	38.4	35.4	35.8	36.8	40.4	39.1
0.0024415	25	26.1	19.8	12.2	26.3	23.7	26.3	26	23	24.1	26.4	24.3	23.9	23.5		0.0024415	41.9	25.9	38.7	35.1	47.6	39.6			0.0024415	24.6	22.9	11.1	24.3	23.6	18.8	20.6	24.6	25.5	23.7	19.9	22.2	18		0.0024415	36.9	34.3	36.8	39.4	34.4	38.2	41.2	37.2	37.6
0	3.2	7.8	3.2	7.8	3.2	7.8	3.2	7.8	3.2	7.8	3.2	7.8	3.2	7.8		0	28.8	28.8	28.8	28.8	28.8	28.8	28.8		0	19.6	17.2	17.2	19.6	17.2	19.6	17.2	19.6	17.2	19.6	17.2	19.6	17.2		0	40.1	38.9	40.1	38.9	40.1	38.9	40.1	38.9	40.1
B	20.61	24.71	16.21	13.75	24.38	25.72	20.41	20.26	20.55	23.2	25.12	24.47	19.52	21.96		B	41.52	26.53	38.05	32.54	43.01	39.31	34.67		B	21.88	24.25	14.23	23.59	23.21	20.56	18.87	24.14	24.27	23.32	22.47	23.52	18.64		B	37.32	35.28	36.59	36.67	33.79	32.37	40.13	38.64	37.84
C	156.3	167.5	0.7423	1.487	63.4	75.77	59	65.14	71.35	71.08	89.45	91.72	140	144		C	134.3	5.821e-11	62.93	53.94	66.59	92.99	79.16		C	147	150.9	1.75	47.49	58.03	57.66	58.29	68.62	72.42	68.95	83.29	144.2	103.9		C	138.1	144.4	52.01	59.27	44.55	49	84.25	81.95	83.67
alpha-synuclein concentration (µM)	XG							Average	FM							Average	Ri							Average	F65							Average	F91							Average	F110							Average
20						1.02882	0.945429	0.987125						0.976927	0.926776	0.951852						1.13603	1.19653	1.16628						1.05964	1.07229	1.06596						0.826944	0.836608	0.831776						0.929935	0.92981	0.929873
10						0.94265	1.02022	0.981436						0.936551	0.953771	0.945161						0.817284	0.927143	0.872213						0.959245	0.889582	0.924414						0.933769	0.874436	0.904102						0.811486	0.875875	0.84368
5	0.990979	0.945612	0.953686	0.916463	0.931411	0.941926	0.916343	0.942346	1.03028	0.943381	0.873192	0.911982	0.825263	0.90771	0.898093	0.912844	1.02356	0.95548	0.813126	0.902532	0.866873	0.929517	0.872041	0.909018	1.01682	0.990433	0.902388	0.999126	0.95319	0.909047	0.812415	0.940488	0.944438	0.9227	0.782772	0.75678	0.754352	0.810326	0.768273	0.819949	0.961286	0.914861	0.983199	0.592094	0.835996	0.683704	0.692201	0.809049
2.5	0.928279	0.884716	0.934326	0.867483	0.816103	0.878928	0.830471	0.877187	0.877287	0.720338	0.668203	0.507686	0.615027	0.790425	0.726	0.700709	0.935424	0.975437	0.93363	0.85744	0.932064	0.848709	0.802653	0.897908	0.924317	0.808948	0.837813	0.847566	0.82063	0.801482	0.804471	0.835032	0.87289	0.903075	0.581676	0.671211	0.678713	0.683323	0.455888	0.692396	0.923429	0.835	0.83666	0.386824	0.695476	0.478392	0.575583	0.675909
1.25	0.827831	0.820239	0.766046	0.757959	0.773029	0.725416	0.763989	0.776358	0.624921	0.539528	0.506118	0.406612	0.36171	0.761584	0.531972	0.533206	0.960847	0.745164	1.02076	0.819285	0.786241	0.77688	0.896531	0.857959	0.82761	0.721722	0.67863	0.799475	0.710163	0.713039	0.692124	0.734681	0.783454	0.76461	0.437574	0.44641	0.477008	0.341484	0.286272	0.505259	0.819143	0.709306	0.704017	0.283495	0.528008	0.399426	0.455321	0.556959
0.625	0.744658	0.580836	0.597766	0.597415	0.512591	0.613903	0.554848	0.600288	0.632808	0.40227	0.340855	0.436092	0.318628	0.517401	0.447613	0.442238	0.742203	0.840344	0.902113	0.711759	0.676445	0.969921	0.914898	0.822526	0.651016	0.523354	0.484908	0.615856	0.552748	0.6485	0.517363	0.570535	0.559866	0.580353	0.307452	0.239014	0.224877	0.207359	0.270409	0.341333	0.689143	0.41	0.566321	0.13509	0.366314	0.270926	0.235933	0.381961
0.3125	0.522649	0.447105	0.457037	0.41102	0.381378	0.47777	0.414959	0.44456	0.475079	0.321763	0.290005	0.204464	0.263484	0.377043	0.312637	0.320639	0.730339	0.571692	0.573971	0.377038	0.341911	0.568126	0.800612	0.566241	0.545901	0.416432	0.345247	0.494899	0.392571	0.432174	0.315365	0.42037	0.375405	0.350305	0.138617	0.218709	0.184056	0.185994	0.152044	0.229304	0.504857	0.414861	0.441258	0.105271	0.231569	0.151041	0.168149	0.288144
0.15625	0.412604	0.333075	0.349069	0.242993	0.244864	0.301086	0.276454	0.308592	0.270031	0.21882	0.169236	0.248684	0.163536	0.157854	0.148979	0.196734	0.474407	0.313786	0.310716	0.233091	0.287013	0.188777	0.537347	0.335019	0.394534	0.264491	0.214597	0.309822	0.253107	0.248118	0.153087	0.262536	0.294913	0.326319	0.106356	0.0983321	0.126426	0.142077	0.0678462	0.166038	0.345571	0.241945	0.301036	0.0144244	0.131473	0.00818378	0.076312	0.159849
0.078125	0.247537	0.177851	0.226955	0.122585	0.156064	0.152643	0.124792	0.172632	0.211672	0.192424	0.115207	0.00021057	0.101499	0.0655643	0.0494348	0.105145	0.330339	0.224747	0.210604	0.122095	0.141191	0.0675645	0.0944898	0.170147	0.248774	0.198368	0.142514	0.201982	0.161972	0.209872	0.133795	0.185325	0.227837	0.186764	0.0515109	0.0403191	0.0723976	0.0625519	0.0458816	0.0981803	0.232	0.146806	0.183552	0.031068	0.0612127	0.00961953	0.0726676	0.105275
0.0390625	0.155406	0.109791	0.12271	0.0919728	0.0891319	0.088197	0.0617728	0.102712	0.143849	0.102679	-0.0103289	0.0339019	0.0394624	0.0213421	-0.0062426	0.0463804	0.230339	0.123426	0.140156	0.0908776	0.0828616	-0.0154882	0.0271429	0.097045	0.212334	0.133652	0.08695	0.126202	0.0515051	0.0473288	0.0520881	0.101437	0.140637	0.154056	0.0708678	0.0316171	0.0375795	0.0293175	-0.0078096	0.0651808	0.0991429	0.0794444	0.0256443	-0.0133148	0.0361886	0.0196698	0.00706997	0.0362636
0.0195312	0.0888676	0.0739701	0.0810127	0.037551	0.0646123	0.0338885	0.016759	0.0566659	0.129653	0.0881615	0.0389321	0.040219	0.0187834	0.0444145	-0.0298633	0.0471858	0.130339	0.114215	0.0659993	0.0475199	0.0845771	0.0451179	-0.0218367	0.0665617	0.101612	0.0830051	0.0689293	0.0693675	0.0252693	0.0174495	0.0191784	0.054973	0.109335	0.095181	0.0289278	0.0606236	0.0195702	0.0150742	-0.0200122	0.0440999	0.125571	0.0523611	-0.0324659	0.0102635	0.00442733	-0.0226849	0.0085277	0.0208572
0.00976563	0.0415227	0.0381493	0.0221891	0.0253061	0.0162359	0.0128892	0.0202216	0.0252163	0.135962	0.0340504	0.0182743	-0.0208465	-0.0174048	-0.011344	-0.0079298	0.0186802	0.0879661	0.089653	0.0734149	0.0509886	0.0245325	0.0900112	0.0189796	0.0622208	0.103013	0.0450197	0.0298844	0.00961819	0.0432201	-0.0088443	0.0123695	0.0334687	0.0556736	0.0341256	0.0203248	0.0113125	0.0459839	-0.001543	0.0104942	0.0251959	0.0405714	0.0252778	0.139338	0.0574202	0.0554379	-0.0040201	-0.019898	0.0420182
0.00488281	0.0357646	0.0321791	0.0072971	0.0110204	0.0036448	-0.0044895	0.015374	0.0143986	0.0444795	0.00369539	0.05959	-0.0229522	-0.0311908	0.0424918	0.0291885	0.0179003	0.121864	0.0512742	0.0789766	0.0787374	-0.0080631	0.0361392	0.07	0.0612755	0.0343378	0.0450197	0.0569154	0.0227339	0.0597901	0.0150592	-0.0001135	0.0333918	0.0500838	0.0406673	0.0257017	-0.008992	0.0159683	-0.0395252	0.0214765	0.0150543	0.0212857	0.00305556	0.0193279	-0.0008322	-0.0177093	-0.0097631	-0.0206268	-0.000751741
0.0024415	0.028087	0.00829851	0.00282949	0.0185034	-0.0089463	-0.0030413	-0.0067867	0.00556344	0.0302839	-0.0266596	0.0103289	0.0149505	0.00672066	0.00403769	0.0460604	0.0122461	0.0998305	0.0881179	0.0474601	-0.0305238	0.0296792	0.0136925	0.11898	0.0524623	0.0343378	0.0126618	0.0689293	0.00670358	0.0169843	-0.0028684	-0.0069224	0.0185466	0.0143097	-0.0018535	0.00311861	0.00551124	-0.030856	0.0127003	-0.0175717	-0.00209163	0.0312857	0.0106944		-0.009154	-0.0061598	0.0218234	-0.0104227	0.00634451
0	-0.111388	-0.100955	-0.0947133	-0.0155102	-0.0467197	0.0201303	0.0250693	-0.0462982	-0.334069	-0.236505	-0.146989	-0.0840177	-0.103567	0.067487	0.0376244	-0.114291	-0.291695	-0.19128	-0.0693363	-0.0166493	-0.0286499	0.141639	0.133265	-0.046101	-0.243168	-0.216657	-0.213395	-0.0661615	-0.097625	0.0270109	0.021448	-0.11265	-0.245053	-0.181749	-0.113023	-0.0539521	-0.0632729	-0.0003561	0.00317267	-0.0934619	-0.116571	-0.0983333	-0.0741536	-0.0271845	-0.0138595	0.0455133	0.0376822	-0.0352724
Kd	0.1911	0.311	0.2919	0.3889	0.4402	0.3363	0.4043	0.337671	0.3325	0.7391	1.005	1.247	1.378	0.5186	0.8184	0.862657	0.102	0.1932	0.1612	0.3405	0.3405	0.2412	0.1208	0.2142	0.202	0.4079	0.532	0.2893	0.4373	0.3741	0.5923	0.404986	0.3581	0.3609	1.528	1.431	1.399	1.559	2.217	1.26471	0.2356	0.5142	0.3844	3.513	1.026	2.142	1.715	1.36146
[truncated: 3 more columns]
