# Supplementary material for: Structural polymorphism of α-synuclein fibrils alters the pathway of Hsc70-mediated disaggregation
Source: EMBO J. 2025 Oct 6;44(22):6499–526. doi: 10.1038/s44318-025-00573-3 (PMC12623964; doi:10.1038/s44318-025-00573-3)
Supplement: Supplementary file 4 — Source data Fig. 2 [file 44318_2025_573_MOESM4_ESM.zip › Figure 2/2C/Anisotropy.xlsx]

## Sheet: Data
alpha-synuclein concentration (µM)	XG	FM	Ri	F65	F91	F110		alpha-synuclein concentration (µM)	XG	FM	Ri	F65	F91	F110		alpha-synuclein concentration (µM)	XG	FM	Ri	F65	F91	F110		alpha-synuclein concentration (µM)	XG	FM	Ri	F65	F91	F110
40	182.6	179.9	186.7	181.5	181.5	186.6		40	165.6		156.7		182.8	174.5		40	274.1	273.7	260.6	237.9	282.7	273.9		40	276.6	234.1	258.7		275.9	268
20	181.6	182.6	179.1	180.4	183.2	182.9		20	168.3		149.9		177.8	180.2		20	269.6	273.5	259.3	236.1	283.5	270.6		20	275.5	233.8	258	232.1	274.8	271.7
10	183.6	186.2	182.8	179.7	180.4	180.1		10	168.2		156.4		173.9	174.2		10	269.8	272.3	252.3	233.8	269.2	264.7		10	277.8	239.5	262.8	235.4	271.6	271.1
5	186	187.6	174.1	181.6	180.2	181		5	166.4		153.2		167.6	170.6		5	266	264.1	256.9	238.5	259.8	253		5	277.4	238.9	256.6	235.6	265.9	264.2
2.5	179.7	182.8	169.7	173.7	178.2	177		2.5	162.6	147.1	153.7	147.4	163.2	159.4		2.5	254.4	262.9	250.7	240.2	257.4	244.1		2.5	275.3	235.7	253.3	234.5	261	252.6
1.25	176.6	176.3	170.2	173.3	170.7	168.4		1.25	159.7	148.4	149.1	146.6	157.7	146.1		1.25	249.2	258.3	248.3	243.6	250	232.8		1.25	272.9	233.2	252.6	230.6	254.8	237
0.625	170.8	172.1	168.2	170.5	164.3	166.6		0.625	154.6	143.6	147.1	146.8	154.2	137.7		0.625	241.2	254.5	244.2	244.4	241.7	227.5		0.625	266.8	226.4	241.1	228.5	246.4	228.1
0.3125	167.1	165.4	163.5	166.9	159.4	162.9		0.3125	151.1	142.5	142.1	143.3	149.6	135.5		0.3125	236.4	249.2	238.6	242.5	233.7	222.5		0.3125	260.5	221.6	238.6	222.8	240.3	224.2
0.15625	161.7	160.3	160.2	161	157.3	158.7		0.15625	147.9	139.5	139.3	138.4	143.5	136.1		0.15625	229.8	245.4	233.3	240	226.2	220.5		0.15625	250.7	217	229.6	219.3	230.2	218.5
0.078125	156.8	156.9	154.7	157	154.5	157.2		0.078125	142	136.4	135.4	137.1	139.9	133.8		0.078125	223.8	240	226.7	235.8	220.9	215.7		0.078125	242.1	216.9	224.1	219.1	222.9	217.1
0.0390625	154.2	155.8	153.5	155.6	155.2	156.8		0.0390625	138.7	134.9	134.7	133.2	135.3	134.1		0.0390625	218.7	233	222.8	228.9	217.7	215.5		0.0390625	232.3	215.8	221.2	215.8	216.5	213.6
0.0195312	151	153.9	153.6	155	153.8	154.2		0.0195312	135.3	134.2	134.9	133.7	134.7	133.6		0.0195312	215.6	227	220.5	224.2	216.1	214.1		0.0195312	225.9	214.3	217.9	215.2	216.3	213.6
0.00976563	151.4	152.9	154.6	153.8	155.9	155.4		0.00976563	132.1	132.8	133	135.6	134.4	132.9		0.00976563	211.6	220.1	215.5	217.2	211.7	210.3		0.00976563	215.5	208.9	207	200.7	204.9	204.8
0.00488281	151	152.7	155.5	155	152.1	155.8		0.00488281	133.9	133.6	133	132.5	133.8	134.2		0.00488281	209.8	217.4	213.2	214.9	211.2	210.2		0.00488281	211.8	211.4	206.4	196.8	203.7	202.9
0.00122071	151.6	152.3	154.2	155.4	152.8	156.3		0.00122071	141	133.9	134.5	133.6	134.7	131.9		0.00122071	207.6	214.8	210.3	212.6	213	209.7		0.00122071	210.9	209	204.9	202.9	203.1	204.1
0	151.8	151.8	151.8	151.8	151.8	151.8		0	132.3	133.5	135.8	134.1	134.7	128.4		0	205.1	205.1	205.1	205.1	205.1	205.1		0	205.1	205.1	205.1	205.1	205.1	205.1
B	151	152.2	154	153.8	152.9	154.9		B	134.6	133.2	133.6	133.2	134.9	131.9		B	210.8	215.5	212.4	213.2	213	211.6		B	211	209.5	207.8	203.8	206.1	206.6
C	32.95	32.91	28.58	27.14	30.87	30.38		C	32.58	15.89	21.43	15.96	43.96	50.89		C	59.67	52.4	43.78	26.78	65.93	64.83		C	65.01	27.79	50.63	29.91	65.78	67.2
alpha-synuclein concentration (µM)	XG				Average	FM				Average	Ri				Average	F65				Average	F91				Average	F110				Average
40	0.959029	0.951504	1.06083	1.00908	0.995111	0.841689		1.11069	0.885211	0.945862	1.14416	1.07793	1.10096	1.00533	1.08209	1.02063		0.92233		0.971482	0.926466	1.08963	1.05718	1.06111	1.0336	1.04345	0.8371	0.960975	0.91369	0.938804
20	0.92868	1.03438	0.98542	0.992155	0.985158	0.923731		1.10687	0.874415	0.968339	0.878236	0.760616	1.07127	0.991507	0.925406	0.980103		0.855116	0.946172	0.92713	0.981536	0.975887	1.06932	1.04439	1.01778	0.921659	0.949106	0.910072	0.96875	0.937397
10	0.989378	1.03131	0.988772	1.02753	1.00925	1.03312		1.08397	1.07953	1.06554	1.0077	1.06393	0.911375	1.08631	1.01733	0.954311		0.769231	1.0565	0.926682	0.890833	0.88717	0.852419	0.995743	0.906541	0.829493	0.831205	0.819065	0.959821	0.859896
5	1.06221	0.976059	0.925088	1.02138	0.996186	1.07566		0.927481	1.05794	1.02036	0.703289	0.914606	1.01645	0.963855	0.899549	1.02432		0.944735	1.06319	1.01075	0.884354	0.743858	0.709844	0.909091	0.811787	0.859118	0.760464	0.638593	0.857143	0.778829
2.5	0.871017	0.859423	0.730685	0.989079	0.862551	0.929809	0.874764	0.90458	0.942785	0.912984	0.549335	0.937937	0.874829	0.898677	0.815195	0.733235	0.889724	1.00822	1.02641	0.914397	0.819566	0.643767	0.673442	0.8346	0.742844	0.727452	0.540381	0.501311	0.684524	0.613417
1.25	0.776935	0.770411	0.64354	0.952161	0.785762	0.7323	0.956577	0.816794	0.852825	0.839624	0.56683	0.723285	0.820009	0.884851	0.748744	0.718497	0.839599	1.13518	0.896021	0.897323	0.576612	0.518653	0.561201	0.740347	0.599203	0.444371	0.279033	0.327009	0.452381	0.375699
0.625	0.600911	0.613873	0.509469	0.858329	0.645646	0.604679	0.6545	0.744275	0.608132	0.652897	0.496851	0.629958	0.726359	0.657713	0.62772	0.615328	0.85213	1.16505	0.825811	0.86458	0.369291	0.439036	0.43531	0.612648	0.464071	0.385122	0.113971	0.245257	0.319941	0.266073
0.3125	0.488619	0.506446	0.429026	0.761421	0.546378	0.401094	0.585274	0.64313	0.435408	0.516226	0.3324	0.39664	0.598447	0.608335	0.483956	0.482682	0.632832	1.0941	0.635239	0.711213	0.21056	0.334395	0.313969	0.519915	0.34471	0.263331	0.0707408	0.168132	0.261905	0.191027
0.15625	0.324734	0.408226	0.318418	0.610675	0.415513	0.246126	0.396476	0.570611	0.269881	0.370773	0.216935	0.265982	0.477387	0.430575	0.34772	0.265291	0.325815	1.00075	0.518221	0.527519	0.142533	0.195632	0.200212	0.366373	0.226188	0.125082	0.082531	0.137282	0.177083	0.130495
0.078125	0.176024	0.227133	0.217865	0.478388	0.274853	0.142814	0.201384	0.467557	0.266283	0.26951	0.0244927	0.0839944	0.326633	0.321943	0.189266	0.117907	0.244361	0.843913	0.511535	0.429429	0.0518303	0.11374	0.119824	0.255397	0.135198	0.0757077	0.0373354	0.0632423	0.15625	0.0831339
0.0390625	0.0971168	0.125844	0.132395	0.327642	0.170749	0.109389	0.106985	0.333969	0.2267	0.194261	-0.0174948	0.0513299	0.237551	0.264665	0.134013	0.0663228	0	0.586258	0.401204	0.263446	0.074506	0.00909918	0.0712877	0.158103	0.0782489	0.0625412	0.0432305	0.0601573	0.104167	0.0675239
0.0195312	0	0.0214856	0.0804424	0.229195	0.0827809	0.051656	0.0629327	0.219466	0.172724	0.126695	-0.0139958	0.0606626	0.185016	0.199487	0.107792	0.0442152	0.0313283	0.410754	0.381143	0.21686	0.0291545	-0.0045496	0.0470196	0.155062	0.0566717	-0.0230415	0.0334054	0.0385624	0.104167	0.0382732
0.00976563	0.0121396	-0.0767342	0.0134071	0.0692201	0.00450815	0.0212701	-0.0251731	0.0877863	-0.0215905	0.0155732	0.0209937	-0.0279981	0.0708086	-0.0158009	0.0120008	0	0.150376	0.149365	-0.103644	0.0490242	0.0971817	-0.011374	-0.0197179	-0.0182426	0.0119618	0.0164582	0.0196502	-0.0200524	-0.0267857	-0.00268242
0.00488281	0	-0.0214856	-0.0167588	0.0123058	-0.00648465	0.015193	0.0251731	0.0362595	0.0683699	0.0362489	0.0524843	-0.0279981	0.0182732	-0.0276516	0.00377693	0.0442152	-0.0438596	0.0634802	-0.234035	-0.0425499	-0.0259151	-0.0250227	-0.0273017	-0.0364853	-0.0286812	0.0296247	0.0451955	-0.0215949	-0.0550595	-0.000458533
0.00122071	0.0182094	0.196439	-0.0536283	-0.0015382	0.0398706	0.00303859	0.0440529	-0.0133588	-0.0179921	0.00393514	0.0069979	0.0419972	-0.0479671	-0.0572783	-0.0140626	0.0589536	0.0250627	-0.0224048	-0.0300903	0.00788028	-0.0032394	-0.0045496	0	-0.0456066	-0.0133489	0.0460829	0	-0.0293074	-0.0372024	-0.00510671
0	0.0242792	-0.0705955	-0.0955254	-0.0907553	-0.0581492	-0.0121544	0.0188798	-0.198473	-0.15833	-0.0875196	-0.0769769	0.10266	-0.166743	-0.0533281	-0.048597	-0.073692	0.056391	-0.302465	0.0434637	-0.0690755	-0.0356333	-0.0045496	-0.119824	-0.0152022	-0.0438023	-0.102041	-0.0687758	-0.100262	-0.0223214	-0.07335
Kd	0.3013	0.214	0.214	0.214	0.235825	0.3588	0.231	0.231	0.231	0.26295	0.9325	0.2992	0.2992	0.2992	0.457525	0.3754	0.0595	0.0595	0.0595	0.138475	0.8552	0.688	0.688	0.688	0.7298	1.065	1.603	1.603	1.603	1.4685
