# Supplementary material for: Structural polymorphism of α-synuclein fibrils alters the pathway of Hsc70-mediated disaggregation
Source: EMBO J. 2025 Oct 6;44(22):6499–526. doi: 10.1038/s44318-025-00573-3 (PMC12623964; doi:10.1038/s44318-025-00573-3)
Supplement: Supplementary file 4 — Source data Fig. 2 [file 44318_2025_573_MOESM4_ESM.zip › Figure 2/2D/Anisotropy.xlsx]

## Sheet: Data
		Disaggregation (%)		Dissociation contant (µM)
		X	SEM	Y	SEM
	F91	13.7086	4.98023	0.7298	0.0418
	XG	49.1852	9.49643	0.235825	0.021825
	FM	21.5706	3.03627	0.26295	0.03195
	Ri	-3.23085	3.11893	0.457525	0.158325
	F65	50.1593	13.0593	0.138475	0.078975
	F110	-4.06305	3.10194	1.4685	0.1345
	Calulation including Ri
	r	-0.7187
	Equation	Y = -0,01480*X + 0,8629
	Calculation exclusding Ri values
	r	-0.8829
	Equation	Y = -0,02085*X + 1,112
	XG				Average	FM				Average	Ri				Average	F65				Average	F91				Average	F110				Average
Kd	0.3013	0.214	0.214	0.214	0.235825	0.3588	0.231	0.231	0.231	0.26295	0.9325	0.2992	0.2992	0.2992	0.457525	0.3754	0.0595	0.0595	0.0595	0.138475	0.8552	0.688	0.688	0.688	0.7298	1.065	1.603	1.603	1.603	1.4685
