# Supplementary material for: Structural polymorphism of α-synuclein fibrils alters the pathway of Hsc70-mediated disaggregation
Source: EMBO J. 2025 Oct 6;44(22):6499–526. doi: 10.1038/s44318-025-00573-3 (PMC12623964; doi:10.1038/s44318-025-00573-3)
Supplement: Supplementary file 4 — Source data Fig. 2 [file 44318_2025_573_MOESM4_ESM.zip › Figure 2/2B/Anisotropy.xlsx]

## Sheet: Data
		Disaggregation (%)		Dissociation contant (µM)
		X	SEM	Y	SEM
	F91	13.7086	4.98023	1.26471	0.255757
	XG	49.1852	9.49643	0.337671	0.0315728
	FM	21.5706	3.03627	0.862657	0.14228
	Ri	-3.23085	3.11893	0.2142	0.0369023
	F65	50.1593	13.0593	0.404986	0.0506652
	F110	-4.06305	3.10194	1.36146	0.447638
		Calulation including Ri
		r	-0.4633
		Equation	Y = -0,009509*X + 0,9427
		Calculation excluding Ri
		r	-0.974
		Equation	Y = -0,01966*X + 1,360
	XG							Average	FM							Average	Ri							Average	F65							Average	F91							Average	F110							Average
Kd	0.1911	0.311	0.2919	0.3889	0.4402	0.3363	0.4043	0.337671	0.3325	0.7391	1.005	1.247	1.378	0.5186	0.8184	0.862657	0.102	0.1932	0.1612	0.3405	0.3405	0.2412	0.1208	0.2142	0.202	0.4079	0.532	0.2893	0.4373	0.3741	0.5923	0.404986	0.3581	0.3609	1.528	1.431	1.399	1.559	2.217	1.26471	0.2356	0.5142	0.3844	3.513	1.026	2.142	1.715	1.36146
