# Supplementary material for: Structural polymorphism of α-synuclein fibrils alters the pathway of Hsc70-mediated disaggregation
Source: EMBO J. 2025 Oct 6;44(22):6499–526. doi: 10.1038/s44318-025-00573-3 (PMC12623964; doi:10.1038/s44318-025-00573-3)
Supplement: Supplementary file 5 — Source data Fig. 3 [file 44318_2025_573_MOESM5_ESM.zip]

Archive with 12 entries (9 files):
- Figure 3/
- __MACOSX/._Figure 3
- Figure 3/3B/
- __MACOSX/Figure 3/._3B
- Figure 3/.DS_Store
- __MACOSX/Figure 3/._.DS_Store
- Figure 3/3A/
- __MACOSX/Figure 3/._3A
- Figure 3/3B/fractionation.xlsx
- __MACOSX/Figure 3/3B/._fractionation.xlsx
- Figure 3/3A/fractionation.xlsx
- __MACOSX/Figure 3/3A/._fractionation.xlsx
