# Supplementary material for: Structural polymorphism of α-synuclein fibrils alters the pathway of Hsc70-mediated disaggregation
Source: EMBO J. 2025 Oct 6;44(22):6499–526. doi: 10.1038/s44318-025-00573-3 (PMC12623964; doi:10.1038/s44318-025-00573-3)
Supplement: Supplementary file 5 — Source data Fig. 3 [file 44318_2025_573_MOESM5_ESM.zip › Figure 3/3B/fractionation.xlsx]

## Sheet: Sheet1
F65																												XG
	1				2				3						1				2				3						1				2				3						1				2
Fraction	No Disagg	20min	2h	16h	No Disagg	20min	2h	16h	No Disagg	20min	2h	16 h			No Disagg	20min	2h	16h	No Disagg	20min	2h	16h	No Disagg	20min	2h	16h		Fraction	No Disagg	20min	2h	16h	No Disagg	20min	2h	16h	No Disagg	20min	2h	16 h			No Disagg	20min	2h	16h	No Disagg	20min	2h
0	46	85	210	80	27	30	41	19	3.154	1.75	3.423	0.577		Monomer	11814	11203	22400	33562	1189	8762	18864	34699	592.292	433.323	1199.35	2320.97		0	66	54	41	47	38	30	31	42	-19	-17.5	0	35		Monomer	5996	5935	9805	16734	3768	3029	5399
0.01	37	349	211	76	30	29	38	24	5.942	1.731	3.115	2.327		Oliogomer	8606	50075	29067	21397	-946	46380	15212	-557	797.442	2911.41	2573.56	1560.56		0.01	253	57	38	39	37	29	60	38	1.5	-19.5	-0.5	22.5		Oliogomer	8205	39730	38561	15959	2379	29020	28546
0.02	42	108	211	83	37	28	35	34	3.365	1.538	1.038	1.769		Fibrils	56827	22894	13774	13476	81001	3779	1634	478	2709.19	1697.89	125.225	-37.194		0.02	61	58	36	66	24	26	46	38	111.5	3.5	2.5	14.5		Fibrils	42895	31894	24840	22710	66822	22014	43514
0.03	41	60	206	226	31	54	29	214	2.866	2.192	1.866	1.519		Sum	77247	84172	65241	68435	81244	58921	35710	34620	4098.92	5042.62	3898.14	3844.33		0.03	42	63	35	37	38	29	36	33	31.5	-16.5	-10	-11		Sum	57096	77559	73206	55403	72969	54063	77459
0.04	36	62	211	122	29	46	33	55	1.173	2.077	1.173	-0.423																0.04	282	65	187	37	87	41	28	30	20	-21	0	-6
0.05	44	64	213	114	26	39	37	37	1.961	3.423	2.634	3.923		Monomer (ratio of sum)	0.152938	0.133097	0.343342	0.490422	0.0146349	0.148708	0.528255	1.00228	0.144499	0.085932	0.307674	0.603737		0.05	64	63	150	33	201	45	31	43	1.5	-18.5	-4.5	9.5		Monomer (ratio of sum)	0.105016	0.0765224	0.133937	0.302041	0.0516384	0.0560272	0.0697014
0.06	199	68	208	113	26	31	40	36	2.5	2.692	2.173	2.788		Oligomer (ratio of sum )	0.111409	0.594913	0.445533	0.312662	-0.0116439	0.787156	0.425987	-0.016089	0.194549	0.57736	0.660202	0.405938		0.06	51	69	74	41	51	54	45	28	10	2	24	21		Oligomer (ratio of sum )	0.143705	0.512255	0.526746	0.288053	0.0326029	0.536781	0.36853
0.07	127	65	212	115	45	24	35	23	2.808	1.52	1.173	1.827		Fibrils (ratio of sum)	0.735653	0.271991	0.211125	0.196917	0.997009	0.0641367	0.0457575	0.013807	0.660951	0.336708	0.0321243	-0.00967502		0.07	47	78	67	41	68	50	103	43	-18.5	-8	-5	5		Fibrils (ratio of sum)	0.751279	0.411222	0.339316	0.409906	0.915759	0.407192	0.561768
0.08	105	67	209	109	62	28	29	24	2.75	2.347	1.385	1.616																0.08	58	74	64	39	23	53	48	84	5	-17.5	-12	-10
0.09	62	59	211	99	37	54	25	30	1.635	0.154	0.327	-0.288																0.09	57	69	90	36	60	70	43	131	12.5	-9	4	-8.5
0.1	56	58	214	257	36	44	42	53	1.231	2.731	0.923	1.519																0.1	103	66	125	35	-4	28	18	101	4.5	-17	0.5	15.5
0.11	60	65	205	117	49	35	45	58	-0.596	9.712	-0.48	2.231																0.11	82	-45	142	43	40	3	34	88	1.5	-20	8.5	42
0.12	119	66	213	107	26	23	47	302	3.116	4.289	0.904	3.212																0.12	-41	51	156	36	26	42	49	71	-1.5	4	15	38.5
0.13	113	55	206	189	44	27	35	314	1.943	1.327	0.943	0.096																0.13	-45	55	-11	40	35	27	45	100	24.5	-12.5	7.5	13.5
0.14	64	66	211	143	41	46	43	300	2.019	1.269	1.596	2.442																0.14	54	64	84	120	22	33	47	101	3.5	-22	-8.5	-5.5
0.15	-34	70	208	278	11	44	144	271	0.693	0.597	0.847	0.058																0.15	57	61	113	34	35	25	37	100	15	-3.5	5.5	-3
0.16	67	60	207	287	-3	32	181	307	1.115	1.692	1.057	-0.058																0.16	59	59	118	298	24	28	45	108	9.5	-1	13.5	38
0.17	106	59	203	295	-33	43	175	311	1.808	2.346	0.884	2.961																0.17	66	59	118	109	20	20	39	104	-6	2	10.5	28.5
0.18	93	70	206	197	3	75	147	310	2.019	1.865	0.5	1.865																0.18	64	60	121	84	26	31	40	105	22	-15.5	-3	13
0.19	108	61	214	298	9	68	160	306	3.942	4.384	2.038	2.865																0.19	69	59	119	49	19	32	45	107	19.5	-3	0.5	-13
0.2	89	62	206	306	5	76	172	314	1.981	3.865	1.057	0.423																0.2	58	64	125	76	32	23	37	102	6.5	-18	-0.5	14.5
0.21	85	74	206	319	7	42	171	310	1.558	4.385	1.346	1.019																0.21	60	56	123	226	25	26	45	100	-3	-21.5	11	-9.5
0.22	99	56	206	319	4	66	175	312	2.461	2.942	1.904	0.038																0.22	60	69	128	202	24	25	36	106	-3.5	-5	-13	60.5
0.23	104	74	207	332	5	66	164	318	4.5	3.308	1.962	4.097																0.23	54	62	114	240	32	28	44	101	-1	-7	3	26.5
0.24	94	61	211	306	4	66	174	313	3.289	3.943	1.673	2.481																0.24	61	57	115	226	29	28	41	109	16	-9.5	6.5	17.5
0.25	95	66	211	311	9	71	166	309	2.885	4.27	8.443	2.539																0.25	55	37	125	-45	25	30	36	102	140.5	4	4	11.5
0.26	98	64	199	309	8	68	166	311	0.557	3.077	3.961	-0.116																0.26	58	90	120	195	23	28	56	109	62	-14	5.5	20
0.27	98	57	205	318	6	67	171	309	-0.174	1.75	1.288	-0.462																0.27	58	58	125	198	27	30	40	99	14.5	-11.5	-4	10.5
0.28	94	86	206	307	10	70	169	309	3.423	3.173	6.558	2.27																0.28	55	61	127	206	22	28	41	104	10.5	-5	9.5	24.5
0.29	96	42	211	313	7	70	169	309	1.885	3.654	12.827	2.308																0.29	62	65	122	218	29	31	32	100	10.5	1.5	18.5	7
0.3	107	60	208	317	8	62	173	314	1.75	3.211	11.731	2.404																0.3	67	66	131	217	47	30	41	105	11.5	-22.5	-4.5	-6
0.31	91	70	199	308	5	70	175	309	2.75	4.192	13.134	4.019																0.31	59	58	127	211	20	28	38	105	43.5	-13.5	-2.5	-0.5
0.32	96	60	206	317	5	71	168	315	1.5	2.73	13.442	1.057																0.32	58	70	123	213	21	28	39	103	9	-8	24.5	57.5
0.33	100	66	208	312	6	66	162	308	1.211	3.307	12.154	1.711																0.33	58	65	127	242	33	31	38	105	8.5	9.5	-4.5	38.5
0.34	99	65	205	312	4	66	168	313	1.038	1.769	10.288	1.115																0.34	57	65	126	210	26	30	46	100	5	-17.5	6.5	16.5
0.35	100	68	205	314	9	72	172	305	3.558	2.827	12.192	6.692																0.35	52	65	119	209	25	29	35	110	11	-11	-1	21
0.36	93	60	226	315	13	64	164	308	2.904	3.481	12.712	31.981																0.36	58	55	127	213	27	31	43	105	10.5	-10.5	18.5	-5.5
0.37	106	68	208	317	10	72	167	309	0.808	2.885	11.558	30.635																0.37	60	62	120	227	27	29	39	103	2	2	2	-11.5
0.38	107	67	205	316	4	64	168	304	1.403	4.346	13.711	31.25																0.38	52	57	128	219	32	26	37	111	13	-13.5	-9.5	42
0.39	101	63	201	314	12	65	168	308	1.962	3.25	11.365	30.827																0.39	53	59	117	215	23	32	38	103	14	-0.5	16.5	50.5
0.4	91	58	209	312	0	63	166	305	1.173	2.577	11.654	30.5																0.4	106	66	125	213	27	38	36	101	-4	-12.5	4	19.5
0.41	103	86	202	316	5	72	158	312	9.038	2.75	13.154	30.308																0.41	60	60	124	210	27	26	53	109	21	-3.5	9	25.5
0.42	91	52	213	316	7	69	167	307	6.904	3.981	13.193	32.904																0.42	54	60	121	222	32	43	42	102	6.5	7.5	4	-3
0.43	106	58	201	312	7	66	171	302	5.115	5.5	14.134	32.038																0.43	55	60	126	214	26	14	44	105	8.5	-16.5	16	10.5
0.44	99	62	188	316	11	68	175	311	5.462	2.981	13.289	32.769																0.44	57	59	120	203	22	31	35	104	12	2.5	1	43.5
0.45	120	65	205	318	5	67	156	308	4.346	2.885	12.288	32.269																0.45	58	66	118	215	30	29	61	99	6	-21	6.5	28
0.46	107	64	194	317	10	63	172	304	3.808	2.173	11.538	31.769																0.46	53	62	119	216	25	26	41	109	11.5	-4.5	5	20
0.47	92	78	200	311	9	72	154	301	3.097	3.347	12.635	31.02																0.47	70	64	118	224	25	31	35	107	26	7.5	26.5	29
0.48	93	57	190	315	5	60	171	311	5.577	4.019	13.442	32.058																0.48	52	58	116	225	32	26	39	103	7	-11.5	-7.5	-4.5
0.49	88	59	197	314	6	64	151	311	4.596	3.403	12.865	31.865																0.49	53	61	114	206	28	30	46	104	7.5	-6	9	7.5
0.5	92	68	193	311	10	65	171	306	5.48	3.5	13.75	32.423																0.5	65	51	109	206	26	34	39	107	23.5	7	13.5	31.5
0.51	90	48	194	313	7	68	159	308	5.404	3.615	12.385	32.038																0.51	52	58	110	210	31	33	36	105	-7	-20	-2	8
0.52	119	74	189	310	15	69	165	308	3.904	2.096	11.519	29.808																0.52	57	53	106	198	28	35	42	102	3.5	-6	1.5	87.5
0.53	93	62	192	314	4	67	161	308	5.211	3.711	12.711	32.577																0.53	51	62	109	239	33	34	37	103	9.5	-5.5	9	50
0.54	95	65	188	310	7	71	165	301	4.442	3.481	11.75	31.327																0.54	51	56	98	225	20	33	36	107	16	-3	5	43
0.55	99	62	200	309	6	73	160	303	5.269	3.269	12.288	31.634																0.55	54	57	99	201	32	28	44	108	15	-1	17.5	50
0.56	95	60	184	307	10	64	162	307	3.904	2.616	11.808	32																0.56	56	55	102	213	22	28	36	103	7.5	-2	5.5	45.5
0.57	93	72	180	314	1	75	157	311	5.057	3.173	13.211	31.346																0.57	54	60	100	204	31	28	37	102	25	-9.5	16	33.5
0.58	90	62	184	302	11	64	158	303	5.038	2.981	12.365	30.808																0.58	46	53	95	235	27	30	37	104	9	-6.5	12	46
0.59	109	58	61	298	9	69	163	308	4.173	2.308	12.904	31.615																0.59	53	53	87	204	27	29	37	101	25	10.5	14	56.5
0.6	97	69	302	293	11	66	153	302	3.788	3.192	12.423	31.596																0.6	40	46	85	221	36	25	41	98	4	-15.5	7	31
0.61	89	56	181	294	4	67	160	305	4.307	3.307	13.173	32.25																0.61	48	60	89	221	22	35	44	101	7	0	-3	41.5
0.62	84	61	169	284	4	66	164	303	5.154	3.597	13.847	32.173																0.62	48	46	83	202	29	30	36	101	-2	-19.5	-2.5	31.5
0.63	88	66	173	280	9	67	150	300	5.019	3.346	12.211	31.173																0.63	47	47	82	209	35	27	38	97	-19.5	-43.5	-38	6
0.64	106	57	178	280	4	63	162	308	4.808	2.654	12.058	30.731																0.64	41	46	71	207	31	27	39	93	-53	-73.5	-57.5	-27.5
0.65	107	60	170	280	6	66	150	291	4.923	3.077	12.038	31.577																0.65	40	49	72	211	29	29	39	99	20	3.5	13	47.5
0.66	86	56	172	271	7	65	158	295	4.731	2.962	11.289	31.577																0.66	44	49	77	218	31	30	43	98	24	11	28	58
0.67	93	59	162	271	3	69	146	299	5.635	3.289	12.693	31.866																0.67	37	47	71	198	25	30	27	90	17.5	9.5	19	51.5
0.68	93	57	170	265	5	69	154	286	4.943	2.981	12.173	31.404																0.68	40	42	70	204	31	24	42	104	30.5	11	19	51.5
0.69	93	56	165	260	8	64	153	288	5	3.385	11.442	30.154																0.69	39	43	62	205	27	23	38	90	17.5	0	23	51
0.7	96	55	164	262	15	61	156	288	5.539	3.654	13.404	32.058																0.7	42	39	63	198	32	22	37	90	23	16	23	63
0.71	93	64	158	251	3	70	154	285	4.634	3.634	12.231	31.654																0.71	38	45	63	201	33	24	31	93	12	4.5	22.5	55.5
0.72	96	57	154	250	8	59	152	281	3.75	1.981	11.154	29.923																0.72	37	33	54	196	26	21	27	94	26	10	22.5	45
0.73	91	63	163	245	5	72	150	276	5.019	2.673	12.673	30.654																0.73	49	48	60	200	27	24	42	95	19	3	15.5	51.5
0.74	83	62	191	246	6	58	144	269	4.692	2.25	11.327	29.5																0.74	45	33	54	189	27	27	32	80	34.5	12	29.5	65.5
0.75	96	44	111	247	4	63	163	274	4.961	3.173	12.423	29.673																0.75	30	38	58	188	29	20	37	95	34.5	26	32	69
0.76	86	72	151	237	12	65	138	266	5.019	3.865	12.442	29.615																0.76	30	36	45	185	29	26	42	83	15	-0.5	14.5	50.5
0.77	94	54	143	240	8	54	155	268	5.462	3.077	12.558	28.712																0.77	31	33	52	170	28	24	39	88	33	12.5	26	58.5
0.78	86	60	138	237	8	70	143	259	4.365	2.308	11.269	28.788																0.78	30	37	38	173	30	26	31	95	22	-2.5	27.5	56
0.79	83	51	147	236	4	62	139	258	4.327	2.884	10.961	28.884																0.79	29	34	44	171	26	18	35	85	26.5	7.5	22.5	55.5
0.8	83	58	141	231	4	59	147	253	4.673	3.019	11.115	27.404																0.8	30	43	42	156	31	22	33	90	27.5	13	21.5	51
0.81	87	63	143	229	9	59	136	248	3.519	1.289	10.923	27.385																0.81	29	24	38	136	27	23	37	86	30.5	6	23	46.5
0.82	48	56	138	221	9	56	134	246	4.5	2.674	10.77	27.481																0.82	23	34	38	139	23	19	32	87	27	3.5	26	61
0.83	112	57	137	226	3	65	143	240	3.27	1.404	9.827	26.02																0.83	30	23	33	120	34	23	31	78	19.5	13	18	44.5
0.84	82	58	131	217	9	58	127	248	5.808	3.173	10.654	27.808																0.84	19	34	41	117	22	21	33	87	24.5	6	28	68
0.85	81	55	130	213	3	56	130	236	4.096	2.807	10.153	26.634																0.85	25	29	30	102	30	21	34	83	41.5	19	27	64.5
0.86	85	62	140	214	-1	57	126	239	4.423	1.25	10.077	25.769																0.86	23	30	29	94	27	20	35	83	19.5	9.5	23	60
0.87	82	54	129	210	12	53	122	234	4.807	2.346	10.596	26.153																0.87	27	25	37	91	33	19	30	82	37.5	21	24	65
0.88	79	61	123	206	7	57	123	224	4.634	1.711	9.923	25.846																0.88	25	28	26	88	23	17	28	84	20.5	14	23	57
0.89	81	56	124	205	1	54	116	222	5.865	2.961	10.346	23.769																0.89	19	30	29	80	27	16	36	84	30	2.5	25	54.5
0.9	77	57	77	201	8	46	119	230	3.635	2.404	10.096	24.808																0.9	18	20	29	71	25	12	26	80	22.5	6	17	50.5
0.91	75	54	167	202	8	52	103	224	4.519	2.173	9.462	23.808																0.91	25	29	20	66	26	21	36	84	27	18.5	26	63.5
0.92	67	65	114	194	8	56	107	226	4.884	2.404	9.711	23.519																0.92	18	18	29	53	26	14	25	83	11.5	4	15.5	50
0.93	70	44	123	184	11	45	109	220	5.212	1.654	9.366	22.616																0.93	18	20	31	73	28	15	24	79	35.5	13	23.5	57.5
0.94	74	61	122	188	7	53	98	209	4.808	3.308	10.096	23.269																0.94	21	22	23	52	19	8	27	79	30	17	21.5	61.5
0.95	69	52	118	183	3	47	96	222	4.462	2.077	8.77	19.558																0.95	18	17	26	40	26	23	25	83	30	-1.5	28.5	50.5
0.96	66	52	103	178	4	47	89	211	6.461	3.423	10.308	20.827																0.96	17	24	18	47	24	14	23	73	15.5	16.5	16	51.5
0.97	72	57	115	177	9	48	96	199	4.635	3.693	8.847	22																0.97	20	21	19	50	22	14	21	88	26.5	9	27.5	68.5
0.98	73	54	111	175	7	49	93	200	3.5	2.865	9.269	18.731																0.98	14	10	18	33	26	13	42	72	25	7	18.5	46
0.99	58	62	105	175	11	46	92	194	4.481	2.77	8.866	19.385																0.99	17	16	16	37	20	13	20	73	29.5	5	23	47.5
1	64	47	101	174	-2	46	90	192	4.115	1.577	8.5	16.788																1	14	19	23	40	20	11	25	76	19.5	9	22.5	60.5
1.01	63	59	107	178	4	47	89	190	3.827	2.308	8.635	17.5																1.01	15	16	15	33	28	17	32	76	18.5	7	10.5	49.5
1.02	60	53	98	164	6	50	83	193	3.538	1.961	8.327	15.769																1.02	14	21	20	36	21	9	24	74	32.5	14	34	62.5
1.03	60	51	102	162	6	37	91	185	5.231	2.212	8.25	15.827																1.03	13	14	14	28	18	8	26	71	17	11.5	22	52.5
1.04	59	64	91	167	1	46	74	180	4.539	1.096	8.654	13.769																1.04	14	220	49	59	26	14	25	71	31.5	9	15.5	55.5
1.05	51	51	108	157	11	44	83	186	4.635	2.077	7.404	13.769																1.05	20	-45	102	92	13	12	28	71	25	11.5	25	47
1.06	67	47	97	160	-3	47	80	173	3.519	0.077	6.423	11.942																1.06	17	-7	9	4	15	10	32	74	38	19	30	65.5
1.07	53	63	92	157	9	42	79	178	2.75	1.27	7.02	11.904																1.07	19	17	24	25	13	11	20	73	20.5	4.5	17.5	46
1.08	63	44	85	147	3	42	72	170	3.807	0.769	5.75	9.923																1.08	9	12	17	25	24	5	30	68	26	7.5	24.5	52
1.09	51	49	101	148	1	44	73	169	4.212	2.539	7.577	11.366																1.09	10	12	12	26	18	14	23	68	22	5.5	21.5	47
1.1	49	58	88	139	3	38	81	165	4.462	0.692	5.885	10.539																1.1	11	13	22	32	16	7	25	68	22.5	11	27.5	59.5
1.11	55	48	96	155	2	38	72	163	4.423	2.596	6.962	11.269																1.11	9	-20	14	30	18	12	26	78	21.5	5	18.5	50
1.12	45	62	82	136	7	41	73	158	4.269	1.846	5.134	8.884																1.12	13	42	19	19	15	6	19	68	28.5	17	24	59.5
1.13	22	54	87	140	7	38	75	165	4.615	2.058	6.212	8.827																1.13	15	10	22	28	18	8	29	65	26	8	23	43.5
1.14	79	50	80	139	3	43	64	153	5.404	1.808	6.808	9.943																1.14	4	10	9	21	23	10	25	67	29.5	3	14	65.5
1.15	45	63	87	133	4	42	56	166	4.481	2.442	6.442	8.558																1.15	10	14	15	26	13	6	29	68	29.5	6.5	22	51.5
1.16	45	43	72	122	5	37	84	147	4.096	2.23	6.711	8.211																1.16	11	12	18	18	17	4	16	65	25	15.5	23.5	55.5
1.17	56	54	75	124	4	36	70	143	1.884	1.577	5.269	7.019																1.17	16	11	14	24	15	11	21	71	16	3.5	20.5	49
1.18	55	57	72	128	4	36	71	160	3.789	1.693	5.693	7.962																1.18	2	13	13	16	17	3	17	66	24.5	10	22.5	48.5
1.19	35	50	71	117	2	46	62	138	4.731	1.308	4.327	6.366																1.19	13	2	12	17	18	12	26	60	29.5	11.5	24.5	53.5
1.2	38	51	86	125	7	38	68	143	4.424	1.981	5.674	6.866																1.2	7	18	11	21	13	5	18	63	22.5	1	17	48.5
1.21	44	49	18	114	4	38	63	143	3.693	1.424	6.231	6.289																1.21	15	4	19	21	15	4	24	67	16.5	14.5	33.5	60
1.22	29	55	100	114	5	38	66	133	3.539	2.385	5.731	5.346																1.22	13	14	-16	19	19	6	14	66	23.5	5	13	45
1.23	40	62	73	113	-2	32	57	131	3.692	3.288	5.923	7																1.23	7	16	39	21	19	12	29	55	24.5	16.5	27.5	62.5
1.24	40	47	62	105	8	30	76	128	3.404	1.981	3.885	4.654																1.24	6	6	9	19	14	-1	22	60	20.5	-2	20	39
1.25	36	53	56	104	5	34	53	124	3.23	1.5	5.307	5.923																1.25	9	10	21	9	19	6	17	62	27	11.5	20	56.5
1.26	31	58	63	105	-3	32	68	128	4.212	0.539	4.058	3.154																1.26	7	7	11	34	1	9	22	52	23.5	8.5	21.5	49
1.27	37	49	56	98	6	42	65	121	4.423	2.635	5.096	4.769																1.27	16	7	3	7	13	6	16	58	32.5	9	21.5	46
1.28	29	58	64	101	4	32	58	116	3.116	1.366	4.212	3.924																1.28	8	5	16	6	7	3	22	55	21	1.5	20	49.5
1.29	39	46	57	97	-1	35	54	125	3.308	1.404	4.923	4.962																1.29	5	4	5	20	5	4	14	52	32	11	29	59.5
1.3	39	58	51	93	6	36	62	116	2.634	0.615	3.923	3.73																1.3	10	23	18	10	4	5	16	54	27.5	6.5	15	51
1.31	31	57	59	96	-3	37	51	114	3.192	1.25	4.673	3.385																1.31	7	4	10	21	15	-3	21	55	24.5	13.5	21.5	56.5
1.32	29	49	57	89	-4	24	55	105	2.673	1.096	3.27	4.596																1.32	23	6	9	16	3	5	25	52	15.5	-2.5	20	42.5
1.33	32	50	51	90	5	35	49	108	3.25	2.577	2.481	3.211																1.33	5	10	23	18	6	5	17	53	30.5	2.5	18	50
1.34	24	53	44	89	0	27	57	106	3.173	2.442	2.865	2.885																1.34	10	0	18	11	11	0	14	57	25	9.5	16	53.5
1.35	35	43	51	88	-1	23	57	97	1.692	1.173	3.308	3.211																1.35	4	10	11	12	7	3	14	48	17	3.5	22	46
1.36	20	56	75	79	3	32	58	101	2.25	0.904	3.096	2.02																1.36	9	12	8	13	9	0	14	47	29	12.5	24.5	60
1.37	40	30	15	85	1	26	52	96	2.731	0.365	2.962	1.654																1.37	5	-2	24	23	9	4	16	53	11	-2.5	17	41
1.38	24	74	44	82	1	33	53	98	2.539	1.481	2.558	1.5																1.38	4	10	76	9	4	6	14	49	31.5	15.5	25	48
1.39	24	49	41	81	1	27	50	93	3.116	1.635	3.404	2.943																1.39	6	18	10	12	6	-6	11	48	23.5	6	13	64.5
1.4	26	54	33	80	-1	33	50	87	1.288	0.731	1.346	2.558																1.4	20	11	20	11	6	7	20	44	33	14	24	52.5
1.41	22	53	44	76	1	29	53	93	1.616	1.308	3.443	2.212																1.41	15	14	13	22	10	-4	17	45	10.5	-8	-2	29.5
1.42	25	53	37	78	-5	27	49	89	1.365	1.461	1.769	1.057																1.42	23	-32	8	18	0	-1	16	46	30	4.5	28	60
1.43	31	51	39	82	1	26	50	83	2.654	1.597	1.962	2.404																1.43	11	43	13	10	6	1	13	44	22.5	2.5	24.5	48
1.44	31	47	37	80	4	22	54	92	3.038	2.307	2.884	3.327																1.44	11	12	14	1	13	2	13	42	29	7	21.5	49
1.45	26	46	37	76	0	31	42	83	1.308	2.212	4.558	2.116																1.45	10	3	11	31	3	-3	13	46	23	4	14	43
1.46	22	49	32	70	-9	21	53	77	2.481	2.693	2.385	3.404																1.46	5	11	10	5	5	1	18	42	16	14	15.5	55.5
1.47	30	52	38	75	8	24	44	77	0.75	1.865	1.673	2.269																1.47	10	5	11	15	3	-3	17	44	29	8	29.5	56
1.48	28	44	34	71	-5	23	47	75	-0.558	0.384	1.384	1.442																1.48	13	12	7	10	6	8	14	35	23.5	8	19.5	44.5
1.49	29	44	31	76	2	30	48	78	1.788	0.807	2.327	2.634																1.49	13	9	24	16	10	-1	16	41	18.5	9	24	53
1.5	20	45	29	71	0	24	42	68	1.019	1.462	2.404	1.866																1.5	18	5	13	8	0	8	13	40	25	-3	12.5	44.5
1.51	22	50	44	70	5	17	53	77	2.25	0.096	1.403	2.288																1.51	7	10	7	17	4	-5	15	40	24	10	15	51.5
1.52	23	52	16	71	4	31	47	62	1.789	3.462	3.25	3.135																1.52	15	4	8	11	10	1	9	38	26	12	23	46
1.53	31	45	37	65	2	25	47	72	1.961	2.211	3.192	2.461																1.53	-1	0	-37	8	-1	-5	17	30	21.5	7	18.5	37
1.54	21	44	30	68	1	25	42	61	-0.096	1.366	-0.942	0.789																1.54	8	11	56	11	0	5	17	40	32.5	9.5	24	49.5
1.55	28	49	31	64	4	26	53	64	1.577	0.866	1.616	1.346																1.55	7	1	5	16	3	1	14	35	19.5	8	29	61.5
1.56	22	47	31	67	-2	22	44	63	1.154	1.634	2.923	2.461																1.56	12	12	8	5	6	6	10	35	29	9	26	43
1.57	27	49	27	61	1	25	41	66	0.788	-0.058	0.057	0.788																1.57	6	5	7	16	4	-4	11	33	20	-5	10	39
1.58	22	46	27	65	-1	30	48	61	2.077	1.962	1.693	3.116																1.58	10	8	5	19	0	1	14	38	27.5	19	28.5	52
1.59	19	54	24	68	1	28	51	70	0.231	-0.019	-0.058	0.923																1.59	34	12	15	14	5	-5	15	28	17	8.5	22	53.5
1.6	21	44	26	67	2	22	34	50	1.904	0.75	2.096	1.654																1.6	1	1	11	0	-1	2	15	39	22	10	12.5	35
1.61	25	44	25	72	1	23	50	63	1.673	1.058	2.827	1.904																1.61	9	11	4	11	0	7	10	24	32.5	18.5	29	53
1.62	28	46	25	63	-5	19	40	59	4.212	2.596	2.212	2.269																1.62	11	7	7	11	5	-1	15	41	17.5	6.5	21	44
1.63	26	42	28	70	-1	25	53	49	0.577	2.865	0.577	1.384																1.63	0	15	11	10	-1	-2	11	31	27.5	10	28.5	52
1.64	24	42	27	68	-5	22	41	62	2.212	1.827	2.25	2.019																1.64	10	4	11	15	6	-3	10	40	17	5.5	4.5	43.5
1.65	11	46	35	65	-5	26	47	54	0.654	1.808	1.923	1.135																1.65	8	5	5	13	7	0	11	31	30.5	17.5	25.5	60
1.66	22	43	38	70	4	28	37	58	0.557	0.846	0.173	1.192																1.66	18	11	9	7	2	3	15	33	19	7.5	22.5	43
1.67	21	50	-17	65	-1	19	54	49	1.346	2.193	1.193	1.596																1.67	8	8	9	13	6	-2	7	30	16.5	1	11.5	40
1.68	18	14	61	72	1	21	47	56	0.5	0.5	0.077	1.789																1.68	18	7	2	18	-2	-1	8	26	18	10	21	44.5
1.69	35	73	15	63	1	18	54	52	1.538	1.692	3.115	1.596																1.69	-1	5	15	6	0	0	10	28	15	4	24.5	53
1.7	18	45	28	70	-4	20	44	54	2	1.962	2.192	0.616																1.7	11	7	8	40	9	4	15	35	27	14.5	19.5	47.5
1.71	27	39	25	64	-3	21	45	48	1.75	1.846	1.904	2.461																1.71	20	8	5	-10	1	-2	11	32	9	-13	11	24
1.72	12	51	23	72	2	26	49	52	0.48	0.73	1.173	0.096																1.72	5	14	11	12	2	-3	11	26	19.5	8	21.5	55.5
1.73	25	48	20	61	4	28	42	58	2.712	1.327	2.75	2.692																1.73	15	7	14	22	3	4	13	27	26	16.5	26.5	48.5
1.74	18	43	19	70	-4	19	49	48	0.597	1.424	0.462	0.674																1.74	7	12	8	5	-4	-1	11	28	21	10.5	21	48.5
1.75	16	43	34	63	1	24	44	45	2.481	2.616	2.02	2.462																1.75	8	9	7	-42	7	-2	9	33	18.5	-5	4	42.5
1.76	26	40	15	67	-1	17	47	48	1.077	1.019	1.692	1.135																1.76	10	7	11	69	2	5	14	22	12	0.5	13	37.5
1.77	20	44	20	62	4	27	52	49	0.289	0.193	1.135	1.443																1.77	3	8	13	17	-1	1	9	23	20.5	4.5	10	41
1.78	20	45	21	58	-1	23	49	46	-0.807	-1.134	-0.057	-1.211																1.78	10	3	11	8	1	5	12	24	26.5	26	27	57.5
1.79	18	34	26	61	-6	28	51	48	2.884	2.653	2.192	2.557																1.79	11	12	9	11	3	-11	14	26	12	-3.5	16	37
1.8	24	45	18	57	-1	18	45	44	-0.211	0.039	0.366	1.673																1.8	5	3	17	16	12	2	8	20	28	5	18.5	48
1.81	14	49	21	56	-3	16	48	45	0.211	1.154	1.404	0.923																1.81	9	5	7	8	0	0	9	29	19	-5.5	22.5	43
1.82	17	50	21	56	-2	29	48	52	1.616	1.635	1.231	1.212																1.82	6	11	16	11	-6	-3	10	24	25.5	25	21.5	51.5
1.83	12	22	24	52	-3	22	41	44	-0.385	1.673	1.654	1.019																1.83	5	11	6	14	1	1	18	24	4	-3.5	4	34
1.84	24	36	24	42	5	25	49	52	1.923	1.404	1.693	1.635																1.84	10	3	-34	11	-2	4	-2	22	22.5	2	20.5	42.5
1.85	21	46	14	41	-6	29	51	38	1.019	-0.307	0.212	-0.038																1.85	11	11	61	20	2	0	17	25	24	11	17	51.5
1.86	17	46	29	43	-1	26	46	49	1.116	0.712	1.654	0.981																1.86	9	12	16	3	-2	1	10	20	9	1.5	12	40
1.87	24	32	14	43	1	16	49	42	0.366	1.135	0.635	0.962																1.87	8	4	-5	7	-4	-2	11	31	21.5	0	19	36
1.88	13	49	20	42	-2	23	45	37	0.962	0.404	0.346	1																1.88	8	8	27	26	5	0	5	9	15	-2	24.5	45
1.89	19	41	26	37	-1	24	55	43	0.847	1.02	1	1.635																1.89	2	9	9	19	2	0	15	25	18.5	11.5	23.5	43.5
1.9	33	41	21	36	0	25	41	47	0.423	1.827	0.558	2.519																1.9	24	5	21	-29	0	5	9	16	26	-2	10.5	43
1.91	12	50	26	44	-1	20	45	37	0.25	0.558	0.923	-0.423																1.91	0	8	10	33	1	-1	9	29	16.5	21	25.5	40.5
1.92	21	41	18	42	1	19	41	45	0.404	0.769	0.211	-0.039																1.92	8	9	5	6	-1	6	7	18	5	-3.5	14	35.5
1.93	19	50	12	38	4	25	47	36	0.923	0.52	0.404	0.635																1.93	13	7	16	27	1	6	8	22	20	8.5	17.5	50
1.94	21	53	21	36	1	23	49	39	1.019	1.442	1.481	1.404																1.94	4	2	2	-4	-1	-2	12	23	18.5	6	21.5	48
1.95	9	24	10	39	-10	24	43	40	3.154	1.385	1.462	1.423																1.95	9	14	15	15	-7	6	16	16	15.5	3	18.5	36
1.96	13	48	10	30	6	21	48	42	0.885	1.02	2.654	1.404																1.96	13	-1	9	24	-1	-3	4	17	20	9	18.5	44
1.97	20	49	39	34	0	25	44	38	-0.75	0.115	0.384	0.192																1.97	6	13	2	39	-5	2	5	22	18	2	9.5	38.5
1.98	18	19	10	34	-4	27	45	44	1.769	1.135	1.5	1.654																1.98	9	8	21	-24	1	-7	14	12	18.5	6	20	47.5
1.99	20	-45	10	28	6	17	48	43	1.058	1.327	2.173	2.039																1.99	1	6	0	14	-3	5	10	15	15	11	24.5	46
2	17	220	20	36	-8	22	48	39	0.366	0.154	1.693	0.058																2	11	13	25	15	-2	0	7	20	9	-6	17.5	39.5
2.01	18	47	17	33	3	25	42	38	2.212	-0.576	0.347	0.52																2.01	5	0	10	18	3	1	10	19	19	11.5	26.5	43
2.02	19	36	21	27	-2	20	39	39	1.577	1	1.654	0.635																2.02	7	7	13	7	-7	2	17	12	19	4.5	16.5	41
2.03	29	31	13	31	3	27	53	43	0.077	0.211	0.173	0.269																2.03	9	14	10	16	2	4	8	20	17	15.5	26.5	44
2.04	16	52	29	35	1	25	47	32	1.212	2.019	1.731	1.904																2.04	1	0	38	2	-1	0	10	15	20	10.5	24	42
2.05	22	48	10	31	-5	25	45	42	0.481	1.019	1.058	0.019																2.05	10	12	5	1	0	-1	8	18	15.5	6	15	41
2.06	15	36	12	32	2	30	51	35	1.731	1.961	0.885	0.961																2.06	2	2	22	-45	0	3	9	18	15	8.5	12	47.5
2.07	15	41	30	33	-1	16	55	38	0.788	-0.347	0.192	0.884																2.07	6	13	6	134	-3	0	11	10	10.5	1.5	9	34.5
2.08	15	15	8	26	-4	26	46	35	1.077	0.654	0.134	0.654																2.08	9	7	10	9	3	8	14	16	6.5	5.5	19.5	36
2.09	15	93	30	32	0	26	47	34	2.385	2.154	2	1.846																2.09	5	2	12	4	1	-5	12	16	23	8	22	41.5
2.1	18	-2	8	35	1	22	44	36	0.807	0.692	0.827	1.846																2.1	3	11	8	9	3	7	10	15	2	-9.5	12	39.5
2.11	9	40	45	32	-5	28	41	35	1.153	1.326	1.076	0.288																2.11	8	7	14	21	-4	5	9	16	13	12.5	19.5	40.5
2.12	25	41	-9	29	3	26	53	34	0.423	0.442	-0.154	1.077																2.12	15	8	6	1	-3	2	12	21	7.5	-6.5	12.5	39
2.13	12	49	19	26	3	23	57	35	0.308	1.731	-0.154	0.865																2.13	-3	12	6	12	-1	1	8	14	8.5	6	16	44.5
2.14	18	-27	24	32	1	25	47	31	1.692	0.192	0.365	1.635																2.14	6	5	14	14	10	3	11	12	23	5.5	18.5	45
2.15	21	62	9	27	-5	26	46	38	0.98	0.153	0.346	0.788																2.15	6	9	-40	13	-14	2	4	10	15	2	6.5	34.5
2.16	11	26	17	28	6	35	45	36	-0.307	1.039	0.039	0.827																2.16	6	14	75	14	5	9	5	12	8.5	7.5	24	32.5
2.17	20	39	9	27	-5	22	55	27	-1.269	0.27	0.212	-0.48																2.17	6	8	-4	10	0	6	11	16	17.5	7	19.5	51.5
2.18	17	25	29	16	-2	24	48	40	-0.366	0.288	0.98	0.692																2.18	13	13	17	13	-3	-1	7	12	8	9.5	15	41.5
2.19	17	41	14	38	2	24	47	27	1.307	1.269	0.711	-0.173																2.19	3	-2	15	16	0	6	14	8	7.5	-3	9.5	31.5
2.2	28	39	21	24	-4	25	50	35	-0.038	2.154	1.423	0.019																2.2	15	10	31	33	-2	4	3	13	8.5	4	10	39
2.21	-17	35	12	30	-1	27	45	30	1.154	1.385	0.904	1.077																2.21	-4	11	7	-29	0	6	13	20	23.5	11	23.5	48.5
2.22	52	39	18	26	4	29	47	27	0.615	0.961	0.903	0.057																2.22	6	-1	4	40	-7	1	10	14	3	12.5	22	43
2.23	15	34	17	26	1	28	47	32	0.423	0.923	1.539	0.327																2.23	4	15	20	10	9	1	15	14	20.5	0	3	27
2.24	19	25	9	27	1	24	49	32	1.77	0.058	-0.134	0.616																2.24	9	6	13	19	-4	5	14	15	16.5	7	16	49.5
2.25	17	40	23	27	0	29	49	32	0.942	1.115	-0.135	0.423																2.25	0	8	28	16	-1	0	8	13	-6	-16	1.5	6.5
2.26	16	25	9	25	0	28	50	28	0.866	0.577	1.173	0.846																2.26	15	9	12	12	-1	-1	10	13	15.5	8	21.5	53
2.27	18	33	13	24	-5	23	48	25	0.096	-0.692	1.25	0.962																2.27	5	9	8	13	-3	10	9	16	16.5	14	20	40
2.28	14	35	24	26	-6	25	43	23	0.461	1.961	0.981	1.807																2.28	5	6	4	10	-3	6	12	16	1.5	-12.5	-6	26.5
2.29	15	69	-45	24	-1	24	46	38	0.384	1.519	1.673	1.173																2.29	7	11	17	22	-1	10	7	9	33	23	39	56
2.3	22	-45	84	21	-1	26	49	22	1.038	0.788	0.346	0.096																2.3	9	9	-45	5	5	6	13	15	2	0	4	43
2.31	8	202	20	30	-1	24	49	34	0.384	0.577	1.154	0.961																2.31	3	12	94	14	-4	8	8	13	7	-8.5	15	21
2.32	27	54	23	14	3	25	53	24	1.077	2.384	1.154	1.558																2.32	7	2	11	16	-5	0	10	12	25.5	3	8	33.5
2.33	6	18	12	16	-9	34	35	28	1.116	0.404	1.269	-0.038																2.33	2	12	14	6	-5	8	8	3	-20	-9	4	28.5
2.34	16	45	17	24	-3	24	55	30	0.865	-0.192	0.788	0.75																2.34	4	14	21	18	-4	4	9	14	16	13	27	43.5
2.35	14	37	19	27	0	35	48	23	0.711	0.096	0.327	1.442																2.35	10	1	27	16	2	9	16	11	6.5	9.5	8	29.5
2.36	20	33	29	24	-3	26	49	27	1.904	1.577	1.212	1.193																2.36	4	15	8	29	6	5	13	15	15.5	0.5	21	40
2.37	10	31	3	21	-6	31	47	29	0.308	-0.057	0.269	1.981																2.37	11	8	34	-45	-5	7	12	8	12.5	7	18.5	39
2.38	12	45	19	15	-3	28	51	30	0.384	2.615	0.115	2.461																2.38	8	9	10	149	1	11	17	14	14	4.5	13	34
2.39	19	7	17	25	1	30	46	22	1.693	1.077	1.385	1.039																2.39	6	6	15	16	-9	1	13	15	5	1.5	20.5	34
2.4	6	48	13	21	-2	34	48	25	-0.539	0.481	1.423	0.731																2.4	10	4	22	23	10	3	16	13	5	4	9	37.5
2.41	14	33	20	14	-2	27	44	24	1.788	-0.039	-0.539	0.25																2.41	1	19	3	7	-5	11	11	8	11	6	23	32
2.42	15	27	20	23	-1	35	62	23	2.616	1.5	1.539	1.116																2.42	6	3	20	11	-2	11	3	11	13.5	5.5	18.5	41.5
2.43	12	32	21	22	2	27	42	24	1.654	1.058	0.5	1.634																2.43	10	18	36	17	-7	6	22	16	10	-13	8	23
2.44	25	34	6	13	-6	34	44	22	2.635	1.327	0.366	0.154																2.44	10	9	0	15	-5	13	14	10	11	10.5	16.5	40
2.45	11	-36	28	16	0	28	61	21	0.596	1.231	0.25	1.827																2.45	4	2	39	12	3	9	14	8	9	9.5	13.5	41.5
2.46	28	110	19	20	0	31	44	28	0.923	1.346	0.384	1.903																2.46	7	15	2	7	3	8	4	15	-3	5.5	13	23.5
2.47	21	26	17	19	-3	31	53	16	0.25	0.519	0.634	0.827																2.47	0	5	26	30	-4	5	12	12	2	-4	17	37
2.48	7	24	17	13	-5	32	56	28	-0.385	0.269	0.307	1																2.48	16	11	30	18	0	12	13	8	9	12.5	9.5	51
2.49	15	38	20	24	-6	33	52	18	0.192	0.23	-0.693	0.384																2.49	5	15	14	3	-6	12	7	7	16.5	-13.5	25	21.5
2.5	15	32	16	9	-3	30	52	23	1.885	0.962	2.365	1.462																2.5	6	2	12	25	-2	9	16	9	11.5	11.5	1.5	40.5
2.51	17	35	16	21	0	38	53	28	0.789	1.846	0.039	0.366																2.51	5	17	14	11	-2	9	13	12	9	5	21.5	29
2.52	6	41	18	19	-4	30	34	20	2.712	2.481	3.077	2.135																2.52	8	7	39	-18	4	9	15	11	1.5	-1	8	30.5
2.53	30	31	12	17	0	33	62	23	0.904	1.308	0.577	2.385																2.53	10	15	18	53	4	11	13	10	5.5	5	5	33.5
2.54	21	47	28	19	-3	35	60	21	1.538	1.327	1.865	2.211																2.54	6	6	17	17	-5	17	13	6	-1	-1	17	28
2.55	12	7	14	17	-3	33	50	18	1.519	0.462	0.981	1.058																2.55	4	11	33	15	-1	9	9	15	12.5	19	15.5	31
2.56	21	33	19	14	0	33	49	22	2.154	1	1.308	1.866																2.56	6	18	10	23	0	11	16	10	4	-11	13.5	33
2.57	7	24	32	19	-1	34	62	26	0.885	1.365	0	3.423																2.57	10	17	29	14	0	18	15	12	12	19.5	20	32
2.58	18	39	9	10	-3	41	53	19	-0.173	1.5	1.192	-0.192																2.58	8	11	36	22	-3	12	13	6	3	-2	8.5	25
2.59	12	34	18	20	-3	30	59	19	1.116	0.75	-0.673	0.481																2.59	5	16	19	15	1	14	12	13	4	-11	5	14
2.6	10	51	-41	19	-5	37	53	16	0.75	-0.057	0.385	0.174																2.6	7	11	19	21	0	18	5	13	8.5	10.5	19	38.5
2.61	24	7	99	15	0	35	57	18	0.404	0.385	-0.154	0.481																2.61	8	19	-45	19	-2	14	15	15	6	2.5	20	34.5
2.62	10	36	28	23	-6	36	53	24	0.116	0.058	0.193	0.962																2.62	4	10	129	21	-4	10	10	2	15.5	5	0.5	28
2.63	20	22	16	12	-4	38	49	19	1.057	0.75	0.865	1.75																2.63	4	11	26	23	2	16	16	11	0	13.5	22.5	35.5
2.64	14	40	22	13	-1	35	56	23	-1.077	0.558	0.25	0.077																2.64	5	22	26	18	0	12	18	9	11.5	8.5	29	32.5
2.65	16	37	22	19	-1	34	47	19	1.731	1.634	1.808	1.288																2.65	4	23	41	28	2	18	13	9	8	2.5	14.5	34.5
2.66	21	26	25	23	0	40	63	16	1.461	2.461	1.711	1.73																2.66	5	6	25	20	-8	13	10	12	0	0.5	7	22
2.67	18	43	28	10	-8	39	63	11	1.365	2.038	2.75	1																2.67	11	16	28	15	2	20	12	6	14.5	-6.5	10.5	26
2.68	21	29	6	20	-2	36	55	22	-0.058	1.404	0.077	1.462																2.68	8	12	42	11	2	20	10	12	-13	-1	9	20.5
2.69	1	28	44	10	-2	34	59	17	1.692	2.481	1.558	1.654																2.69	7	25	16	26	-2	18	14	19	3.5	2.5	7	31
2.7	6	38	8	24	-1	42	57	13	0.25	0.077	-1.135	-0.039																2.7	9	11	43	50	2	11	16	-2	8.5	-5.5	18	31.5
2.71	22	28	22	12	-3	42	54	18	0.731	0.616	0.635	1.327																2.71	3	19	35	4	-11	15	14	22	3.5	9.5	9	24
2.72	11	46	29	13	-5	40	56	16	0.826	0.365	-0.289	1.326																2.72	7	19	26	15	0	14	12	8	14	2.5	24	33
2.73	9	19	12	16	-2	42	65	18	1.596	2.481	2.673	2.635																2.73	7	15	54	39	0	27	13	17	7	11.5	5.5	35
2.74	19	36	39	5	4	42	51	19	0.442	0.423	0.711	1.596																2.74	9	17	27	24	0	13	17	7	-1	-8	14.5	15.5
2.75	16	39	-6	22	-7	38	54	20	1.904	1.25	1.346	0.211																2.75	5	23	48	25	5	22	11	13	-3.5	-3	17.5	26
2.76	14	-45	40	20	-5	41	55	15	0.807	1.019	0.211	0.231																2.76	8	11	38	25	0	26	12	9	16.5	15	20	36.5
2.77	20	130	28	12	3	48	52	19	-0.538	-0.769	-0.423	0.308																2.77	8	21	31	30	2	19	16	16	-1	1.5	18.5	30.5
2.78	12	66	23	19	-1	39	61	16	2.154	1.077	0.808	0.712																2.78	7	13	46	35	-3	25	19	9	2.5	-14.5	3.5	12.5
2.79	8	2	18	18	-4	39	56	22	0.942	1.923	0.75	1.942																2.79	6	30	28	29	4	17	14	15	9	7	16	33
2.8	35	26	26	20	-10	47	66	12	1.577	1.423	1.288	1.269																2.8	8	22	49	23	-4	21	18	10	19	30.5	18	37
2.81	1	58	26	15	4	47	55	14	0.019	1.885	1.154	1.827																2.81	1	16	40	42	2	23	10	15	-9.5	-18	11	16
2.82	16	38	27	7	-8	42	64	13	0.212	0.289	0.904	1.212																2.82	9	45	50	77	-2	73	11	12	4	-0.5	8	17.5
2.83	-7	29	40	20	-5	48	60	15	-0.25	1.481	0.673	1.981																2.83	12	-16	26	8	1	38	17	7	-3	2.5	4.5	19.5
2.84	47	17	20	7	-6	47	55	19	1.403	1.615	0.442	1.538																2.84	10	104	60	31	-1	105	19	6	5	-8.5	6	27
2.85	8	35	13	14	1	49	56	15	0.654	0.981	-0.653	0.289																2.85	8	255	45	28	4	-20	13	12	-9	7	1	19.5
2.86	-1	54	17	71	-4	47	63	6	2.116	1.443	0.462	2.481																2.86	7	37	45	34	-7	28	13	12	7	1	16.5	23
2.87	-2	15	30	8	-3	43	66	26	0.808	1.058	1.193	0.827																2.87	-2	107	52	34	4	21	21	9	5	8	4.5	21.5
2.88	21	37	31	12	-6	48	59	7	0.693	0.904	0.731	0.173																2.88	17	-45	38	28	-8	7	22	9	8.5	2	21	24.5
2.89	40	44	32	19	-2	50	65	22	-0.461	-0.481	-0.404	0.769																2.89	2	98	72	40	-1	21	11	11	13	12	18.5	34.5
2.9	16	51	37	15	-3	45	71	14	-0.25	0.616	0.404	-0.442																2.9	11	48	39	30	-1	10	19	12	3.5	-0.5	4	16
2.91	-12	2	-45	11	-3	53	60	4	2.289	2.135	1.596	1.865																2.91	10	-27	64	41	7	33	16	14	0	2.5	12.5	20.5
2.92	15	44	112	10	2	54	71	18	0.615	-0.462	0.231	1.365																2.92	8	106	-41	43	-2	24	23	9	-7	-2.5	9	20
2.93	7	49	44	10	-13	44	62	15	0.653	0.5	1.076	1.769																2.93	6	-33	160	49	-3	25	17	2	5	2.5	8	19
2.94	4	35	26	67	10	51	58	10	1.115	0.846	0.461	1.269																2.94	8	60	66	23	-1	37	15	27	-2.5	6	9.5	18
2.95	11	70	35	-27	-3	61	59	17	0.596	0.577	-0.077	0.193																2.95	9	72	57	33	2	0	17	19	1.5	3	13.5	28.5
2.96	18	12	28	8	-2	46	61	14	0.039	0.539	0.673	-0.058																2.96	8	4	64	38	-1	65	24	7	9.5	0	11	25.5
2.97	16	31	30	13	-1	50	74	10	1.327	0.539	0.5	2.308																2.97	7	52	66	45	1	16	11	13	5	6.5	9	19.5
2.98	18	56	36	27	-3	58	68	13	1.616	1.75	1.308	2.923																2.98	8	18	70	42	4	34	32	11	6.5	6.5	21	25.5
2.99	15	25	21	14	-6	59	58	20	0.442	0.846	1.75	2.211																2.99	6	25	78	49	-5	47	18	14	-10	-10	9	11
3	16	36	39	19	0	61	72	17	0.538	0.885	0.269	0.308																3	15	90	48	39	12	6	23	12	12.5	3	7	20
3.01	63	36	37	18	-2	57	66	17	0.192	0.711	0.404	1.25																3.01	10	-45	105	48	2	55	24	13	-4.5	-3	7	4.5
3.02	22	35	36	9	2	55	71	15	1.654	0.423	1.289	1.327																3.02	2	122	67	45	-3	31	17	15	3.5	-2	-1	18.5
3.03	13	31	36	22	-7	68	67	11	0.615	1.269	0.596	1.327																3.03	7	32	88	41	-1	34	18	13	5	3.5	20	16.5
3.04	11	52	25	6	0	62	69	19	1.116	0.597	1.116	1.443																3.04	10	4	60	56	4	44	21	15	-6.5	-3.5	2.5	5.5
3.05	19	35	41	18	0	52	70	16	1.019	1.327	0.192	1.634																3.05	12	118	64	31	0	28	27	17	-3	-2.5	5	9.5
3.06	17	60	16	17	-3	66	73	14	0.75	0.5	1.039	1.885																3.06	10	-25	89	44	-5	42	25	13	4.5	10	12.5	25.5
3.07	20	-45	65	13	-10	69	68	8	2.173	2.154	1.27	3.77																3.07	4	94	59	54	3	47	19	15	5	4	6.5	8
3.08	1	157	33	14	1	66	71	20	0.635	0.25	0.885	1.193																3.08	13	51	88	51	2	34	21	15	-5	3.5	20	15
3.09	10	25	37	16	-1	66	69	16	0.789	0.808	1.058	2.366																3.09	10	1	92	48	0	50	21	10	1.5	-4.5	-8	1.5
3.1	16	43	33	11	-2	65	70	13	0.885	1.192	1.481	1.365																3.1	3	99	85	51	-2	31	21	13	-1.5	6.5	21	18
3.11	16	48	39	15	-1	69	70	16	0.52	0.539	0.693	1.289																3.11	12	18	87	52	-2	36	27	14	-1	4.5	13.5	20
3.12	12	39	39	34	-5	66	71	10	0.462	0.558	1.423	0.673																3.12	10	80	100	59	-1	34	18	14	12	3	12.5	20.5
3.13	25	34	35	20	-1	70	73	16	1.808	1.904	1.789	2.423																3.13	9	79	80	73	12	47	24	14	-4.5	-4	4.5	-11
3.14	-45	48	41	15	-7	77	73	15	0.769	1.423	0.308	1.788																3.14	8	-9	92	0	-7	29	24	11	12.5	16	9	38.5
3.15	101	35	28	11	-2	70	70	15	0.231	2.327	2.981	1.923																3.15	10	133	91	75	-3	42	24	18	-10.5	-14	-1.5	3.5
3.16	10	52	45	16	0	71	74	13	0.981	0.962	0.481	2.289																3.16	13	19	95	52	2	31	30	11	9.5	5.5	9	7.5
3.17	2	46	45	18	6	69	88	16	1.366	2.019	1.885	2.693																3.17	6	44	92	67	-2	35	23	15	1.5	14	4.5	22.5
3.18	-6	46	22	18	-1	75	65	17	1.673	1.942	2.481	3.788																3.18	0	122	93	49	4	30	25	14	-8.5	-10	16.5	0.5
3.19	8	49	22	14	1	78	70	16	1.058	2.481	0.827	1.769																3.19	11	-18	95	57	-3	11	25	20	8.5	10	16	19.5
3.2	3	38	69	19	-7	73	74	18	-0.25	2.019	1.212	1.173																3.2	9	137	113	67	3	60	24	19	-2	3	3.5	1
3.21	5	49	32	20	1	74	76	8	-0.097	1.596	0.23	1.461																3.21	9	48	83	60	1	40	28	14	8.5	1.5	9	11.5
3.22	21	36	-45	16	-6	77	71	20	-0.231	0.423	1.096	1.019																3.22	6	55	107	62	2	37	17	16	-10	5.5	6	-2
3.23	12	55	189	17	-1	79	78	11	0.346	1.269	1.231	1.711																3.23	7	91	0	54	-3	34	27	10	0.5	-3.5	-2	-4.5
3.24	12	51	55	23	-13	86	77	6	1.615	2.731	2.115	3.231																3.24	8	32	229	59	7	31	29	10	5	-2.5	8	-3
3.25	15	53	28	13	7	85	75	19	0.346	0.5	0.577	1.577																3.25	11	116	105	69	-4	27	30	17	-2.5	9	1	5
3.26	13	27	37	10	-4	85	74	26	0.596	0.404	0.577	2.019																3.26	8	99	100	57	4	25	23	15	6	14.5	19.5	9.5
3.27	17	67	51	26	-5	79	71	6	1.173	1.903	2.173	2.384																3.27	14	-20	117	61	-3	25	27	16	-6.5	-3.5	2.5	-3
3.28	9	35	40	19	1	81	86	13	1.038	1.731	2.558	2.5																3.28	8	201	115	67	0	58	33	12	10	10.5	17.5	19
3.29	11	55	28	17	-6	91	71	19	1.75	1.5	1.654	1.731																3.29	10	19	114	51	-4	40	25	23	11	16	16.5	9.5
3.3	19	45	56	36	-1	80	70	16	1.211	2.096	2	1.731																3.3	8	92	108	68	1	39	33	17	1	-0.5	1	11
3.31	61	51	42	-11	-9	85	88	10	0.961	1.673	1.577	2.288																3.31	8	108	120	63	2	40	23	20	-1	9	6.5	4
3.32	20	50	44	23	0	82	78	12	2.174	1.404	2.039	2.731																3.32	16	9	102	63	5	34	31	18	1	5.5	8.5	14
3.33	9	51	42	15	-4	99	85	15	1.423	2.154	1.923	1.75																3.33	9	172	120	75	-5	43	30	16	-3.5	8	11	-8
3.34	15	53	34	19	-2	92	71	14	0.77	1.712	1.154	1.943																3.34	10	65	114	64	0	47	30	22	4.5	6.5	14	8
3.35	7	67	47	19	-3	90	80	14	2.057	1.75	3.327	2.577																3.35	10	104	117	65	8	44	33	10	13.5	16	10.5	16.5
3.36	12	42	42	25	-2	90	84	7	1.423	1.615	0.788	1.885																3.36	10	73	113	71	-1	62	27	28	14	16	18.5	16.5
3.37	9	61	23	19	-7	98	83	13	0.539	1.058	1.27	1.808																3.37	7	35	111	68	-4	46	37	14	9	6.5	4	0
3.38	28	-13	72	32	0	96	70	19	-0.577	1.769	2.289	2.577																3.38	12	166	113	73	3	29	25	25	1	3	8.5	15.5
3.39	15	105	48	-6	0	97	85	14	2.019	2	2.961	1.596																3.39	6	72	125	70	4	71	30	28	2.5	15	15.5	3.5
3.4	7	58	45	20	-2	99	87	11	1.442	1.096	2.192	3.308																3.4	8	57	117	59	-2	51	21	16	-1.5	5.5	15	15
3.41	6	62	43	19	-4	98	92	20	1.654	2.366	0.923	2.673																3.41	13	168	114	77	-2	52	46	24	4	0.5	9.5	-2
3.42	19	44	47	-45	-4	100	81	9	0.923	1.231	2.288	2.904																3.42	12	43	118	74	4	53	28	21	8	11	18	7
3.43	16	56	44	144	1	101	83	14	1.654	1.712	2.866	2.962																3.43	13	117	111	69	0	45	36	24	1	8.5	4	8
3.44	10	72	43	21	-6	104	89	19	1.847	1.27	1.423	2.77																3.44	12	142	115	76	-1	58	35	23	-1	1.5	7.5	10.5
3.45	-31	49	48	20	-8	104	82	13	-0.231	1.423	0.807	2.057																3.45	11	38	119	62	0	57	30	20	5.5	12.5	13	-1.5
3.46	65	67	50	19	1	102	83	16	0.577	0.962	1.635	1.769																3.46	16	203	124	73	7	54	28	25	-1	4	2	12.5
3.47	19	42	61	18	-4	104	84	17	2.404	3.519	3.269	3.077																3.47	9	38	123	71	2	57	29	19	9.5	11	12.5	2.5
3.48	4	68	35	27	1	108	84	8	1.481	2.192	1.481	2.481																3.48	12	142	114	77	-4	58	33	19	-6.5	6.5	10	5
3.49	8	62	66	19	-2	105	85	16	0.192	1.865	1.115	0.885																3.49	11	92	115	75	-8	52	36	22	7	18.5	10.5	13
3.5	8	79	37	23	-3	104	82	15	1.519	2.577	3.269	2.481																3.5	7	73	132	72	9	55	29	25	1.5	12.5	10.5	5.5
3.51	14	40	48	15	-5	105	83	14	2.961	2.48	3.134	4.596																3.51	8	186	134	73	-3	58	36	23	4.5	10	16	12.5
3.52	38	47	53	15	0	109	83	12	2.577	2.461	3.25	3.077																3.52	13	73	89	73	3	43	39	24	3.5	17	16.5	6.5
3.53	12	42	-11	33	-7	110	88	12	0.731	1.327	2.308	2.788																3.53	11	108	110	74	5	50	35	24	-6	11	-2	4
3.54	15	88	97	17	-4	108	86	18	1.404	2.346	2.846	2.077																3.54	11	151	-17	74	0	53	40	21	14.5	18.5	14.5	10.5
3.55	14	64	59	20	0	110	82	18	1.096	1.577	2.096	2.942																3.55	11	50	241	67	2	60	36	27	-5.5	8	11.5	2
3.56	9	77	48	21	-3	108	89	2	1.481	2.231	2.481	3.192																3.56	11	184	114	79	1	51	33	28	1.5	20.5	9	13
3.57	26	46	54	20	1	113	84	15	3.173	2.75	4.269	3.365																3.57	8	93	182	75	-6	38	46	22	2	11.5	4.5	7
3.58	14	73	53	28	-4	118	82	4	1.789	3.212	4.096	3.692																3.58	10	58	65	62	5	50	25	26	-0.5	6	14	2
3.59	9	79	57	24	-9	118	84	24	1.116	1.962	1.347	2.154																3.59	9	217	93	82	-4	54	45	23	-5	8.5	9	2.5
3.6	5	69	49	21	-4	111	90	13	1.558	1.943	2.27	1.423																3.6	8	36	106	66	5	41	35	33	1	9	7.5	5
3.61	23	35	57	26	0	112	81	10	2.308	3.039	2.904	3.519																3.61	15	184	112	80	1	37	40	21	9.5	20.5	16	14
3.62	10	76	52	17	-6	118	83	12	1.673	2.077	2.192	0.981																3.62	12	90	108	72	-3	32	44	23	3	11	21	7
3.63	20	55	59	22	5	121	82	11	0.615	0.73	2.48	2.365																3.63	8	78	139	63	2	61	34	25	-1	20	12	11.5
3.64	27	71	54	21	-3	118	80	14	0.673	2.442	2.289	0.981																3.64	11	213	94	71	0	34	38	24	3	13	17.5	10.5
3.65	15	64	29	30	-3	126	79	8	3.461	4.519	2.961	3.461																3.65	11	44	133	71	-1	53	44	31	3.5	10	10.5	5
3.66	15	76	59	25	-7	122	88	15	0.615	1.423	2.961	2.057																3.66	12	143	67	82	-2	57	38	25	4.5	25	12.5	4.5
3.67	16	55	51	26	0	124	76	16	1.442	2.404	3.192	2.942																3.67	9	141	102	59	3	36	45	25	-5	3.5	6.5	4.5
3.68	10	62	28	30	-4	121	90	9	1.077	2.577	2.019	2.423																3.68	10	57	97	63	0	66	57	25	-4	15.5	1	3
3.69	35	32	80	28	0	125	85	9	1.635	2.885	2.808	2.539																3.69	12	192	106	77	1	40	49	30	-1	23.5	20	11.5
3.7	5	104	52	21	2	129	82	7	2.019	3.557	3.73	3.23																3.7	11	76	98	74	2	47	38	27	22.5	23.5	28	8.5
3.71	20	62	63	23	-1	121	80	16	1.654	2.096	2.827	2.192																3.71	8	77	113	60	1	56	34	31	-12.5	8	3	3.5
3.72	6	78	42	26	-8	129	85	13	2.384	3.288	3.673	3.423																3.72	14	205	113	69	4	51	41	29	11.5	22.5	18	11
3.73	17	66	57	-45	3	125	90	8	1.885	2.077	2.5	2.769																3.73	12	43	96	70	-4	54	41	22	-12	12.5	4	2.5
3.74	18	79	52	131	1	126	79	14	0.193	1.385	1.077	0.923																3.74	12	147	102	90	-1	46	43	30	12.5	21	16.5	13
3.75	12	69	52	22	-9	132	94	7	0.019	1.481	2.385	1.961																3.75	11	133	100	61	7	55	40	30	8	28	26	20
3.76	-14	58	66	26	-2	130	85	24	1.519	3.423	4.154	3.519																3.76	10	79	87	-33	-4	49	39	28	0	13	9.5	10.5
3.77	51	82	48	24	-8	132	82	16	3	4.346	5.25	4.904																3.77	10	196	97	155	3	68	51	29	1.5	28	21	12.5
3.78	6	66	49	29	-1	135	83	7	1.077	1.73	4.192	3.596																3.78	8	47	94	62	8	57	46	35	5	21.5	7	11
3.79	14	78	60	24	0	132	85	18	1.115	3.154	2.596	3.731																3.79	9	154	227	63	-3	56	44	26	10.5	20.5	20.5	9
3.8	21	75	42	19	-7	129	80	9	1.173	2.211	2.481	3.058																3.8	3	115	-25	66	1	67	43	32	-1	22	17.5	12
3.81	0	62	61	38	-1	139	78	12	2.135	3.808	3.827	4.019																3.81	17	78	88	61	7	45	45	29	10.5	26.5	23	11
3.82	13	75	54	21	-2	130	98	3	0.981	2.904	3.596	3.654																3.82	12	203	99	64	-2	70	47	28	-5.5	21	9.5	7
3.83	11	72	52	32	1	139	90	11	0.038	2.019	3.154	2.308																3.83	9	46	111	50	5	57	44	36	-2.5	13	12.5	-4
3.84	16	70	3	31	4	139	79	19	2.211	1.192	4.115	3.269																3.84	10	93	81	59	-1	68	39	35	-4	12.5	14.5	1
3.85	31	99	110	24	-6	140	84	9	2.077	2.847	5	4.174																3.85	19	188	-12	63	4	54	49	29	4	30	18	17.5
3.86	7	64	47	24	-5	137	88	14	0.923	2.308	1.596	2.193																3.86	9	31	198	56	-1	51	49	36	8.5	26.5	21	10.5
3.87	10	80	67	27	1	138	84	9	0.885	2.981	3.327	2.385																3.87	12	191	86	61	3	71	45	34	-3.5	18	10	7.5
3.88	15	74	51	13	-2	142	83	13	2.654	3.038	3.673	3.827																3.88	12	67	134	48	5	49	48	29	0.5	11	13	13.5
3.89	-1	76	49	48	-3	133	89	8	0.692	2.308	3.731	3.154																3.89	10	100	91	58	2	53	48	39	10.5	50.5	21	14
3.9	4	67	54	29	-4	146	78	10	2.557	2.519	4.096	3.134																3.9	21	170	98	58	2	51	47	39	10	35.5	30.5	20
3.91	15	79	62	25	-1	138	85	4	1.962	3.981	4.577	3.693																3.91	4	40	77	41	2	53	45	30	-11.5	23	15	20
3.92	35	74	82	41	-2	137	92	17	0.5	2.519	3.365	1.615																3.92	14	163	95	70	3	56	46	33	24.5	39	27.5	10
3.93	12	84	62	29	-7	144	85	11	0.769	3.019	2.827	3.538																3.93	16	81	97	55	-5	57	47	34	-4	24	16	8.5
3.94	-7	77	57	27	0	147	81	7	2.52	3.673	3.808	3.654																3.94	11	76	81	58	6	55	46	35	-6	17.5	10	3
3.95	25	78	47	54	0	143	83	12	1.346	3.096	3.942	3.423																3.95	8	188	89	92	2	60	49	38	3.5	30.5	24	18
3.96	17	82	53	33	-11	146	86	7	2.519	4.346	4.134	2.365																3.96	17	31	81	25	0	47	49	36	4	28.5	20.5	14.5
3.97	9	71	61	38	2	147	81	7	1.173	4	4.192	3.519																3.97	7	115	83	36	0	53	47	35	3	23	7.5	7.5
3.98	16	86	58	31	-10	146	78	13	0.673	3.192	4.154	2.423																3.98	13	139	74	49	6	47	50	34	-2.5	36	26.5	9
3.99	11	70	1	34	2	141	77	6	2.231	3.769	4.404	4.019																3.99	11	46	80	46	5	52	52	28	3.5	29.5	16.5	10.5
4	9	-28	104	32	6	143	82	2	0.557	3.115	3.654	2.019																4	9	185	136	55	-1	43	49	50	-5.5	28.5	20.5	4.5
4.01	3	192	61	26	-8	147	77	6	1.347	3.039	4.404	1.885																4.01	12	41	34	45	1	54	59	37	4.5	42	20.5	9
4.02	21	69	55	26	-12	144	89	11	1.558	4.423	4.673	4.385																4.02	14	107	85	48	3	44	56	25	8	41.5	17	17
4.03	-21	101	57	44	2	143	74	7	1.231	3.308	4.981	2.923																4.03	14	148	93	53	-3	51	53	37	0.5	30	18	8.5
4.04	18	76	52	-24	1	157	80	7	1.173	3.673	3.634	2.942																4.04	8	32	69	45	6	47	53	32	8.5	41	25	17
4.05	22	77	54	83	-5	147	71	6	1.288	3.269	5.077	3.461																4.05	8	145	92	39	5	47	57	41	5	39	23.5	22
4.06	4	76	64	28	-1	148	80	8	1.904	2.73	4.404	2.942																4.06	12	76	88	47	-7	49	52	42	0.5	37	26.5	7.5
4.07	14	83	49	37	-6	151	76	14	-0.519	2.635	3.904	2.135																4.07	9	95	75	-45	3	58	51	36	6.5	28	18.5	12.5
4.08	9	72	58	33	-2	154	69	9	2.5	3.654	4.385	3.654																4.08	17	157	80	139	-3	55	56	35	3	45	25	12.5
4.09	21	83	52	27	-3	151	78	5	1.596	2.923	4.981	3.885																4.09	13	33	88	49	1	56	56	37	-2	26	17	5
4.1	12	84	59	45	-4	155	72	6	1.038	3.884	3.692	2.865																4.1	16	131	62	51	1	56	54	40	14	48.5	30	25
4.11	20	92	60	27	-6	154	77	11	0.903	4.634	3.98	3.211																4.11	-7	105	81	38	-1	55	49	33	-2.5	45	20	15.5
4.12	4	83	50	30	-7	156	77	13	1.327	2.904	4.058	2.981																4.12	21	50	78	48	-1	65	57	34	20.5	43	41	20
4.13	3	90	58	34	-3	159	72	5	0.711	2.307	3.981	2.692																4.13	9	179	80	46	4	48	52	41	4.5	37.5	26	15.5
4.14	11	87	48	35	3	153	54	3	2.654	4.673	4.25	3.904																4.14	12	22	74	41	0	51	55	38	5	45.5	31.5	20.5
4.15	2	38	60	35	-6	158	95	5	2.039	4.539	4.193	2.885																4.15	17	119	86	48	1	57	55	33	2	43	20	18
4.16	35	121	61	38	-3	153	74	16	3	4.134	5.134	2.807																4.16	14	125	12	42	4	61	54	40	7	33.5	24	6.5
4.17	-3	77	55	35	1	159	72	4	1.135	3.385	4.654	3.423																4.17	2	32	134	38	-3	63	54	38	-1.5	37	23	14.5
4.18	23	82	100	35	-9	156	78	2	1.231	3.192	4.231	2.942																4.18	13	169	93	79	5	60	53	36	-8	41.5	20	5
4.19	5	79	8	20	-5	154	77	6	-0.52	3.211	3.634	2.288																4.19	7	16	72	120	1	58	58	41	7.5	40	22.5	12
4.2	26	88	60	62	-3	160	80	6	1.75	4.5	6.115	3.673																4.2	10	111	80	-45	-8	64	53	38	3.5	39.5	29.5	15
4.21	0	93	63	40	-7	158	71	3	1.25	3.461	3.807	2.961																4.21	11	161	76	36	2	52	58	30	-3	40.5	24	13.5
4.22	6	92	53	30	-3	158	75	-7	0.442	3.404	4.346	2.808																4.22	10	15	73	27	-1	61	55	33	5.5	45	25.5	19
4.23	37	74	60	40	-3	158	69	13	0.558	3.962	4.75	2.596																4.23	14	164	85	53	7	61	54	43	-4.5	50.5	31	18.5
4.24	19	97	53	43	-6	162	58	5	2.154	4.346	4.423	3.057																4.24	9	56	75	40	-4	49	52	36	12	64	42.5	22
4.25	-18	80	52	27	3	155	85	10	-0.135	2.923	3.423	1.904																4.25	22	78	75	40	-7	67	53	34	3	31.5	30	17
4.26	16	81	61	36	1	160	84	-2	2.903	5.057	5.75	3.519																4.26	4	153	89	36	5	56	64	41	4	56	32.5	13
4.27	37	113	56	32	-8	165	67	5	2.269	3.365	4.576	4.173																4.27	13	19	78	39	7	63	51	36	0	48.5	26.5	17.5
4.28	34	54	59	40	-2	160	66	4	1.308	4.981	6.039	3.346																4.28	12	113	80	38	1	63	59	41	3	40.5	17.5	5
4.29	5	92	65	24	7	163	76	11	3.231	4.923	5.096	3.481																4.29	11	113	82	40	-4	57	52	36	-7	37.5	29.5	17.5
4.3	20	81	-10	32	-6	158	70	7	0.635	3.731	4.173	2.443																4.3	13	39	80	38	-4	55	55	32	24.5	65	51.5	35.5
4.31	9	-2	125	36	-1	160	71	2	0.327	4.212	3.827	3.058																4.31	14	174	94	37	3	52	56	39	-13.5	34.5	13	5
4.32	9	178	46	39	-9	161	67	-6	1.538	4.231	4.231	2.788																4.32	16	9	62	35	6	68	53	41	3	46.5	27	17
4.33	19	100	66	39	-6	162	62	13	2.096	3	4.558	2.443																4.33	7	110	87	38	0	48	55	38	-5	47	33	12
4.34	12	76	52	56	-1	158	70	-4	0.827	3.327	4.192	2.942																4.34	15	130	70	39	2	60	58	41	3	44	25	18.5
4.35	14	86	65	15	-4	163	62	10	0.288	4.5	3.673	2.269																4.35	12	40	83	36	-7	51	57	30	2	61.5	32	26
4.36	12	97	49	45	0	162	67	4	1.038	3.442	4.442	3.481																4.36	11	162	86	43	5	68	52	40	21	54	46.5	17
4.37	5	75	58	29	-5	160	69	2	2.519	4.75	6	4.923																4.37	13	28	76	25	6	37	59	36	-4.5	49.5	15.5	15
4.38	10	88	60	45	-3	170	65	7	1.673	4.539	4.096	2.366																4.38	8	90	89	-28	0	55	58	36	7	47.5	19	19.5
4.39	3	81	57	36	-4	156	64	0	2.634	5.019	5.942	3.711																4.39	16	159	76	103	-5	54	54	37	7.5	62	39	15
4.4	9	96	59	34	-4	170	63	4	-0.269	3.25	3.635	2.5																4.4	8	8	73	43	-3	52	59	36	-4.5	49.5	21	19.5
4.41	16	83	56	41	1	168	62	6	1.634	5.442	5.538	3.634																4.41	13	144	98	35	1	53	57	39	3	46.5	35.5	11.5
4.42	6	107	56	33	-4	160	65	0	2.269	4.731	6.211	3.75																4.42	13	95	71	34	0	55	59	35	-3	40	32	12
4.43	11	77	53	36	-4	163	61	2	-0.154	3.192	3.211	1.596																4.43	15	54	92	38	2	52	54	36	0.5	48.5	38	10.5
4.44	7	90	67	51	-2	169	60	12	0.597	3.443	4.347	1.731																4.44	4	167	62	28	-5	53	56	40	-12.5	43.5	10	16.5
4.45	21	86	49	39	-8	168	59	-2	0.27	2.385	3.5	2.404																4.45	16	14	88	34	1	50	55	32	8	60.5	45	19
4.46	29	43	48	34	0	162	58	6	0.846	3.019	2.904	2.519																4.46	11	127	71	30	3	54	54	35	0.5	52.5	30	23.5
4.47	3	131	66	55	-7	164	63	5	0.539	3.519	3.981	2.404																4.47	11	113	-37	38	0	57	42	37	7	75.5	43	13
4.48	14	89	51	22	1	157	71	0	-0.211	3.808	4.712	3.673																4.48	14	37	210	31	4	54	72	35	4	35	26	7.5
4.49	2	107	61	35	-4	165	47	8	1.616	3.635	4.269	2.846																4.49	10	158	80	39	-8	67	59	35	-6	48.5	20.5	16
4.5	20	69	58	19	-1	166	54	0	1.538	4.173	5.5	4.538																4.5	11	29	79	25	3	47	54	38	7	61.5	31	18
4.51	19	92	60	54	-1	168	55	7	1.231	4.557	4.057	2.461																4.51	16	105	83	43	0	63	54	27	6	67	38	24
4.52	9	85	58	31	-10	170	48	3	-0.269	3.789	4.75	2.769																4.52	16	146	88	36	4	56	58	38	8	57	46.5	30
4.53	-26	89	53	38	2	169	59	6	2.096	5.943	6.308	4.981																4.53	8	18	81	-5	2	51	51	31	4	60.5	34	16.5
4.54	0	86	54	49	-8	155	54	0	0.885	4.116	5.193	3.577																4.54	6	154	86	63	2	63	57	41	10.5	58.5	32	22.5
4.55	42	90	62	35	-5	167	48	12	0.5	4.347	4.75	2.597																4.55	8	68	83	29	4	68	49	39	-1	56	34.5	13.5
4.56	0	89	50	42	-4	167	51	1	2.404	5.231	5.211	4.019																4.56	20	71	151	38	0	61	55	33	-1.5	58	27.5	16
4.57	7	91	60	40	-3	166	46	4	2.135	4.577	4.154	3.327																4.57	3	156	23	30	3	65	56	28	-2.5	58	40	20.5
4.58	37	86	57	38	-2	157	59	-10	1.423	4.616	4.019	3.346																4.58	11	19	70	36	1	64	56	31	4	61.5	40.5	16.5
4.59	12	81	64	43	-3	168	47	8	0.576	5.057	4.25	3.403																4.59	10	-45	80	31	-4	64	53	28	4	70.5	36	23.5
4.6	4	89	56	50	-7	159	51	5	1.269	3.865	4.673	2.808																4.6	15	42	117	97	-1	144	58	207	7	51	40.5	20
4.61	7	93	-18	34	0	168	53	4	0.807	2.942	4.365	3.673																4.61	3	76	102	-37	-1	62	53	45	6.5	64.5	33.5	17
4.62	8	-45	124	45	-4	164	48	3	0.385	4.096	4.865	2.365																4.62	14	94	5	104	6	28	60	-38	5	62	29.5	21
4.63	26	286	76	46	-3	162	50	8	2	4.442	4.192	3.404																4.63	8	89	182	12	1	-17	50	43	8	72	50.5	21
4.64	18	72	42	31	-3	165	51	-5	1.346	4.558	4.442	3.327																4.64	12	86	88	64	-5	70	57	32	6	56	44	22
4.65	13	99	60	35	1	155	48	6	-0.539	3.961	4.634	3.654																4.65	9	99	94	133	2	73	52	36	-8.5	57	30	11.5
4.66	16	86	69	38	1	167	59	5	2.347	4.77	6.27	4																4.66	13	87	80	-45	3	61	56	28	16.5	70.5	42	17.5
4.67	15	85	47	41	-3	163	44	-3	1.443	4.135	4.577	2.846																4.67	6	101	97	59	-4	15	55	-36	6.5	60	36	18.5
4.68	0	90	55	45	-6	166	53	-1	0.693	4.674	4.443	3.962																4.68	8	87	83	23	-2	47	59	50	-1	57.5	29	38
4.69	21	99	58	40	3	157	53	0	-0.731	1.98	3.73	1.788																4.69	17	90	80	-45	0	88	54	33	9.5	68.5	55	14
4.7	-8	83	61	43	-4	161	47	5	1.865	2.885	4.404	2.038																4.7	9	94	128	194	-2	76	58	34	-7	60.5	22	9
4.71	23	108	65	32	-1	161	48	0	3.019	3.462	3.443	3.116																4.71	10	90	59	25	-5	63	51	15	0.5	67	46	14.5
4.72	17	72	59	40	-3	155	43	6	1.596	3.154	3.327	2.923																4.72	11	92	91	37	5	-31	55	-24	7	47	33.5	19
4.73	18	112	54	42	-3	163	34	-3	1.942	3.769	4.885	3.231																4.73	12	91	84	38	-2	100	50	41	-5.5	58	41	1.5
4.74	17	67	49	41	2	156	52	1	2.326	4.653	5.5	4.192																4.74	13	95	94	24	10	92	57	45	1.5	64	34.5	25.5
4.75	16	95	62	42	-5	159	55	5	-0.288	3.25	3.635	1.846																4.75	14	93	94	43	0	66	59	37	6	61	39	22.5
4.76	4	94	54	35	1	156	61	-5	1.942	4.115	4.5	3.789																4.76	10	84	83	24	0	57	52	-13	12.5	60	48.5	14
4.77	18	41	60	38	-3	161	30	3	2.135	5.039	5.116	4.212																4.77	8	90	73	44	5	-32	54	10	-10	58	29	5
4.78	12	138	67	49	-2	156	57	-4	1.288	4.865	5.634	3.057																4.78	10	92	116	38	4	94	52	60	9	68	45.5	21
4.79	9	106	50	36	-3	157	41	3	0.75	3.789	5.596	3.077																4.79	14	91	88	25	0	80	55	42	5	55	46.5	6.5
4.8	2	88	48	39	3	163	47	1	1.019	4.076	3.961	4.73																4.8	10	92	91	25	-1	69	58	37	5.5	61.5	44.5	16
4.81	23	99	71	-9	-4	147	42	3	1.154	3.673	3.769	2.615																4.81	11	92	82	26	0	58	57	-30	6.5	59.5	30	16.5
4.82	31	80	49	97	0	158	41	-1	1.404	3.615	5.442	3.808																4.82	8	91	93	34	-5	-23	54	38	-0.5	58	44	16
4.83	-45	142	53	43	3	152	39	-1	0.884	4.365	4.519	3.846																4.83	6	91	97	29	6	89	54	63	5.5	62.5	45.5	18
4.84	0	38	66	26	-5	151	46	-4	2.173	4.154	4.269	1.769																4.84	11	92	93	-3	7	70	52	45	-7.5	55.5	33.5	5
4.85	18	94	49	36	2	145	38	3	0.924	3.847	3.981	3.308																4.85	9	91	67	138	-1	62	57	39	1.5	53.5	39	13.5
4.86	13	75	60	44	-3	154	38	1	-0.173	2.75	2.885	2.308																4.86	13	89	110	-34	1	40	55	-42	3.5	63.5	37.5	24
4.87	15	106	58	37	-3	149	45	2	1.077	3.5	4.635	3.058																4.87	8	89	83	31	-5	-3	55	64	-2.5	54.5	40.5	15.5
4.88	10	86	59	41	-5	147	40	-5	1.885	4.654	4.135	1.808																4.88	10	90	90	29	7	86	55	56	-1.5	59	32	12
4.89	14	85	63	52	-2	162	39	7	1.519	5.596	5.442	3.462																4.89	15	90	91	27	-1	69	54	49	14.5	69	52.5	27
4.9	14	88	56	23	3	149	41	0	0.404	4.577	4.808	3.442																4.9	10	93	96	25	-2	70	53	51	-0.5	51.5	23	4
4.91	8	84	66	52	-5	146	31	0	2.134	4.173	5.038	4.384																4.91	12	83	106	34	3	1	56	-50	2	57	32	18
4.92	5	79	-27	31	-6	148	36	0	1.577	3.692	4.308	3																4.92	7	86	98	30	-8	55	53	65	0	63	39.5	20.5
4.93	16	51	134	30	-3	145	33	0	-0.231	3.462	3.308	1.442																4.93	7	96	71	58	2	77	52	75	13	60	38	7
4.94	8	136	59	45	-6	146	33	-2	0.885	4.25	4.616	3.654																4.94	14	86	98	3	0	81	53	69	1	54.5	44.5	15
4.95	10	96	57	47	3	152	33	6	2.346	3.558	4.423	4.385																4.95	9	86	91	30	4	74	56	59	5	56	37.5	11.5
4.96	19	78	58	41	-10	142	31	7	1.904	4.365	5.5	3.423																4.96	10	88	104	30	8	-27	56	-17	0.5	60.5	29	12.5
4.97	14	110	56	38	6	143	39	2	0.212	4.231	4.096	3.116																4.97	7	85	97	27	-9	104	48	125	4	55.5	43	8.5
4.98	10	81	65	40	-4	148	35	-2	1.75	4.866	6.5	5.077																4.98	12	86	78	33	9	83	56	26	8	60	43	18
4.99	18	87	49	46	-2	149	43	8	1.653	4.365	4.384	3.23																4.99	14	95	104	9	-3	83	64	23	12	57	30.5	11.5
5	5	94	61	49	-11	141	25	-6	3.731	6.327	5.808	4.769																5	13	86	102	-27	2	63	53	35	-20.5	66.5	24.5	6
5.01	13	93	60	38	8	144	38	-6	-0.423	3.058	5.25	3.269																5.01	13	87	95	93	-5	-23	52	10	4.5	51.5	35.5	20.5
5.02	7	88	55	46	-8	147	17	-4	1	3.481	4.731	3.596																5.02	11	88	102	21	4	109	56	84	5	53.5	40	13.5
5.03	10	96	50	34	-9	139	32	0	2.75	4.616	4.769	3.539																5.03	15	84	86	31	2	101	48	61	-3.5	55.5	32.5	-2
5.04	21	95	56	43	1	142	29	-3	1.134	4.634	4.153	2.692																5.04	12	85	96	23	3	69	45	46	9.5	62	48	6
5.05	9	77	54	42	-4	142	31	-3	2	3.5	4.557	2.154																5.05	13	79	105	22	-1	82	56	46	5	52.5	14.5	21.5
5.06	16	86	51	38	-6	137	29	-3	1.192	4.365	5.019	2.923																5.06	0	88	106	22	4	-15	48	-5	5.5	62.5	39	10.5
5.07	15	101	48	48	4	131	29	3	0.962	3.577	4.135	2.923																5.07	12	82	83	35	-9	107	51	85	-2.5	56	32	6.5
5.08	11	40	65	35	-4	136	27	-3	0.481	5	4.019	3.404																5.08	17	84	77	11	5	87	57	57	14	61.5	47.5	20
5.09	7	144	62	49	-1	136	19	-7	0.076	4.576	3.75	3.711																5.09	16	77	109	38	-1	77	50	40	-11.5	50.5	26	0
5.1	12	96	60	31	-1	146	29	6	0.134	4.057	3.769	2.115																5.1	6	83	106	7	6	63	52	38	12	77.5	36.5	17
5.11	19	88	57	37	-3	132	23	0	-0.057	3.385	4.77	2.173																5.11	10	86	98	32	3	-6	51	-26	4	47	35.5	13.5
5.12	6	84	64	-27	2	145	13	-2	-0.019	3.077	4.25	2.634																5.12	13	84	80	31	2	113	53	74	-9.5	46	30.5	0.5
5.13	10	92	52	105	-2	132	26	-5	1.635	4.039	5.885	3.942																5.13	5	93	87	28	-5	82	57	43	0.5	52	32	6
5.14	11	88	56	39	-6	136	27	1	1.943	5.404	5.981	5																5.14	16	78	146	52	0	71	49	45	1	49.5	22.5	3.5
5.15	13	89	59	40	-8	140	26	-4	1.308	4.846	4.173	3.923																5.15	10	84	70	-45	4	36	55	32	0	62	37	9.5
5.16	14	96	56	30	-1	130	27	-10	1.5	4.289	4.75	3.539																5.16	9	80	135	82	2	24	49	-12	7	54	34	12.5
5.17	7	98	65	47	-5	128	19	2	0.692	4.423	3.884	4.211																5.17	8	82	85	30	-1	84	52	62	2.5	70	38	16.5
5.18	7	84	52	46	1	132	27	0	1.096	4.385	5.481	3.904																5.18	17	79	92	19	-4	75	55	48	-4.5	44.5	24	6.5
5.19	19	86	49	42	-3	131	29	-2	0	2.346	3.366	2.385																5.19	5	84	112	21	7	64	58	35	8	56	18.5	11
5.2	9	91	62	34	-5	130	27	0	1.173	3.346	5.116	3.193																5.2	10	75	90	26	2	-23	51	24	-9	47.5	33	4
5.21	9	95	61	40	0	129	65	-13	1.673	4.096	4.23	3.192																5.21	13	80	211	27	-5	87	56	-7	9.5	63.5	37	7.5
5.22	13	90	46	47	-4	137	74	3	1.692	4.558	4.808	3.327																5.22	5	84	-17	19	4	83	46	55	0.5	53	35	15.5
5.23	12	92	-29	37	2	129	-9	1	0.154	3.846	3.308	1.808																5.23	14	82	87	24	3	61	60	39	-5.5	48.5	25.5	5
5.24	16	88	151	41	0	129	134	-1	0.423	4.884	4.481	2.577																5.24	11	79	-18	33	-1	56	59	45	5	61	34	4
5.25	13	85	57	49	0	125	62	-2	1.212	4.135	5.02	3.058																5.25	12	73	227	25	1	-26	44	5	7	63	37.5	21
5.26	9	91	55	32	-4	123	61	3	-0.404	2.5	3.942	1.865																5.26	8	77	96	15	1	93	60	26	4	43	26.5	3
5.27	20	95	49	43	-2	128	33	-10	1.462	3.962	3.135	3.769																5.27	11	73	121	19	2	78	57	51	6.5	71	39.5	17.5
5.28	8	88	77	43	-1	127	40	1	-0.538	3.327	4.635	3.846																5.28	10	81	81	34	0	74	53	47	-4.5	50.5	21.5	-1.5
5.29	11	92	54	33	-3	129	32	-3	1.808	5.693	5.231	2.212																5.29	18	75	103	16	6	62	53	32	-6	52.5	27.5	13.5
5.3	8	89	49	37	-4	124	26	-3	1.288	4.346	5.654	2.712																5.3	3	73	95	43	-3	-9	60	-14	-2.5	52.5	29.5	8
5.31	10	91	55	47	-2	126	30	-16	1.385	4.539	5.289	4.269																5.31	9	80	115	-4	1	90	51	59	9	57	33.5	13
5.32	16	97	50	44	1	122	26	18	1.231	4.789	4.154	3.943																5.32	14	78	97	31	-3	84	57	52	-2.5	55.5	27	7.5
5.33	13	95	63	38	-3	126	29	-6	2.365	4.827	6.5	3.577																5.33	12	71	102	20	4	70	53	50	10	67.5	40	19
5.34	12	81	56	33	-2	120	20	2	2.134	4.981	5.884	3.481																5.34	13	73	89	22	5	51	57	36	5.5	48.5	17.5	-0.5
5.35	15	87	41	41	0	118	30	-18	-0.135	3.481	4.365	2.673																5.35	8	81	104	34	1	25	53	-20	-6	47	34	8
5.36	10	91	55	40	-1	121	28	2	0.981	5.116	5.231	4.231																5.36	10	71	106	18	-8	93	57	77	4.5	52.5	32.5	9
5.37	12	94	85	27	0	117	25	1	1.615	3.654	5.096	3.519																5.37	7	67	95	38	0	89	53	60	-2.5	53.5	28	5
5.38	15	98	12	46	-8	120	33	-5	1.673	4.827	5	3.289																5.38	14	79	96	11	5	75	51	49	-11	50	13.5	-4
5.39	11	95	72	37	-5	113	23	11	1.942	5.827	5.5	4.192																5.39	10	67	99	17	1	-9	56	44	12.5	62.5	36.5	15.5
5.4	16	86	48	44	3	113	25	-1	-1.058	3.288	4.769	2.269																5.4	15	76	100	29	-3	92	53	-11	11.5	54.5	34.5	4.5
5.41	4	92	62	28	-5	113	24	-6	1.385	4.423	4.711	2.75																5.41	5	67	109	12	2	95	56	75	0	45	24	2.5
5.42	17	81	57	34	-1	113	31	-13	0.481	3.789	4.039	2.943																5.42	12	76	90	38	-6	81	54	47	2.5	60.5	25.5	6
5.43	7	97	57	-34	-1	121	21	-10	1.538	4.731	5.808	4.846																5.43	14	70	87	12	0	71	60	37	-0.5	38	19	9
5.44	12	88	51	113	2	110	19	0	0.423	3.788	4.23	2.557																5.44	11	74	104	13	3	-7	63	46	3	69.5	30.5	9
5.45	12	96	53	36	-2	115	15	-3	0.539	3.962	4.866	4.308																5.45	12	70	109	39	2	105	55	8	-1.5	50.5	27	10
5.46	4	90	54	42	4	110	32	-6	1.173	4.654	3.558	3.077																5.46	6	71	110	-31	-4	91	54	62	-2.5	47	24.5	4.5
5.47	16	89	56	42	-4	115	25	-1	1.616	4.289	5	3.75																5.47	11	72	89	63	1	74	61	48	-0.5	43	22.5	-1.5
5.48	11	91	53	82	0	108	21	-1	0.288	3.058	4.096	2.019																5.48	13	75	89	16	9	67	57	47	14.5	62.5	25.5	5.5
5.49	14	90	55	20	-5	114	18	-3	1.192	5.442	3.25	3.73																5.49	12	67	134	17	-8	6	57	24	-6	53	28	11.5
5.5	10	90	56	30	2	106	8	2	0.692	4.192	3.404	3.346																5.5	8	73	82	18	2	92	55	38	1.5	55	25.5	1.5
5.51	17	92	50	25	-3	111	20	-7	1.327	4.712	5.02	4.404																5.51	15	73	91	29	0	93	56	49	6.5	57	32.5	19.5
5.52	8	96	58	25	-3	108	17	-9	0.654	4.25	5.154	2.788																5.52	11	74	92	19	-3	76	60	47	9	43.5	24.5	10.5
5.53	14	97	42	48	0	119	5	0	1.539	3.616	5.25	3.231																5.53	17	61	122	21	0	37	53	33	1.5	57.5	21.5	5.5
5.54	18	93	-43	26	-1	109	19	-3	0.557	4.307	4.057	3.076																5.54	13	70	76	15	4	34	54	2	-4	40.5	15.5	1.5
5.55	10	86	166	32	2	96	4	-7	0.288	3.711	3.173	1.846																5.55	12	72	2	27	-3	86	62	74	1.5	54	25	7
5.56	19	93	58	40	-4	106	9	2	2.692	6.615	6.173	5.365																5.56	18	74	206	9	3	68	55	52	-1.5	57.5	17.5	11.5
5.57	9	90	50	42	0	107	9	-3	0.904	5.519	5.981	4.673																5.57	12	65	86	19	2	65	56	29	-2.5	47.5	21	-1.5
5.58	4	93	64	23	0	102	4	-3	1.096	5.192	3.846	3.096																5.58	5	72	96	16	4	-27	56	28	-5.5	51.5	23	8
5.59	16	89	50	65	1	101	8	-4	0.231	4.231	5.212	3.808																5.59	15	67	104	62	-2	89	54	-18	0	55	15.5	10.5
5.6	10	95	43	26	-5	108	-2	-2	0.52	5.135	4.385	3.423																5.6	6	71	122	-12	0	82	55	71	6.5	54	34	9
5.61	4	94	50	48	-2	93	-2	-6	-0.154	2.211	3.634	1.711																5.61	6	72	85	-6	-4	70	60	45	2.5	51.5	14	6
5.62	16	95	68	41	-1	97	14	2	0.769	3.827	5.365	2.962																5.62	15	69	94	34	7	61	60	36	2.5	50.5	19.5	10.5
5.63	12	90	48	35	-9	109	7	-3	0.577	4.173	4.827	2.058																5.63	11	61	91	13	0	-26	59	32	-2.5	54	24	2
5.64	13	88	48	32	2	103	9	-6	1.904	5.193	4.962	3.962																5.64	11	70	97	48	3	95	51	-14	2.5	48	17	9.5
5.65	7	89	64	19	-3	97	0	-3	2.116	3.519	4.519	3.096																5.65	16	70	104	-13	-1	75	57	56	8.5	58.5	37	11
5.66	13	94	47	52	-3	100	10	-11	0.115	5.788	4.904	2.827																5.66	13	65	89	32	-6	66	60	49	-6.5	47	5	0
5.67	10	89	59	33	3	102	2	1	0.924	4.077	4.212	2.981																5.67	10	65	99	2	10	59	60	25	6.5	60	20.5	13
5.68	16	92	59	29	-1	89	14	-4	2.058	3.827	4.616	3.327																5.68	12	70	77	31	-5	-7	57	24	-3	48	12.5	-16
5.69	15	92	4	44	-5	106	8	-3	1.807	5.404	5.288	5.442																5.69	13	62	91	14	0	90	60	6	12	65	27.5	40.5
5.7	10	84	90	33	-2	99	10	1	0.847	3.635	3.231	2.327																5.7	7	62	70	1	3	74	59	49	-5	56.5	26.5	12.5
5.71	15	98	56	31	-5	86	-6	0	-0.539	3.423	3.75	1.423																5.71	14	68	122	38	2	67	61	19	-6	47	19.5	-5
5.72	12	99	53	35	4	88	14	-6	1.173	3.403	4.096	2.384																5.72	13	69	107	21	-3	47	56	33	6	46	28	10.5
5.73	10	93	65	38	-4	98	20	-6	0.577	3.962	5.308	2.693																5.73	13	62	84	9	-3	28	53	39	-4.5	52.5	17	8
5.74	10	92	33	32	0	106	16	2	2.134	3.942	5.269	3.5																5.74	7	61	94	21	3	90	59	10	4	59.5	17	12
5.75	9	91	69	63	-2	89	8	-1	2.096	4.923	3.942	3.288																5.75	14	81	102	35	-9	78	54	47	-3	47	17.5	5.5
5.76	18	88	30	22	0	98	11	1	0.981	5.289	5.135	4.423																5.76	9	53	86	30	1	74	59	31	-3	52.5	19	3
5.77	-11	92	54	32	2	93	16	-17	-0.596	4.327	4.058	2.211																5.77	16	60	85	-45	4	11	61	29	2	42.5	17.5	4
5.78	37	88	65	75	-1	85	15	-8	1.52	3.847	4.943	3.654																5.78	7	63	92	135	-3	75	56	39	-6	52.5	14.5	1
5.79	10	96	42	1	-5	95	10	2	1.307	4.288	5	2.423																5.79	11	68	88	35	1	87	56	33	17.5	63	28	18
5.8	13	90	62	28	1	92	17	-2	1.327	5.366	5	3.327																5.8	10	61	93	0	1	81	64	43	-3	41.5	11.5	-6.5
5.81	13	83	45	27	0	89	16	-11	2.192	4.827	5.711	4.307																5.81	9	71	85	10	-4	71	58	43	-6	50.5	21	2.5
5.82	12	93	50	38	-6	93	12	-8	1.134	4.5	4.884	2.5																5.82	16	60	87	25	6	-17	59	40	7.5	49.5	21.5	4
5.83	14	92	60	54	1	84	14	3	1.827	3.404	4.75	4.827																5.83	10	65	84	14	1	104	59	16	-5	46.5	12	3.5
5.84	8	89	49	27	1	86	24	-8	1	4.48	5.5	3.634																5.84	5	67	82	22	-1	87	58	48	0.5	53	17.5	14.5
5.85	11	92	-45	42	-5	79	9	-8	2.134	4.346	5.654	3.057																5.85	17	62	107	12	5	84	57	41	1.5	42.5	14	-0.5
5.86	12	92	202	45	-5	79	12	-7	0.462	3.635	4.385	3.846																5.86	10	68	-45	20	2	65	57	36	1.5	47	15.5	6.5
5.87	18	87	51	29	0	90	11	-4	2.134	4.788	5.327	2.653																5.87	12	64	234	14	-7	4	61	47	4.5	49.5	21.5	7.5
5.88	12	94	52	81	-3	92	15	-5	0.019	3.981	3.577	3.212																5.88	10	59	101	16	6	101	65	6	-7	40	15.5	10.5
5.89	14	88	40	-2	-1	77	14	-7	0.634	3.711	3.884	3.365																5.89	8	65	74	20	-2	84	57	75	-4.5	51	14.5	6
5.9	12	92	53	30	-1	96	7	-4	0.557	3.5	4.557	2.692																5.9	12	65	81	23	1	79	115	38	5	54.5	18.5	18
5.91	7	89	78	29	-2	77	15	0	2.115	4.673	5.269	4																5.91	6	59	74	5	1	60	61	24	2	50.5	15.5	3
5.92	11	93	31	58	2	83	7	-1	0.538	3.192	4.173	2.981																5.92	19	66	103	111	-2	25	57	41	-11	44	15.5	5
5.93	14	89	60	47	-3	88	7	-8	2.558	5.327	4.904	3.347																5.93	4	56	69	-45	2	97	55	12	-7.5	41.5	9.5	1.5
5.94	10	92	54	37	-6	87	3	7	0.096	4.23	4.384	3.711																5.94	16	68	74	17	0	77	60	52	15.5	59.5	38.5	20.5
5.95	13	89	44	33	3	76	12	-11	1.269	5.173	5.519	3																5.95	15	58	110	12	5	67	65	32	-10.5	42	7.5	-8
5.96	8	90	57	31	4	87	21	-1	1.385	4.442	5.808	3.846																5.96	9	67	88	17	-5	-1	60	14	4.5	50	20	4.5
5.97	17	84	37	67	-6	79	8	-4	-0.307	3.827	3.212	1.616																5.97	13	60	84	11	0	82	65	18	8	56.5	20.5	10.5
5.98	13	91	60	14	-2	79	6	-5	0.827	3.885	4.616	2.75																5.98	15	57	95	15	0	77	55	12	1.5	44.5	8.5	2
5.99	12	89	42	52	1	78	-2	-6	1.846	6.346	6.558	3.961																5.99	9	70	94	16	0	66	57	27	4.5	52.5	16	9
6	10	91	-6	108	1	82	0	-10	1.635	3.519	4.712	3.365																6	12	58	102	11	2	66	54	21	6	48.5	15	-1.5
6.01	14	86	108	-17	-5	79	9	0	0.384	4.115	4.98	3.788																6.01	17	63	16	6	2	-14	64	28	6	47	19.5	15
6.02	12	100	52	22	0	76	2	-2	1.558	4.423	4.442	3.346																6.02	7	70	93	27	2	87	55	33	4	51	12.5	3.5
6.03	11	92	47	43	-5	73	-7	1	1.134	3.711	3.731	2.538																6.03	11	48	65	20	-3	72	62	39	-10.5	47	18.5	3
6.04	6	91	55	42	-3	78	1	-2	0.211	4.788	5.423	3.961																6.04	8	78	94	0	7	64	64	32	0.5	43.5	10.5	6
6.05	13	89	47	-45	-4	75	-5	-7	1.865	4.519	4.884	2.673																6.05	14	47	82	7	0	55	57	29	-3.5	47	8	-3
6.06	15	88	55	174	2	74	1	-1	-0.077	3.654	4.269	1.635																6.06	12	39	78	-6	1	-4	62	19	0	51.5	13.5	9.5
6.07	13	90	49	31	-1	71	0	-4	1.307	4.923	4.307	3.576																6.07	9	94	74	16	-2	86	59	29	-2.5	43.5	12.5	4.5
6.08	5	86	42	40	-5	81	-7	1	0.884	4.884	4.404	3.557																6.08	11	54	67	-45	0	73	58	24	2.5	52.5	12	7.5
6.09	22	95	54	37	-8	68	-10	-3	0.615	4.269	5.057	3.096																6.09	13	63	70	151	-2	65	61	32	-4.5	44.5	17	11
6.1	8	89	40	34	2	70	-2	-2	1.288	5.115	5.019	3.307																6.1	7	52	83	13	-6	39	61	12	8	46	11.5	8.5
6.11	10	90	50	56	-7	72	-4	-3	0.308	2.538	2.827	2.192																6.11	17	59	54	20	0	39	60	24	-2.5	47	21	7
6.12	10	89	61	23	-1	70	3	-5	1.038	5.923	5.731	3.654																6.12	13	74	83	20	-1	78	57	18	1	50.5	16	0.5
6.13	15	92	46	65	-2	71	4	-4	0.827	4.096	5.192	2.423																6.13	14	50	77	15	-6	61	60	48	1	45.5	12	8.5
6.14	11	86	44	13	0	63	5	-11	1.173	5.058	4.75	1.808																6.14	9	64	62	15	6	67	57	31	2	49	16.5	10.5
6.15	8	91	43	33	0	72	2	0	1.25	3.807	5.057	3.673																6.15	13	57	66	21	-1	-5	54	25	-2.5	44.5	12.5	4.5
6.16	20	86	-33	38	-1	70	-7	-8	1.192	3.712	5.654	3.788																6.16	6	57	67	2	1	102	60	16	0	41.5	6	1.5
6.17	8	86	151	36	-2	67	8	-1	1.404	5.731	4.885	3.539																6.17	13	64	28	37	9	78	56	20	4	51	33.5	9.5
6.18	10	90	45	44	1	60	3	-13	2.462	4.27	6.154	4.5																6.18	12	52	136	13	-4	75	61	94	-6	53.5	10.5	6
6.19	12	92	50	47	-2	84	-7	-9	0.866	4.866	5.231	3.942																6.19	13	56	77	23	-5	69	53	52	-4	39.5	19.5	-0.5
6.2	13	90	42	0	-4	65	5	-2	0.788	3.923	4.173	2.827																6.2	11	59	70	1	7	12	61	34	0.5	48	12.5	6.5
6.21	14	87	42	70	0	60	-28	-10	1.731	4.404	5.827	4.097																6.21	6	57	69	12	0	93	56	21	-27.5	18	-4	-1.5
6.22	8	95	63	43	0	67	12	6	1.788	5.692	5.077	3.711																6.22	6	65	57	7	-5	85	57	22	24.5	66	42	32.5
6.23	13	80	45	40	3	62	15	-7	1.423	3.943	3.808	2.943																6.23	10	53	85	-16	5	67	58	36	4	46.5	21	18
6.24	12	90	33	35	-3	60	21	13	1.115	4.442	5.423	3.576																6.24	13	59	80	33	-2	55	53	47	-4	44	16	6.5
6.25	12	89	50	34	1	50	1	5	0.961	3.442	5.327	4.346																6.25	13	62	52	26	-4	34	56	43	-15.5	36.5	9	5
6.26	13	89	52	38	-8	68	8	-5	1.653	4.403	4.519	3.211																6.26	14	53	62	9	3	90	56	33	13	56.5	32.5	10.5
6.27	5	87	47	43	5	61	2	-1	1.404	4.442	5.346	3.212																6.27	9	56	47	7	-6	78	57	20	10	48	16.5	9
6.28	14	95	50	32	1	54	15	-8	1.481	4.347	4.808	3.327																6.28	14	56	80	16	5	71	62	28	10	43	19	19
6.29	13	81	39	40	-3	60	3	-11	1.693	4.27	5.327	2.827																6.29	13	48	71	5	-2	12	55	34	6.5	57	16	5.5
6.3	11	85	55	36	-3	59	7	2	1.711	5	5.981	2.865																6.3	12	61	64	16	5	71	56	63	-2	43	18	7
6.31	8	90	-21	59	4	63	6	-4	1.442	4.115	3.961	2.096																6.31	9	51	60	9	-2	90	54	23	5.5	48.5	17.5	12.5
6.32	13	79	151	46	-6	60	6	-6	2.769	5.404	5.846	3.827																6.32	13	62	44	21	4	75	58	36	-9.5	31	4.5	-4.5
6.33	12	96	16	7	2	51	20	-4	1.962	3.943	5.212	3.385																6.33	12	58	97	16	-2	73	61	14	-1	46.5	23	14
6.34	7	89	39	41	1	61	5	-3	1.866	4.519	6.558	4.308																6.34	12	52	49	11	-2	-6	53	42	-2	40	15	4
6.35	10	85	48	39	4	57	17	-11	-0.019	5.711	5.673	3.327																6.35	9	61	60	5	1	94	54	105	-4	44.5	18	-1.5
6.36	15	89	43	-44	-3	56	9	1	2.269	6.193	5.731	3.019																6.36	13	54	56	20	-1	68	56	49	2	35	12	8.5
6.37	12	83	49	145	-4	56	6	-3	1	4.961	5.115	3.692																6.37	15	24	80	22	7	71	56	88	9.5	53	26	27
6.38	13	86	49	20	3	57	11	-11	1.943	5.212	4.193	3.077																6.38	11	83	141	-11	153	44	56	47	6.5	46	23	9.5
6.39	-1	85	49	51	0	50	6	-6	0.288	5	3.846	3.442																6.39	17	62	-16	-45	-21	164	47	6	2.5	45.5	9.5	1.5
6.4	27	118	42	23	-9	47	9	-14	0.327	2.924	5.058	3.231																6.4	11	65	-36	74	-80	159	76	29	-4	31.5	8.5	4
6.41	10	82	46	38	4	62	10	4	1.769	5.827	5.442	3.98																6.41	10	39	52	9	-7	59	48	-31	-4	33	13.5	-0.5
6.42	8	98	42	44	-3	53	0	-2	1.231	4.616	5	3.347																6.42	17	63	62	4	6	73	50	-13	-4.5	35.5	10.5	-1
6.43	16	72	57	39	-5	57	5	-4	1.615	4.731	5.25	2.923																6.43	0	51	54	10	-8	50	61	44	-4.5	41.5	24.5	9
6.44	10	92	47	39	1	48	1	-4	0.269	4.5	4.519	3.096																6.44	28	46	58	7	-17	57	51	33	11	36.5	18	5.5
6.45	14	92	38	39	-5	57	3	-3	0.346	3.885	3.173	3.462																6.45	11	58	58	8	-80	-4	59	29	-4	43	16.5	12
6.46	16	85	46	47	0	54	8	-7	-0.173	4.135	3.116	2.154																6.46	11	56	57	16	19	45	48	-54	-6.5	38.5	15	5.5
6.47	10	49	19	40	-2	54	20	-1	1	3.423	3.75	3.404																6.47	8	49	58	-2	13	-80	62	29	-1.5	28	5	2.5
6.48	7	115	76	38	8	57	3	-2	0.597	3.597	3.558	1.904																6.48	14	65	-16	14	10	139	57	43	12.5	38.5	30.5	19
6.49	15	84	45	31	-4	54	6	-1	0.442	4.673	4.98	4.038																6.49	7	47	128	16	-21	98	49	41	-3	38	8	6
6.5	10	83	42	54	-4	61	5	-3	1.461	4.23	4.442	2.269																6.5	14	61	55	-1	-80	23	53	23	-5	31.5	14.5	11
6.51	7	87	49	-7	-5	51	-12	-5	-0.366	4.538	4.058	2.173																6.51	14	56	60	6	28	31	55	-65	-1.5	30.5	7	2
6.52	14	97	40	78	0	51	4	-6	1.25	3.5	5.404	2.212																6.52	13	50	56	3	30	42	55	44	-6	28.5	6.5	-8
6.53	15	73	44	44	-3	51	-1	-2	0.789	4.404	4.404	2.116																6.53	9	54	64	6	14	-38	49	43	5	42.5	21.5	16
6.54	7	103	48	32	0	46	-9	-3	2.019	4.307	4.961	3.307																6.54	11	47	55	6	-35	64	61	37	-1	29.5	24	2.5
6.55	16	90	49	41	0	24	6	-4	1.211	4.885	3.961	2.154																6.55	11	59	44	8	-80	67	49	21	-4.5	33	5.5	9.5
6.56	10	64	41	32	1	68	-7	-4	0.134	3.807	4.653	2.538																6.56	7	59	52	6	31	90	57	-54	3	39	20.5	5.5
6.57	16	124	45	39	-3	50	-7	-10	1.423	4.538	5.846	3.153																6.57	14	48	58	14	23	67	58	60	4	29.5	18.5	15.5
6.58	11	55	40	38	5	66	0	-1	-1.211	3.02	3.923	2.577																6.58	8	59	55	21	16	-12	47	54	7	35	15	2
6.59	7	116	43	40	-6	48	-6	-2	0.019	3.481	3.923	2.288																6.59	12	47	58	2	-80	80	61	28	1	25.5	11.5	6.5
6.6	9	51	41	38	-3	39	-7	-4	0.154	4.077	3.693	1.462																6.6	16	56	43	45	30	64	53	25	-2	35.5	20.5	4
6.61	13	84	55	45	-1	44	-12	-9	2.211	5.596	5.019	4.192																6.61	19	53	52	-5	34	63	48	-36	-2	30	12	0.5
6.62	11	79	6	25	-3	46	-4	4	1.712	4.827	4.943	2.539																6.62	6	44	74	23	24	12	44	62	2.5	36	12.5	12.5
6.63	13	-15	73	44	-3	46	-16	-11	0.346	5.135	5.519	2.942																6.63	11	59	28	4	6	55	62	46	12	38.5	19.5	18
6.64	12	198	45	34	5	49	-7	-6	0.846	4.519	4.365	3.807																6.64	11	49	62	36	-80	77	47	51	4.5	29	8.5	-3
6.65	10	79	45	43	-2	36	-7	-4	0.846	4	4.577	1.904																6.65	10	50	57	12	36	72	53	17	6.5	31	16.5	-0.5
6.66	9	91	107	38	0	43	-7	-5	0.403	4.115	4.634	2.327																6.66	9	56	48	-19	31	65	49	-28	5.5	30	15	7
6.67	12	81	-18	5	-8	42	-2	-6	0.942	4.712	4.404	2.519																6.67	13	40	34	14	32	-15	50	55	-6	25	12.5	4.5
6.68	9	89	61	65	0	39	0	-5	0.904	4.462	4.116	1.962																6.68	10	50	80	-6	1	94	57	51	-0.5	36	26.5	11
6.69	13	76	32	37	-7	39	2	-5	1.057	5.442	4.75	2.981																6.69	11	56	54	-24	-80	74	51	42	-1	31	13.5	3.5
6.7	12	120	51	26	-3	47	1	-6	-0.231	3.769	3.596	1.942																6.7	9	44	47	-23	38	68	47	-37	6.5	34.5	22	6
6.71	6	55	39	41	-7	38	3	-6	0.577	4.385	4.289	3																6.71	15	55	32	63	32	55	50	32	3.5	40.5	19.5	10.5
6.72	12	78	48	41	-2	46	-5	2	0.846	3.596	3.846	1.5																6.72	9	42	33	-1	28	-4	52	55	-14.5	15	11	0
6.73	21	102	36	47	2	49	-17	-8	-0.404	2.981	3.615	1.385																6.73	13	51	57	12	-79	83	50	56	4	26	13	-5
6.74	1	75	42	43	-2	44	3	-10	-0.635	3.269	3.269	0.846																6.74	3	52	60	6	-9	72	45	41	-1	32.5	14.5	12
6.75	11	260	46	55	-4	38	12	-5	0.596	4.096	3.827	3.461																6.75	21	44	52	-32	41	67	56	-67	-1	14	15	7
6.76	12	-45	39	24	-6	30	3	-4	2.808	5.346	5.615	4.019																6.76	11	60	30	93	30	37	56	69	0	32	23	7
6.77	13	75	42	27	-1	48	1	-2	2.25	5.077	5.058	2.981																6.77	16	42	115	21	19	13	51	56	1	27	15.5	10
6.78	12	61	41	43	-2	36	5	-11	2.365	6.403	6.423	3.692																6.78	10	53	36	5	-80	71	52	38	-1.5	33	8	6.5
6.79	7	112	55	32	0	42	9	-2	0.577	4	4.5	2.961																6.79	14	48	-22	10	42	63	46	46	-12	16	11	-8.5
6.8	10	75	40	39	-4	36	1	-6	1.596	3.884	4.307	1.75																6.8	13	42	72	-24	31	48	55	-62	11.5	27.5	21	5.5
6.81	9	88	46	73	-2	40	7	-7	2.058	5.442	6.038	3.135																6.81	7	51	12	58	33	-21	51	65	-10	24.5	10.5	5.5
6.82	23	70	45	-3	-9	42	2	0	1.923	3.538	4.615	2.211																6.82	15	55	51	-1	17	71	57	45	9	35.5	20	-1
6.83	7	86	40	37	3	43	2	-7	0.884	4.596	3.519	2.327																6.83	14	41	42	-28	-80	68	44	34	0.5	19.5	14.5	5
6.84	16	85	34	36	-3	41	3	-8	1.27	4.404	4.154	3.596																6.84	6	52	51	22	47	54	50	13	-7.5	29.5	15.5	5.5
6.85	7	81	57	43	3	32	5	-11	1.846	4.75	4.654	3.077																6.85	12	42	38	11	28	49	47	-41	-3	18.5	5	-1
6.86	9	81	45	41	-11	46	2	-3	0.212	5.077	5.058	2.789																6.86	15	58	21	27	25	-23	49	53	2	23.5	19.5	4.5
6.87	16	83	39	36	1	44	9	-9	2.231	5.461	5.865	4.038																6.87	14	41	46	-14	-8	67	54	43	-0.5	16.5	8	-5.5
6.88	13	82	37	33	-1	64	13	-7	0.903	3.73	3.48	1.923																6.88	12	41	44	-7	-80	56	51	33	-9	27	11	6
6.89	7	78	41	47	0	48	7	-3	1.519	4.961	4.481	3.615																6.89	7	53	30	-15	41	53	56	-1	0	27.5	9.5	5
6.9	13	91	48	43	-2	32	-1	-13	1.135	5.673	4.904	3.366																6.9	17	46	61	2	23	42	46	-34	0.5	14	17.5	-5.5
6.91	5	73	87	38	-4	58	4	-2	0.731	5.289	5.924	3.674																6.91	12	47	37	53	28	-11	51	48	-7.5	25	11	11.5
6.92	14	78	-8	45	-7	35	14	-7	1.597	3.52	5.443	2.289																6.92	8	49	16	-14	-80	79	50	37	2.5	25	20.5	8
6.93	10	75	-23	32	-3	32	3	-8	1.096	5.192	5.058	2.519																6.93	11	42	36	4	22	52	46	32	-8	28.5	8.5	-6
6.94	12	38	113	40	1	26	-2	5	1.25	4.615	3.481	2.019																6.94	13	52	28	11	39	58	49	-60	11	10	20.5	12.5
6.95	16	135	48	37	1	48	-1	-4	1.019	4.519	3.711	1.25																6.95	14	46	43	9	23	3	50	39	-14	19.5	9	5.5
6.96	10	78	38	38	-1	25	4	-9	1.52	4.654	4.443	3.866																6.96	14	48	36	13	21	32	46	50	3	22.5	20	3
6.97	12	105	36	38	0	4	-2	-3	1.058	3.519	4.712	2.827																6.97	16	51	42	28	-80	79	46	35	8	20	15.5	12
6.98	11	64	42	41	2	2	0	-7	2.52	3.75	4.539	2.424																6.98	12	42	37	7	50	68	45	30	2.5	26.5	14	3.5
6.99	16	85	37	36	-4	52	23	-4	0.385	4.25	5.385	2.097																6.99	11	47	37	7	28	48	45	-75	-2	16	5.5	-1.5
7	10	74	40	36	-4	27	-8	-5	0.692	5	5.288	2.154																7	16	37	34	22	21	-14	48	58	5.5	21.5	22	10
7.01	11	70	41	37	-8	28	-2	-7	1.25	4.269	3.808	2.192																7.01	8	44	38	-45	8	71	49	66	4	24	17	10.5
7.02	11	239	29	37	1	44	7	-12	0.443	5.02	4.116	2.981																7.02	7	53	37	155	-80	67	50	39	-9.5	13.5	13.5	-7.5
7.03	11	-45	53	35	2	60	-4	-5	1.135	3.616	4.289	2.347																7.03	10	35	36	26	34	58	40	36	5	28.5	4.5	11
7.04	11	79	32	45	-8	47	-6	-1	0.923	3.596	4.712	1.327																7.04	17	47	42	-11	33	50	47	-53	1.5	20	15.5	6.5
7.05	18	118	53	42	3	45	4	1	0.23	3.903	2.807	1.673																7.05	10	45	30	-21	33	-23	47	68	0	21	10	9
7.06	9	23	37	38	2	1	-17	-4	0.653	4.923	5.327	3.019																7.06	11	42	34	23	-3	83	46	62	-4	18	12.5	-3
7.07	12	58	33	40	-11	-7	2	-3	0.923	4.5	4.289	1.847																7.07	14	51	32	24	-80	63	45	40	-5.5	7	7	-3.5
7.08	11	80	45	33	3	37	-9	-1	0.327	3.423	4.52	2.616																7.08	14	36	32	77	33	62	44	32	5.5	30	22	17
7.09	13	76	76	36	1	13	-3	-10	2.288	6.134	5.788	2.942																7.09	14	49	37	-45	32	49	54	-52	6	13	13.5	5.5
7.1	7	81	26	42	2	16	-10	-2	1.115	5.577	4.442	2.404																7.1	14	47	-8	29	27	-6	46	67	-3	14.5	16	4.5
7.11	17	73	44	37	-3	13	-8	-11	1.424	3.866	4.962	1.539																7.11	8	40	81	-6	-61	69	36	55	4	30.5	20.5	12.5
7.12	6	83	22	38	1	10	-14	2	1.116	3.923	3.827	2.096																7.12	17	51	37	50	-34	70	48	44	13	29	23	6.5
7.13	10	72	36	-26	0	46	-4	-8	1.173	4.673	4.308	1.731																7.13	13	45	31	10	29	47	37	23	-1.5	18.5	19.5	8.5
7.14	12	81	40	122	-2	-4	-15	-3	1.442	3.981	4.577	2.557																7.14	8	39	33	-45	34	38	41	-39	0.5	22.5	11.5	2.5
7.15	9	74	31	17	-1	46	-11	-7	0.48	3.98	4.384	2.327																7.15	9	52	33	-1	24	12	48	58	-2	17.5	16.5	-0.5
7.16	0	75	45	34	1	-5	2	-1	1.75	5.654	4.712	3.077																7.16	17	34	1	2	-80	56	44	43	-0.5	13.5	19	7.5
7.17	20	76	35	38	3	36	-13	-9	0.058	3.269	3.154	2.038																7.17	12	54	34	-1	34	61	49	42	-18.5	-6.5	-13.5	-20
7.18	9	80	38	40	-2	11	-10	-2	0.5	3.5	3.365	2.942																7.18	10	44	31	5	9	44	43	15	19.5	39	37	19
7.19	10	80	35	35	0	7	-6	-8	-0.269	3.943	4.539	2.981																7.19	10	33	30	9	43	15	46	-29	-9	7	10	-1
7.2	14	77	37	40	-2	15	-2	-9	1.615	4.981	4.307	2.134																7.2	8	53	35	8	44	10	36	60	7	22.5	24	2.5
7.21	10	77	42	30	1	13	-1	0	1.307	4.519	5.884	1.423																7.21	17	31	28	0	-80	56	42	48	0.5	20	13	5
7.22	8	77	38	53	1	42	-1	0	0.885	4.827	4.654	2.885																7.22	12	48	33	5	48	39	49	35	-7	6	1	-0.5
7.23	12	80	38	31	4	69	1	-5	0.866	4.866	4.75	2.616																7.23	18	44	25	14	21	42	36	4	0.5	17.5	15	0.5
7.24	12	78	26	39	4	4	-8	3	2.635	6.481	5.616	4.096																7.24	8	36	34	112	33	-20	43	-27	-5	20.5	16	1.5
7.25	7	-13	54	41	3	17	-19	-7	0.884	4.577	5.211	2.634																7.25	11	49	83	2	23	45	39	50	-4.5	9.5	10	0
7.26	13	232	40	41	-2	30	4	0	1.673	3.769	3.615	2.134																7.26	17	34	68	-13	-79	39	42	32	4	19.5	16	1
7.27	10	51	35	29	0	39	7	-3	0.212	4.615	3.789	2.327																7.27	16	52	12	5	48	46	32	29	4	18	14	10
7.28	10	90	38	80	0	44	9	-5	1.135	4.385	4.731	3.096																7.28	0	45	-41	-41	38	35	43	-50	0.5	16.5	21.5	18
7.29	12	76	44	-3	1	-4	-2	-8	1.404	5.827	3.25	1.885																7.29	15	33	41	5	15	-37	44	29	-1	9.5	6	-25
7.3	10	74	36	38	-4	31	-4	0	1.462	6.308	4.577	3.289																7.3	10	47	75	-6	25	65	45	46	-3	12.5	14.5	8
7.31	17	84	36	34	1	50	9	-5	1.192	5.192	4.769	2.538																7.31	12	34	21	42	-80	53	41	35	0.5	14	8.5	-5.5
7.32	20	73	44	41	1	31	4	-2	1.192	3.961	5.981	2.192																7.32	14	45	-5	14	43	51	45	18	1	14.5	15.5	7
7.33	1	77	34	42	0	45	6	-4	1.192	5.096	5.289	2.654																7.33	9	40	43	41	54	28	42	-77	-12	-0.5	3	-10
7.34	16	75	38	34	6	48	-3	-9	0.692	4	3.75	1.288																7.34	12	35	4	-6	13	-47	37	65	6.5	21	19	4.5
7.35	8	83	34	43	-8	62	5	-8	2.174	5.827	3.904	1.75																7.35	7	39	54	-42	-49	70	40	37	-3	14.5	14	1.5
7.36	14	63	35	37	0	70	6	-3	-0.231	2.769	3.5	1.134																7.36	12	37	73	-1	-47	74	41	37	-2	18	9	5.5
7.37	7	83	40	32	1	71	0	-3	1.481	4.615	5.25	2.596																7.37	15	43	-7	11	39	46	38	20	-6.5	0.5	14.5	7
7.38	15	71	33	36	1	46	4	-14	1.711	4.942	3.673	2.558																7.38	13	38	-27	7	40	29	41	-63	4.5	17.5	5.5	-3
7.39	9	79	37	39	-4	62	9	4	0.25	4	4.385	2.558																7.39	10	31	20	84	32	8	46	57	6.5	15.5	18.5	16
7.4	10	26	41	42	0	16	2	3	1.193	3.577	2.558	0.154																7.4	12	45	88	9	-80	67	37	48	-5.5	12	3	-2.5
7.41	13	120	37	31	2	59	-1	-1	-0.116	4.327	4.25	1.73																7.41	5	39	71	7	35	58	37	35	0.5	10	16	-2.5
7.42	9	92	34	29	2	-8	13	-6	0.269	3.942	3.442	1.058																7.42	19	33	-45	3	36	50	36	6	-1	12	11	2
7.43	11	52	42	52	-1	14	-1	-7	1.692	4.808	4.404	2.346																7.43	11	49	67	23	41	-16	36	-53	2.5	9	17.5	15.5
7.44	11	79	29	-37	-2	-21	7	-4	0.5	3.577	3.769	2.365																7.44	18	32	11	6	7	40	39	65	6.5	10	9.5	4
7.45	14	69	35	99	2	27	1	-8	0.961	5.25	4.692	3.115																7.45	4	35	52	5	-80	64	40	46	1.5	20.5	21	1.5
7.46	14	77	35	41	-4	31	4	-4	1.096	4.692	4.212	2.385																7.46	14	48	-28	-3	29	44	35	39	-3.5	7	10.5	4
7.47	8	82	44	39	-1	49	-6	-5	1.711	5.576	4.557	2.134																7.47	9	35	30	-22	28	46	33	16	-6	10.5	5	1.5
7.48	17	66	39	33	3	2	1	-9	2.077	5.846	4.539	3.558																7.48	8	46	26	49	48	-27	46	-35	2.5	12.5	13	-2.5
7.49	12	82	40	36	-2	-5	15	-13	0.865	4.731	4.134	2.115																7.49	12	33	60	-6	7	74	38	54	6	18.5	26	22
7.5	0	64	36	37	-1	20	0	-9	0.097	5.597	5.423	2.135																7.5	9	34	-19	8	-80	45	33	42	-7	6	-0.5	-6
7.51	23	81	39	33	4	17	-7	-5	1.23	4.25	2.846	1.634																7.51	13	42	41	12	40	46	38	32	-6.5	12	10	3
7.52	7	81	42	27	-2	-12	1	-2	1.307	5.711	3.942	2.327																7.52	13	31	40	5	28	36	37	-31	6	11	14	-1.5
7.53	8	79	32	35	-1	21	-14	-8	0.019	5.577	5.077	2.481																7.53	17	44	2	19	10	-10	36	18	-0.5	15	20	2
7.54	17	86	37	38	-5	5	0	-6	1.212	3.962	3.539	2.731																7.54	10	32	8	7	-37	56	41	59	8.5	17	17	8.5
7.55	11	67	-29	30	8	18	-13	-2	0.654	5.596	4.308	1.558																7.55	9	38	15	-5	-74	41	36	40	-2	4	10.5	-1
7.56	12	-18	108	47	1	5	-7	-6	1.077	4.365	3.231	1.288																7.56	7	36	20	8	7	38	35	31	-6.5	16	12	-7.5
7.57	15	144	34	21	2	83	-9	-5	2.5	6.98	5.557	3.519																7.57	8	39	28	6	6	10	24	-56	0.5	10.5	12	3
7.58	12	78	39	42	-1	17	-10	-6	0.943	4.981	2.924	2.674																7.58	14	41	30	-2	25	-2	42	64	-12.5	-2.5	6.5	-5.5
7.59	8	66	30	26	-6	-9	-12	2	2.558	5.865	5.904	3.404																7.59	10	34	24	1	-80	41	40	46	4	17	28.5	12.5
7.6	12	78	42	39	-1	49	-3	-7	1.23	4.75	3.75	1.942																7.6	11	35	29	7	-71	43	32	37	-11	11	7	1.5
7.61	17	73	33	46	-4	1	-5	-9	1.288	6.173	5.327	2.423																7.61	12	39	17	21	68	25	45	25	-3	11.5	1.5	-8
7.62	18	74	30	60	2	-33	-17	-4	1.807	5.403	4.519	1.942																7.62	9	33	15	13	41	-27	33	-56	6	15.5	18	2.5
7.63	6	82	43	9	-2	-24	-11	-6	1.308	5.308	4.77	2.674																7.63	11	39	17	-3	63	45	32	56	5.5	-1.5	18.5	13.5
7.64	9	67	30	21	-1	76	-15	-4	1.807	4.846	4.73	1.48																7.64	10	30	26	3	-80	36	34	50	-9.5	7.5	12.5	2.5
7.65	11	76	38	51	2	-14	-10	-6	0.269	3.75	3.596	1.904																7.65	9	37	13	2	82	32	34	27	14	29	24	7
7.66	8	64	46	44	0	-12	-6	-6	1.365	5.077	4.538	2.057																7.66	16	37	16	21	73	29	31	24	10.5	16.5	20	11.5
7.67	10	66	22	20	2	24	-9	-3	0.75	4.423	3.884	2.327																7.67	10	40	20	9	24	-27	36	-51	-8	7	12	-4.5
7.68	8	71	44	28	3	28	-5	-1	0.346	3.788	2.153	1.577																7.68	16	37	20	1	-20	49	33	49	-7.5	6	7.5	-8.5
7.69	16	84	27	31	-7	-11	0	-10	1.096	4.211	4.615	1.307																7.69	10	32	24	6	-76	40	33	34	-16	4	10	-1
7.7	12	78	25	31	9	2	-8	-14	1.846	5.077	4.693	3.77																7.7	19	38	14	11	44	40	34	29	7.5	14.5	14.5	2.5
7.71	5	51	45	27	3	-20	-7	-8	0.789	4.962	3.174	2.327																7.71	14	43	18	4	36	25	48	-10	-1	6.5	7.5	3
7.72	15	74	46	37	-4	-60	-21	-1	1.481	4.192	3.962	0.366																7.72	13	31	24	11	26	-21	27	-14	-2.5	5	12	-2.5
7.73	13	65	29	32	-1	2	-1	-11	1.442	5.192	5.365	2.923																7.73	15	30	21	9	-26	55	36	39	-1.5	1	12	0.5
7.74	6	96	34	38	0	51	16	-1	1.308	4.866	4.654	1.712																7.74	16	43	20	0	-38	42	31	32	-4.5	6	18	6
7.75	13	62	30	20	-5	-7	3	-8	1.942	3.711	4.077	1.307																7.75	6	31	19	10	30	34	38	15	-8.5	11	15.5	2
7.76	12	72	37	52	-5	-80	-4	3	1.385	5.077	3.385	2.193																7.76	12	37	22	14	24	12	31	-61	-1	6	15.5	8
7.77	9	66	32	35	-2	151	0	-15	2.211	4.884	4.826	2.211																7.77	11	31	16	2	11	18	33	23	-10.5	3.5	4.5	-8
7.78	11	69	38	31	3	-80	-4	-1	3.269	5.961	6.058	2.961																7.78	15	28	18	-3	-80	54	31	47	7	17.5	31	5
7.79	17	66	29	36	-5	76	7	-5	1.096	5.692	3	1																7.79	14	39	15	22	79	46	29	31	0.5	12.5	5	3.5
7.8	15	71	33	23	-8	-31	-1	-16	1.942	4.596	5.769	2.519																7.8	13	32	19	7	51	34	33	19	-5	11.5	3.5	1
7.81	11	78	31	36	0	99	1	-1	1.538	5.154	4.769	2.615																7.81	10	41	13	24	31	-31	34	-61	-4.5	-19	7.5	0
7.82	17	82	34	28	4	-53	0	-5	0.327	4.25	3.384	1.154																7.82	17	36	17	10	12	57	34	41	0.5	29.5	10.5	4.5
7.83	11	56	37	23	-3	16	0	-5	0.5	3.673	2.443	1.52																7.83	2	25	15	-14	-80	56	28	48	-15	-0.5	5	-9.5
7.84	4	66	43	39	-2	-21	2	-9	0.461	4.808	3.558	1.731																7.84	13	37	16	-15	128	41	36	29	-3	11.5	9	-3.5
7.85	15	63	29	33	-5	123	11	-8	1.98	4.692	4.442	2.423																7.85	14	25	22	-3	9	24	20	8	7.5	15.5	15	7
7.86	11	73	-18	28	-3	25	4	-2	2.385	4.731	4.75	2.289																7.86	11	43	56	-2	85	-3	38	-52	-3.5	6.5	8.5	0.5
7.87	13	59	86	29	-4	27	9	-4	0.057	3.653	3.98	1.288																7.87	9	30	26	1	-7	58	32	51	-2.5	2.5	12.5	5
7.88	14	64	27	45	4	-80	2	-5	1.346	4.557	4.134	2.192																7.88	11	33	23	9	-80	46	34	43	-5.5	8.5	7.5	-3.5
7.89	8	71	32	29	-4	82	6	-2	1.596	6.23	5.153	1.5																7.89	11	39	12	9	28	33	26	26	-5.5	4.5	5.5	-1
7.9	14	73	27	26	4	70	0	-7	0.769	3.75	1.981	1.019																7.9	9	28	17	10	12	24	27	20	1.5	8	16	6.5
7.91	19	63	43	25	0	8	2	-1	-0.058	3.846	3.961	1.173																7.91	11	37	-5	13	37	-11	28	-32	-2	-2.5	0	-1
7.92	7	72	36	37	-6	-80	9	-6	2	4.807	4.519	1.961																7.92	9	34	40	2	4	49	31	56	2.5	18	20	2
7.93	17	66	31	28	1	-8	-3	-12	0.443	4.269	2.673	1.289																7.93	12	25	25	9	-21	40	29	38	2.5	6	13	-0.5
7.94	12	57	34	34	5	39	2	-3	1.308	4.442	3.904	1.846																7.94	14	36	15	2	43	28	32	37	1	15.5	10	1.5
7.95	11	77	35	27	-2	80	11	-11	1.173	4.097	3.943	2.712																7.95	17	23	-10	9	48	13	27	13	3	9	10	17.5
7.96	13	69	39	18	-6	5	-5	-4	0.404	3.75	3.307	1.192																7.96	11	31	65	7	15	-2	32	-35	-3	4	12	-8
7.97	18	75	38	47	0	-38	0	-6	0.423	5.789	3.942	1.846																7.97	10	36	17	10	-80	33	30	51	4.5	13.5	10	12.5
7.98	10	63	32	28	-3	-22	-8	-6	1.558	5.846	4.615	0.731																7.98	10	32	27	10	29	35	22	31	-17	-11.5	-5.5	-20.5
7.99	12	79	31	32	-1	-80	1	-2	1.615	5.596	4.404	1.211																7.99	13	41	-18	14	40	24	36	32	15.5	22.5	23	16
8	15	64	38	38	-3	-25	-14	-4	0.404	4.25	2.769	1.385																8	9	31	74	8	35	-39	31	-42	-3.5	5	10	9
8.01	6	66	24	22	5	178	-8	-11	0.75	4.519	4.307	0.711																8.01	12	27	-39	6	16	47	21	37	2.5	11	17	4
8.02	9	52	42	31	-1	-26	-6	-1	0.634	4.98	3.98	1.98																8.02	14	30	30	7	-80	24	35	47	-6	12.5	10.5	5.5
8.03	18	79	23	33	-2	134	-15	-6	1.827	5.962	5.462	2.904																8.03	16	28	-9	5	44	29	31	30	-3.5	1.5	1.5	-3.5
8.04	8	55	34	37	-4	16	-8	-8	1.289	5.212	4.962	2.231																8.04	12	36	-19	9	34	18	29	27	-7.5	-1.5	-7.5	2
8.05	8	66	32	28	-10	-11	-9	-4	0.635	4.885	4.519	0.327																8.05	10	30	14	8	24	-25	27	-52	-4.5	10	12.5	0
8.06	10	65	24	17	3	61	-12	-7	1.019	4.019	4.481	1.077																8.06	13	25	11	7	13	39	37	55	-8	2.5	6	2.5
8.07	15	60	42	39	0	-41	-16	5	0.5	4.769	3.423	1.75																8.07	8	42	20	17	-77	35	19	42	-6	7.5	2	-6
8.08	12	54	22	27	2	0	-18	-4	2.27	5.039	5.039	2.173																8.08	10	27	11	-6	51	26	33	23	-14.5	-3.5	-4	2
8.09	4	65	31	25	5	100	-1	-5	0.866	4.77	2.981	1.846																8.09	17	27	37	31	28	14	27	14	13.5	20	13	7
8.1	16	64	49	29	-3	-80	-5	-6	1.173	5.269	4.038	1.712																8.1	16	33	104	9	25	-7	28	-45	-0.5	11	18.5	-4.5
8.11	7	89	15	28	-3	-80	-11	-8	1.308	5.154	4.115	1.808																8.11	15	23	3	20	-78	30	23	36	5.5	12.5	17	17
8.12	13	50	36	32	2	-32	-2	-2	2.519	6.308	3.808	1.846																8.12	7	30	28	-14	7	36	24	28	-3	5	0	-4
8.13	11	75	17	35	0	190	-3	-6	1.827	5.597	3.231	1.347																8.13	10	30	-31	6	34	39	31	23	0.5	9	4	-2
8.14	9	48	45	22	-1	-14	-10	-6	1.135	5.058	2.346	1.577																8.14	14	25	25	-9	30	-30	18	4	-3	13	4.5	6.5
8.15	9	88	48	28	4	14	-4	-17	1.635	4.731	4.346	1.135																8.15	17	25	-3	5	23	44	24	-39	-12.5	1.5	8.5	-3
8.16	11	76	24	32	-5	40	-7	1	-0.039	5	3.442	1.865																8.16	19	44	-31	57	-79	37	29	-1	-7.5	-0.5	4	-3
8.17	10	61	-43	27	3	-80	-21	-2	1.058	4.423	3.443	1.596																8.17	5	24	40	29	756	20	372	216	-8.5	4	3.5	9.5
8.18	8	30	109	33	-1	60	8	-4	0.827	5.038	3.769	-0.116																8.18	17	32	-26	-7	-80	33	-34	1	-4.5	0	-2.5	-7
8.19	13	110	29	30	-5	12	7	-1	0.326	3.961	3.096	0.73																8.19	18	24	10	9	-61	29	-17	-50	15.5	21	15.5	7
8.2	16	32	40	30	1	-74	3	8	0.288	6.481	3.096	1.365																8.2	6	34	11	7	-57	38	-38	59	-6.5	-0.5	3.5	0
8.21	7	63	25	31	3	100	3	-11	2.019	5.269	3.981	2.269																8.21	21	32	12	6	-80	29	-80	49	-8	0.5	3.5	-1.5
8.22	16	65	32	33	0	-80	-10	-3	0.577	4.25	2.847	-0.211																8.22	11	33	14	8	7	34	54	34	3	18.5	6	0.5
8.23	17	61	37	32	-5	163	7	-8	1.538	5.865	3.634	1.788																8.23	13	24	17	26	-5	26	37	16	-3.5	-1.5	5	-9.5
8.24	8	66	25	27	-3	-80	0	-3	-0.097	4.192	2.807	1.269																8.24	9	31	13	-12	-14	31	31	-58	3.5	18.5	16	2.5
8.25	15	63	32	164	5	-9	5	-8	-0.307	3.693	1.981	-0.654																8.25	13	29	11	4	-80	32	-80	72	5.5	6.5	11.5	1.5
8.26	8	63	30	38	0	56	0	-10	-0.346	3.711	2.269	0.384																8.26	12	25	14	9	-66	29	9	62	-1.5	-4	0	-5.5
8.27	17	65	27	17	-4	65	0	-4	0.077	3.962	3.404	1.135																8.27	9	28	11	9	46	19	64	23	-3	0.5	-4.5	-3
8.28	11	61	42	23	5	-80	-4	0	1.192	5.25	4.154	2.384																8.28	8	35	11	11	40	18	51	-51	5	22	18	6.5
8.29	6	61	31	12	2	124	15	-4	0.884	4.961	3.403	0.865																8.29	16	26	17	2	2	37	25	-80	-5	-21	-6	-6
8.3	9	68	20	26	-4	25	6	-12	0.692	5.616	4.096	2.481																8.3	19	29	13	4	-80	31	-80	19	0.5	21.5	9	5
8.31	15	65	41	28	-4	-80	-2	-4	1.923	4.75	3.327	1.25																8.31	15	30	12	7	20	24	87	14	9	-2.5	8.5	9.5
8.32	11	60	21	-6	3	-23	3	-2	1.788	5.442	3.711	1.25																8.32	16	30	14	9	13	22	60	19	-3	6	1.5	8
8.33	9	65	32	24	2	-16	5	-2	1.712	4.885	3.981	0.962																8.33	13	27	13	6	18	26	50	-18	0.5	4.5	2	-3.5
8.34	22	63	28	34	-5	112	2	-6	1.019	4.461	3.73	0.615																8.34	9	31	18	8	-16	16	14	-38	-4	-0.5	-2	-5
8.35	6	60	31	-1	0	128	0	0	1.827	4.596	3.365	1.769																8.35	15	27	11	7	-80	30	-80	50	3.5	11.5	7.5	9.5
8.36	10	64	44	26	0	-79	-1	-13	1.365	4.596	3.23	1.134																8.36	7	28	11	2	20	18	80	32	13.5	-1	3	-12
8.37	13	60	19	2	2	55	-4	8	0.519	4.019	3.731	1.173																8.37	11	27	11	13	3	-6	63	22	-23.5	3.5	0	3
8.38	15	59	33	53	6	111	2	-6	0.096	5.846	3.481	2.212																8.38	18	30	14	13	14	30	43	-74	11	14.5	15	3
8.39	7	58	35	31	-3	-39	11	-4	1.577	4.346	2.654	0.077																8.39	14	28	14	-8	-72	3	-80	53	1	13	4.5	5.5
8.4	-10	68	32	20	-4	-77	-2	-8	1.904	4.654	4.616	0.289																8.4	10	22	12	-24	-26	29	57	48	-10	6	-1.5	1
8.41	36	57	34	23	-3	-70	-2	-4	0.384	3.827	2.75	1.077																8.41	19	28	9	43	31	12	70	35	1	-2	14.5	1.5
8.42	14	60	27	24	5	-39	-1	-1	2.096	4.943	3.769	1.25																8.42	14	21	12	9	21	7	67	18	-8	-2.5	-3	-8
8.43	8	62	25	25	-4	-17	-12	-6	-0.596	4.904	2.981	1.442																8.43	10	24	12	5	19	34	33	-67	-10.5	0.5	4	-9.5
8.44	8	62	35	37	-2	-19	3	-4	1.135	4.096	3.039	0.885																8.44	11	27	7	1	-80	8	-80	52	8.5	15	14	4
8.45	11	61	14	20	-2	66	-11	-1	0.981	5.596	4.039	1.712																8.45	15	36	12	13	40	14	93	37	2	6.5	12	12
8.46	17	59	55	27	2	-50	-11	-2	0.5	4.462	2.308	1.346																8.46	14	32	7	19	35	17	70	33	8.5	19.5	16	4.5
8.47	7	60	4	25	0	12	-9	-7	0.634	4.519	3.673	0.884																8.47	18	20	15	1	26	15	49	17	-3.5	3	-6	-2.5
8.48	15	62	-24	23	1	49	-7	-2	0.48	3.577	2.115	0.596																8.48	16	22	13	13	20	25	25	-66	1.5	7.5	12	8.5
8.49	12	65	90	32	-6	1	-12	-8	1.923	6.346	4.981	2.577																8.49	6	32	5	11	-80	26	-80	52	-2.5	8	12	0
8.5	14	56	28	20	1	63	-6	-5	0.731	4.019	2.558	-0.5																8.5	13	19	15	6	36	15	78	40	-3	1	-2	-3
8.51	11	63	27	24	-1	-77	-9	0	1.596	4.866	2.712	0.481																8.51	16	33	15	9	34	10	65	23	-5	4.5	0.5	0
8.52	14	60	27	26	5	8	-16	-8	-0.327	4.654	2.423	0.654																8.52	11	26	14	6	16	22	48	-26	-5.5	2	7	7.5
8.53	14	59	19	30	-2	26	-7	-4	1.788	5.019	3.288	0.404																8.53	14	27	10	3	5	23	-75	-26	-1	8	4	3
8.54	10	58	40	29	0	36	-14	-6	0.866	4.962	2.616	1.674																8.54	10	30	10	10	-74	24	29	42	-14	-1.5	-2	-10.5
8.55	11	61	22	21	-1	-40	-7	-5	1.365	4.461	3.904	1.365																8.55	13	24	9	0	36	17	79	34	-2	14	15	-1.5
8.56	15	60	21	22	1	0	-5	-6	1.23	5.769	4.019	1.75																8.56	15	27	12	10	30	14	66	20	13.5	9.5	3.5	16
8.57	16	59	34	31	-2	-1	-11	0	-0.961	1.674	1.212	-0.519																8.57	14	26	3	5	27	40	44	-78	-4	6.5	3	-8
8.58	23	55	23	24	-4	18	-7	-10	1.058	4.058	2.827	1.366																8.58	9	25	11	16	-70	19	-80	38	5	-0.5	7	6.5
8.59	12	54	35	22	-4	20	1	-3	0.692	5.692	3.827	1.153																8.59	18	26	9	-6	0	40	99	37	2	3.5	-2.5	0.5
8.6	16	61	24	17	-1	2	-9	-9	0.193	3.827	2.673	0.116																8.6	8	24	13	15	39	24	69	24	2.5	3	10.5	2
8.61	13	60	23	43	-5	119	6	0	1.865	5.942	3.981	2.577																8.61	10	25	7	14	25	29	55	14	-13.5	-6.5	-4.5	-9.5
8.62	19	54	27	33	4	-17	-22	-8	2.442	4.615	3.115	0.942																8.62	16	23	10	13	25	14	34	-78	4	19	15.5	13.5
8.63	11	62	6	17	-3	106	-14	-11	0.693	4.5	3.462	1.366																8.63	14	30	15	0	-80	23	-80	51	2	10	2	0.5
8.64	12	51	51	16	2	33	5	-1	0.539	5.481	2.423	0.116																8.64	11	25	9	13	37	47	78	37	9	9	8.5	0
8.65	7	60	28	27	6	42	13	-7	0.538	4.423	2.731	1.058																8.65	8	24	12	11	40	18	68	25	-1	7	8	5
8.66	20	64	28	19	0	98	-5	-4	1.519	5.904	3.827	3.25																8.66	12	24	17	11	32	17	45	22	-4	4.5	-2	-5
8.67	3	62	22	26	5	-14	-4	7	1.077	4.596	3.346	0.846																8.67	12	28	9	1	15	33	24	-75	-14	-9	-15.5	-13.5
8.68	19	57	32	-42	-1	-78	5	-6	0.827	4.461	2.596	0.173																8.68	12	19	9	9	-80	7	-78	41	0.5	4.5	14.5	7
8.69	11	55	26	130	4	-14	0	-10	0.827	5.865	2.403	0.461																8.69	11	5	6	16	34	26	79	43	-6	15.5	18.5	7.5
8.7	8	61	20	26	-8	90	9	-5	0.711	4.538	2.692	1.384																8.7	10	54	17	4	37	35	57	39	-4	0.5	-10.5	-4.5
8.71	22	54	28	71	4	30	3	-8	2.019	5.75	4	0.558																8.71	9	23	8	-34	19	20	39	7	3	5.5	5	-21.5
8.72	9	56	27	-38	-1	-80	-1	-6	1.98	5.077	3.596	2.327																8.72	14	31	12	46	-3	-15	-80	-51	-10.5	-2	8.5	9.5
8.73	11	50	28	63	-1	132	0	-8	0	3.98	2.519	-0.173																8.73	10	21	12	5	-80	16	52	52	-8	-5	2.5	-5
8.74	15	55	26	18	0	-1	2	-1	0.385	4.75	2.827	0.827																8.74	10	23	29	9	32	7	64	40	7	12	10	4
8.75	15	62	25	27	-4	-16	-5	-15	0.942	5.211	3.25	2.192																8.75	7	27	15	5	30	34	50	34	-13.5	3	-1.5	-7
8.76	12	58	36	25	0	70	9	-13	0.25	3.846	1.576	1.557																8.76	20	25	12	12	18	35	32	-59	-3.5	0	8	-8.5
8.77	9	58	23	28	-4	-72	3	-3	0.769	4.481	3.134	1.346																8.77	7	29	5	8	-80	5	-80	30	4.5	9.5	13	5.5
8.78	4	52	33	19	1	51	-1	-2	-0.904	3.385	1.096	-0.807																8.78	10	19	11	9	-2	-11	77	45	-10.5	-3	-23	-33.5
8.79	11	57	-34	16	1	-51	3	-12	2.942	6.269	3.942	1.519																8.79	14	30	14	0	32	-21	65	43	-2	2	13.5	15
8.8	11	53	82	25	2	52	6	-4	1.192	5.25	4.404	2.154																8.8	12	25	12	19	18	30	43	24	0.5	7.5	12	5.5
8.81	16	54	36	11	2	63	1	-8	1.634	4.269	3.211	1.634																8.81	15	26	8	-9	8	16	13	-74	-5.5	4	-7	-5
8.82	8	58	19	13	-4	-12	2	-6	1.366	5	3.289	-1.25																8.82	10	31	13	2	-80	1	-80	56	-7.5	-6.5	-3.5	-0.5
8.83	13	52	32	6	-1	19	1	-7	0.712	4.327	3.154	-0.192																8.83	15	20	7	22	25	17	59	45	-0.5	2.5	-1.5	9
8.84	9	55	17	40	-3	-18	-2	-7	1.712	5.481	3.135	1.154																8.84	13	28	9	4	24	10	58	35	-7	8.5	7.5	-4
8.85	15	54	28	25	6	-45	1	-4	1.615	5.096	2.865	0.558																8.85	10	28	9	-6	23	34	41	19	6	-5	13	1.5
8.86	1	54	29	-13	-3	-6	3	-3	2.327	5.789	3.154	1.192																8.86	10	27	14	39	10	12	-80	-63	-1.5	18.5	-4.5	4.5
8.87	17	60	18	-2	2	-4	9	-7	1.25	5.519	2.231	1.423																8.87	15	31	13	-23	-80	16	46	47	-14.5	-5.5	-5	-19
8.88	6	52	26	21	-1	-16	-12	-2	0.442	3.923	1.384	0.865																8.88	17	19	8	3	26	14	64	42	0	0.5	1	6
8.89	21	58	22	30	2	-21	-3	-15	1.769	4.115	3.557	0.961																8.89	12	23	10	7	29	22	51	34	1.5	0.5	3.5	-3
8.9	6	51	32	13	-1	30	-8	-9	1.75	4.577	2.961	-0.442																8.9	12	29	10	2	15	27	35	-1	9.5	9.5	8.5	7
8.91	10	58	34	19	1	-20	-8	11	0.52	3.75	2.308	0.981																8.91	15	20	13	5	-26	29	-80	-40	-10.5	-4.5	1.5	-3.5
8.92	16	48	19	18	1	-4	2	-15	0.635	5.385	2.173	0.827																8.92	8	20	11	0	-70	12	76	37	-14.5	-6.5	-5	-3
8.93	6	50	24	14	3	-11	-20	-8	0.654	4.327	1.942	-1.461																8.93	15	25	11	10	63	18	47	36	4	9	5.5	3.5
8.94	10	58	-14	20	-1	8	-7	-2	-0.462	5.423	2.404	0.961																8.94	14	23	11	7	27	19	40	19	-6.5	-6.5	-0.5	4.5
8.95	14	44	57	16	2	-7	-16	-9	0.942	3.923	2.519	0.25																8.95	18	23	14	0	3	14	4	-77	-4.5	6	7.5	-3
8.96	8	55	26	21	3	8	-11	-11	0.403	4.653	2.384	0.076																8.96	9	21	12	-3	-75	23	-74	36	1	7	0.5	6
8.97	14	55	24	17	-3	10	-10	-5	1.366	5.058	2.866	1.039																8.97	14	28	5	8	-12	19	77	36	-5	4.5	3.5	-6
8.98	10	48	30	26	-2	-34	-10	-5	-0.019	5.385	1.597	-0.115																8.98	16	19	6	3	26	23	56	25	-6	-5.5	-4.5	-7.5
8.99	17	56	19	-15	0	149	-13	3	1.308	4.769	2.385	1.096																8.99	11	30	10	4	31	20	40	14	-6	8	5.5	5.5
9	13	49	20	58	-5	-80	-15	-15	2	5.461	2.827	0.923																9	14	-6	11	7	12	22	-80	-73	3	3	4	1.5
9.01	12	56	31	19	9	47	-19	1	1.481	6.019	2.827	1.596																9.01	12	46	5	7	-80	8	67	34	-8.5	7.5	-3.5	-4
9.02	12	49	16	13	-2	-70	-5	-7	1.385	5.116	3.27	0.75																9.02	12	21	3	-3	43	15	68	28	-7	2.5	7	-5.5
9.03	10	47	30	12	0	44	-4	-7	3	6.307	4.115	2.115																9.03	11	27	9	9	26	14	54	27	1	-0.5	0	1.5
9.04	11	52	15	19	-3	-19	-7	-8	-0.077	4.75	2.596	0.346																9.04	15	16	16	10	28	17	30	1	-6.5	4.5	7	-6.5
9.05	10	58	19	14	-2	44	-7	1	0.596	4.846	2.173	1.308																9.05	19	29	6	4	10	19	-80	-63	5.5	4.5	2.5	6.5
9.06	1	47	29	14	-1	1	-1	-6	0.23	3.519	1.961	-1.577																9.06	0	20	2	5	-80	19	77	48	5.5	12.5	15.5	10.5
9.07	17	52	29	23	-3	-80	-12	-4	1.75	4.884	2.211	0.865																9.07	22	26	12	14	26	19	60	35	-11	-2	-20.5	-3
9.08	6	51	15	92	1	36	0	0	2.481	5.731	3.346	1.865																9.08	12	26	18	3	37	29	46	19	-10	5.5	18.5	-1
9.09	14	47	27	18	2	72	-8	-2	1.904	4.769	2.596	0.884																9.09	21	18	22	10	23	13	-2	-58	-4.5	2.5	6	2
9.1	13	54	24	-35	1	-29	-23	-3	2.808	5.635	3.596	2.115																9.1	18	25	11	0	-46	35	-41	15	-14	3.5	4.5	-4
9.11	11	43	27	68	3	-19	13	0	2.097	4.443	1.597	0.347																9.11	16	17	-40	6	-22	18	54	32	0.5	1	-2	5.5
9.12	9	55	34	2	4	-2	1	-7	0.308	5.404	2.558	-0.307																9.12	9	28	53	9	31	8	57	43	-12	-4.5	-7.5	-10
9.13	15	49	11	17	0	11	1	-19	1.942	5.135	3.115	0.904																9.13	8	24	11	7	36	33	37	27	6	-1.5	-1	1.5
9.14	14	54	29	-3	-6	2	1	-3	0.846	4	1.5	0.731																9.14	14	18	13	3	34	15	-80	-73	-4.5	-2	1.5	-10.5
9.15	14	46	21	41	4	35	-5	1	2.385	5.596	2.808	2.192																9.15	11	23	12	9	-80	16	75	51	-3	-1	2	2
9.16	10	46	23	38	3	17	2	-13	-0.27	4.288	1.961	-0.635																9.16	10	27	8	8	32	14	61	44	-1	2.5	-5	-3
9.17	7	48	21	71	-1	-42	0	6	1.673	4.846	1.693	-0.538																9.17	13	20	10	13	37	10	54	39	9	9.5	12.5	1.5
9.18	13	48	12	12	-1	-46	6	-7	1.981	4.481	3	-0.154																9.18	15	24	11	12	26	6	34	22	-5.5	4	-4.5	-2
9.19	12	44	32	6	-1	-80	1	-1	0.462	4.25	2.039	1.058																9.19	9	27	14	7	19	19	-80	-63	-5.5	-11	0	-4
9.2	9	51	16	13	0	101	-6	-2	0.019	5.038	1.423	0.212																9.2	17	21	4	8	-80	116	75	48	-6.5	17.5	8	-12.5
9.21	12	46	16	32	-1	103	-4	-8	2.27	5.058	3.173	0.827																9.21	14	20	1	6	32	-6	67	39	-1	0.5	1.5	17.5
9.22	10	41	31	20	1	69	8	-4	2.192	6.481	2.634	1.192																9.22	11	19	8	7	30	-2	50	40	4	4	15	13
9.23	14	49	16	-14	3	-15	5	-7	0.884	5.038	1.269	-0.558																9.23	14	23	7	9	24	19	11	11	-5	-7	0	1.5
9.24	15	49	21	10	-4	29	-6	-2	0.981	5.019	2.058	2.058																9.24	11	21	16	9	14	22	-78	-51	1.5	6.5	6.5	-4
9.25	18	53	-34	23	3	-24	2	-1	1.866	5.616	2.173	0.962																9.25	11	23	9	8	-80	8	58	49	-10	-6.5	-9.5	-13
9.26	13	36	81	-3	4	-12	-5	-6	-0.808	3.557	0.884	-0.154																9.26	13	20	6	4	32	19	48	32	6	3.5	6.5	12
9.27	15	52	14	31	-2	-46	8	0	1.481	4.519	2.827	1.404																9.27	11	27	16	11	27	12	45	34	-8.5	9	8.5	8
9.28	5	48	28	-21	-1	38	0	-7	1.308	4.289	2.962	0.789																9.28	13	24	1	8	17	21	-80	-22	-8.5	4.5	2	-5
9.29	10	44	25	31	2	36	3	1	1.538	4.942	2.654	-0.327																9.29	12	23	-9	6	-37	16	36	-5	0	6.5	9.5	8.5
9.3	13	47	23	-41	-2	16	-3	-6	0.307	5.423	3.192	2.211																9.3	6	18	14	11	-43	33	52	36	-6	-1.5	-3	-2.5
9.31	13	48	21	13	-1	7	1	-4	0.327	4.211	2.423	1.211																9.31	16	27	26	6	26	34	52	32	1.5	2	7.5	6
9.32	11	46	19	16	-2	-71	-2	-8	0.481	5.442	2.116	0.673																9.32	12	17	7	4	1	70	23	25	-5	-3.5	-11	-5.5
9.33	10	46	11	15	1	-16	14	-3	2.5	4.577	2.539	-0.615																9.33	11	27	6	8	16	7	-80	-65	10.5	13.5	6.5	-0.5
9.34	10	50	28	11	-2	105	-3	-6	0.461	3.961	1.654	0.211																9.34	20	21	-8	12	-80	25	75	41	-8	-2.5	8	6.5
9.35	7	46	19	14	2	19	-2	0	2.135	6	3.154	0.692																9.35	9	20	15	10	29	34	52	39	-10	1.5	4	1.5
9.36	16	43	11	11	-5	2	-14	-10	-0.289	3.519	0.288	-0.75																9.36	12	29	8	0	22	21	33	20	10.5	5.5	3.5	4.5
9.37	13	48	20	15	-3	13	-4	-1	0.461	6.23	3.327	1.173																9.37	11	23	0	11	33	22	29	20	-12.5	-8	-4	-10
9.38	12	45	40	15	-1	4	-4	-6	1.904	5.038	2.75	1.327																9.38	20	21	7	12	8	7	-80	-73	0.5	12	14.5	7
9.39	17	49	0	17	3	-32	-11	-5	0.692	5.557	3.173	0.942																9.39	7	18	6	5	-80	6	65	43	5.5	-2.5	1	-1
9.4	11	41	11	15	-6	51	-13	-6	1.192	4.25	2.269	0.75																9.4	14	23	9	7	20	56	49	30	-4	2.5	0.5	-5.5
9.41	16	43	29	7	2	-15	-13	-9	1.557	5.538	1.981	1.365																9.41	13	22	10	9	24	12	36	21	-10.5	1	1.5	-6
9.42	21	46	26	17	-2	0	-9	-1	0.981	3.539	2	-0.98																9.42	13	22	-24	10	15	-1	-17	14	-8.5	3.5	-6.5	-4.5
9.43	6	43	22	19	-2	3	-12	-1	2.596	5.115	2.327	2.077																9.43	9	21	40	6	16	29	-43	-63	3.5	5	13	5.5
9.44	15	42	11	18	2	-15	-6	-4	1.212	5.096	1.654	-0.711																9.44	17	22	5	7	-80	-9	61	39	-3	7.5	0.5	-2
9.45	12	42	31	12	0	37	-22	-14	-0.193	5.288	1.307	0.192																9.45	17	16	15	15	25	24	44	19	-7.5	-3.5	-0.5	-6.5
9.46	15	40	11	43	5	-25	-10	6	1.654	4.154	2.289	1.039																9.46	11	24	9	4	21	-4	36	12	-6.5	0	-7	1.5
9.47	11	41	31	14	-2	77	-5	-10	0.788	3.865	2.442	1.019																9.47	10	19	5	14	21	12	-80	6	-9.5	3.5	10.5	1
9.48	2	41	16	13	0	-18	-13	-1	2.808	5.423	2.77	1.962																9.48	13	18	11	6	-9	-4	63	-47	4	12.5	5	5
9.49	17	39	17	10	6	47	-9	-10	1.673	5.923	2.211	0.903																9.49	12	23	2	4	-65	5	48	33	0.5	2.5	-2	-11
9.5	15	44	17	28	-2	151	-9	-4	1.788	4.404	1.154	-0.616																9.5	16	17	14	13	29	-5	46	27	17	19.5	9.5	9.5
9.51	12	37	28	14	1	-80	-4	-5	-0.231	3.538	2.192	0.096																9.51	10	23	9	6	20	11	33	18	-19	-19	4.5	-5.5
9.52	14	43	16	11	-1	9	-4	-7	2.039	6.423	1.885	1.02																9.52	11	23	6	14	7	17	-80	-48	1	7.5	5	-6
9.53	14	38	16	16	-4	12	-7	-7	1.019	5.154	1.788	-0.154																9.53	18	16	14	9	-76	8	48	13	-8.5	-1.5	-8	-13
9.54	7	41	16	3	-2	-80	-8	-4	1.404	5.404	2.077	1.25																9.54	8	20	14	2	6	20	69	36	-6	5	5	5.5
9.55	18	52	13	12	4	125	-21	5	1.404	5.616	2.077	0.596																9.55	11	19	14	8	38	5	26	17	6	6	-3.5	7.5
9.56	10	34	-35	16	-4	-28	-2	-1	1.462	3.538	2.481	0.75																9.56	13	17	9	10	23	15	15	17	-6.5	2.5	-0.5	1
9.57	13	33	84	27	3	-80	19	-4	1.808	5.211	2.481	1.192																9.57	15	22	-4	10	18	4	-51	-69	-8	-6.5	-3.5	-9
9.58	8	49	51	0	0	227	-1	-7	0.654	4.75	1.731	-0.096																9.58	10	19	20	10	-79	21	67	62	-8.5	-0.5	-0.5	-3.5
9.59	14	43	-19	25	3	-52	-3	-5	1.577	4.98	1.846	0.442																9.59	21	24	4	7	35	27	44	34	0	0	9	-12
9.6	17	43	26	3	1	-43	7	-8	1.885	4.231	1.462	1.097																9.6	13	17	16	8	28	26	27	34	-1	9	-5	0
9.61	13	39	22	15	0	-20	1	-8	-0.153	4.116	1.385	0.481																9.61	15	18	8	11	26	11	-74	14	-2	9.5	2.5	10.5
9.62	17	45	8	13	-1	-27	0	-2	-0.173	4.75	0.866	0																9.62	13	18	0	7	15	16	48	-56	-17	-16.5	1	-19
9.63	14	34	18	28	1	-8	-3	-10	1.308	4.558	2.615	0.731																9.63	18	22	20	11	-72	23	55	50	0	11.5	-3.5	6
9.64	15	36	20	98	0	41	5	-3	1.019	4.077	2.096	0.365																9.64	14	21	1	7	23	22	59	29	-1.5	6.5	-4.5	-3.5
9.65	13	34	19	8	0	3	-2	-5	2.366	4.289	1.173	-0.423																9.65	12	22	5	37	35	15	41	25	-9.5	4	3	-4
9.66	10	37	24	7	-1	1	3	-5	2.308	5.5	2.038	1.365																9.66	15	19	20	6	25	19	-80	16	-3	7	0.5	-2
9.67	11	53	18	14	2	-73	4	-9	0.308	3.981	1.712	-0.596																9.67	13	22	2	7	-13	24	60	-39	-8.5	-8	-13.5	-8
9.68	9	66	15	-10	-3	65	7	-5	0.404	5.346	2.346	0.173																9.68	9	19	11	5	-58	12	84	46	-2	14.5	17	2
9.69	13	4	11	7	2	-14	1	-10	0.538	4.461	1	0.98																9.69	15	20	16	21	34	16	45	32	5.5	9.5	4.5	17
9.7	14	40	12	16	1	79	3	-5	0.731	3.385	0.096	-0.577																9.7	20	18	10	6	30	20	21	28	-8	-6	12.5	-2.5
9.71	14	32	64	1	2	-5	6	1	0.481	5.558	1.693	0.116																9.71	8	18	-1	5	26	17	-68	-52	-1	5.5	0	9
9.72	13	34	-30	13	1	-24	3	-10	0.961	4.423	3.269	1.096																9.72	12	25	11	16	-76	23	68	26	-0.5	9.5	5.5	5
9.73	13	51	23	11	-2	-47	2	-10	1.289	4.5	1.308	1.173																9.73	12	16	-5	6	25	15	42	41	-5.5	8	4.5	3
9.74	13	42	17	25	-2	-20	-3	-7	1.288	4.48	0.134	-0.616																9.74	20	21	22	6	36	19	42	29	-6.5	-9	2	-2.5
9.75	16	36	18	-5	1	24	4	-1	0.692	4.942	2.269	0.75																9.75	15	21	5	7	24	11	-80	26	15.5	2	-3.5	4.5
9.76	11	31	15	-21	0	-8	-4	-6	1.673	5.153	1.769	1.096																9.76	12	16	27	12	19	11	39	-69	-15.5	-3.5	0.5	-10.5
9.77	12	54	17	53	-4	17	4	-5	1.134	4.038	1.788	0.25																9.77	13	37	-1	9	-76	15	61	42	2	17	4.5	11.5
9.78	11	24	15	20	3	18	10	-4	1.692	4.288	1.711	1.519																9.78	20	22	4	11	30	18	46	41	-23	6.5	4.5	-4
9.79	7	35	19	-8	5	14	-8	-10	0.577	4.75	0.865	0.231																9.79	16	24	22	19	32	16	27	32	22.5	16.5	7.5	8
9.8	19	28	6	17	1	-20	-2	-7	1.23	5.25	2.192	1.307																9.8	17	20	-11	8	22	75	-80	14	7	6	2	17.5
9.81	11	44	21	6	-3	-21	-13	-4	2.212	4.731	0.731	1.135																9.81	12	19	-12	5	9	48	66	-61	-9	0.5	-1	-16.5
9.82	5	32	20	8	1	-16	-8	-6	1.981	5.077	1.692	-0.673																9.82	19	23	14	10	-73	-4	56	34	-8.5	-3	6.5	-2
9.83	14	39	13	10	-1	23	-4	-7	0.866	5.442	1.462	0.789																9.83	9	19	6	12	45	-8	36	39	4.5	10	2.5	1
9.84	12	32	19	11	0	-20	-17	-1	0.884	4.923	1.673	-0.5																9.84	17	18	5	7	24	12	13	12	5	-4	-3.5	8.5
9.85	8	32	19	23	1	22	-3	-5	1.096	4.193	1.096	0.096																9.85	14	23	6	8	18	6	-80	-1	-8	6	-5.5	-9.5
9.86	16	39	18	-6	-6	18	-20	0	-0.596	4.192	1.635	-0.596																9.86	13	22	11	9	-27	14	59	-37	0	9	4	11.5
9.87	14	31	-18	30	0	15	-4	-9	-0.192	3.173	0.481	-0.25																9.87	12	19	12	6	-39	13	46	32	-10	-8	-4.5	-11.5
9.88	9	-7	47	-16	-2	-49	-14	-6	0.058	5.539	-0.173	-0.365																9.88	13	21	3	13	24	17	35	24	-0.5	5	0	-5
9.89	17	74	20	0	8	74	-3	2	1.077	5.5	1.404	0.904																9.89	12	16	10	5	24	6	-70	5	-3	-1.5	5.5	5
9.9	12	32	15	6	3	-1	-8	-9	2.346	4.442	2.385	0.846																9.9	13	23	13	9	23	15	8	-53	1.5	7.5	7.5	1
9.91	13	35	12	7	1	29	-19	-7	1.212	4.635	1.327	-0.231																9.91	15	19	9	11	-80	-2	56	13	-9.5	4	-1	15
9.92	17	33	27	9	4	-2	-8	0	1.712	4.885	2.269	0.212																9.92	15	28	5	15	24	11	34	31	2.5	6	4.5	-9
9.93	11	33	10	3	-7	4	-11	-3	1.154	4.827	0.866	-0.326																9.93	12	29	8	12	17	14	28	17	-1.5	6.5	-4	1.5
9.94	12	30	17	17	7	3	-10	-3	0.654	4.654	0.769	0.538																9.94	17	-1	64	-21	-26	-6	-80	-15	19.5	24.5	33	21
9.95	9	32	12	12	-2	-11	-13	1	1.866	5.5	2.385	0.692																9.95	12	2	85	54	673	38	74	146	-17.5	-22	-30	-23.5
9.96	15	54	15	9	4	0	2	-11	0.865	3.942	0.365	1.808																9.96	15	22	43	42	-7	18	195	21	5.5	2	3.5	-3.5
9.97	20	39	17	14	6	36	-6	-4	-0.5	5.327	1.288	-0.346																9.97	10	19	-5	17	133	9	-11	26	-4	3.5	-1	8
9.98	18	31	23	5	-4	17	1	-8	1.847	4.193	0.366	0.039																9.98	17	18	20	-5	61	15	-10	17	-8	-2	-4.5	-8
9.99	7	27	12	14	0	15	-6	-1	0.634	6.154	0.865	0.75																9.99	16	21	11	12	38	20	-78	-26	1.5	4.5	-19	9.5
10	15	36	23	15	-2	-51	-4	-2	1.404	3.115	1.346	-0.192																10	13	17	21	13	-63	21	48	-20	-15	-7.5	9	-11.5
10.01	13	32	6	4	1	-19	-5	-16	0.307	4.48	1.961	-0.27																10.01	17	20	10	11	54	17	33	0	19.5	23.5	22.5	22.5
10.02	18	17	20	14	3	-32	-29	0	1.654	4.712	1.327	1.019																10.02	14	27	7	13	31	19	26	3	-7.5	8.5	4.5	-1
10.03	16	7	13	5	-3	55	3	-2	1.616	4.173	1.596	-0.481																10.03	13	17	37	3	25	19	-68	14	-4.5	-5	-15	0.5
10.04	7	70	12	17	3	-39	0	-6	2.173	5	1.615	1.461																10.04	5	19	-11	8	37	23	9	-68	1	-1	-3.5	-7
10.05	15	34	25	7	9	-29	10	10	0.231	3.865	2.269	0.885																10.05	13	22	10	16	-80	17	48	28	-12	-3	-5	-7
10.06	9	31	7	15	-3	-7	1	-3	1.423	4.519	0.712	-0.231																10.06	16	18	12	9	94	14	35	32	7	8.5	1.5	6
10.07	10	37	16	9	-6	-2	-7	-4	0.731	4.52	1.943	-0.327																10.07	15	19	8	17	-22	18	31	19	-1.5	1	5	0
10.08	15	26	22	15	7	52	-13	-6	1.904	5.02	1.25	0.366																10.08	13	18	8	6	-4	13	-80	22	-10	4.5	14	3
10.09	19	67	5	11	0	-30	9	-8	1.923	5.154	1.25	1.096																10.09	14	19	8	30	-28	25	61	-61	0.5	-1	-7.5	-3.5
10.1	8	-13	19	1	-2	-20	3	-2	1.173	3.25	0.038	-0.058																10.1	14	13	14	-36	-80	16	63	48	2	5.5	5.5	7.5
10.11	18	36	9	19	-2	5	6	-5	-0.058	4.962	-0.231	0.596																10.11	14	20	14	22	-18	16	33	32	-7	-14	-9	-6.5
10.12	16	39	22	23	-1	50	-6	-2	1.154	5.211	1.096	0.769																10.12	9	17	2	4	-14	22	23	25	13	25	18	9.5
10.13	18	36	11	0	-2	-10	3	-7	0.827	3.52	0.693	0.116																10.13	11	22	16	8	-23	20	-79	13	-26.5	-12.5	-18	-15.5
10.14	16	19	11	11	1	94	-2	-1	1.885	5.769	2.327	0.75																10.14	12	22	17	10	7	11	78	-41	2	2.5	2.5	6
10.15	17	69	17	8	8	-9	-2	2	-0.039	4.442	1.673	-0.462																10.15	18	20	-9	14	-14	14	49	43	-10	0	-4	4
10.16	5	-10	18	7	-1	-42	3	-7	1.596	5.827	1.173	0.692																10.16	16	26	26	2	141	10	47	29	-1.5	-3.5	-0.5	-1
10.17	25	27	21	11	2	-44	9	-4	1.616	4.231	1.404	1.77																10.17	15	19	-1	13	126	18	-23	29	-9.5	10.5	-8.5	-6
10.18	2	-1	-10	10	1	13	-2	-4	0.788	5	1.058	-0.058																10.18	15	14	27	13	19	21	-30	-23	1.5	-3	2.5	-2.5
10.19	18	11	24	10	6	-18	0	-2	1.269	3.366	1.231	-0.365																10.19	18	23	-17	3	-80	13	66	10	-8.5	6.5	-3.5	2.5
10.2	7	126	14	37	3	5	3	-2	2.711	5.403	3.076	1.192																10.2	15	19	18	8	-17	1	44	33	1	2	6	-3
10.21	13	-28	18	-9	-9	-10	3	-6	1.135	3.711	-0.135	-1.154																10.21	12	15	14	8	-10	20	37	23	1.5	7.5	0	8
10.22	10	42	13	19	1	-3	-3	-3	0.654	3.961	-0.289	0.058																10.22	13	23	8	2	-13	21	-80	18	-7	8.5	-4	3
10.23	11	27	12	82	2	1	1	-7	2.019	5.307	2.403	1.057																10.23	15	20	11	19	30	8	75	-62	1.5	-5	0	0
10.24	4	36	9	8	-4	30	-9	-1	0.942	3.616	1.442	-0.134																10.24	10	20	8	4	192	11	48	50	-19.5	-4	-2	-13
10.25	12	25	14	3	3	-56	12	-7	1.904	6.154	1.615	1.077																10.25	17	20	5	14	3	10	40	23	11.5	17.5	7.5	13
10.26	18	17	15	11	4	26	-4	-2	0.326	4.48	1.711	0.307																10.26	14	21	13	5	-37	25	25	18	-6.5	5.5	0.5	5.5
10.27	13	40	13	-8	7	89	-1	-2	0.231	3.538	-0.269	-0.385																10.27	15	21	0	7	-38	8	-73	8	-3.5	10	1.5	6
10.28	12	26	17	-7	-1	-5	15	-5	0.942	3.346	1.288	0.634																10.28	17	19	13	15	-70	19	60	-54	-6.5	-2	-0.5	-1
10.29	7	24	17	-18	-1	-80	-6	-5	0.866	5.039	1.577	1.308																10.29	13	16	11	0	-80	8	49	45	0.5	10	7.5	-4.5
10.3	15	46	3	-31	2	83	-9	-10	0.539	3.558	1.308	-1.019																10.3	16	20	11	11	369	17	33	16	-2.5	6.5	3.5	-5
10.31	9	4	20	4	-2	4	-6	-5	0.096	3.962	0.192	0.077																10.31	10	17	7	12	8	19	-73	13	-3.5	-4	-1	0.5
10.32	20	28	20	8	0	-24	-13	3	1.038	3.423	0.423	-0.173																10.32	19	16	9	0	-46	24	41	-18	-5.5	-0.5	0	-6.5
10.33	2	26	14	22	0	-42	-1	-5	-0.423	3.365	0.327	-0.789																10.33	13	18	13	14	-80	8	45	-32	-6.5	0.5	-10.5	-2
10.34	17	-40	6	1	-3	-28	-7	-3	0.442	3.731	0.096	-0.942																10.34	18	26	32	4	129	16	43	24	-6.5	-7.5	-3	-1
10.35	14	114	10	9	0	-6	-9	-10	0.212	3.712	0.115	0.442																10.35	13	14	-17	12	-32	24	45	11	-16.5	-8	-4	-7
10.36	6	14	20	12	-2	11	-9	-2	1.135	3.885	1.597	0.385																10.36	12	17	10	13	-10	21	-80	3	2.5	13.5	2.5	10.5
10.37	18	24	7	11	4	8	-6	1	1.096	4.327	1.096	-0.269																10.37	14	15	9	10	62	15	68	-75	-16	-6.5	-10	-10.5
10.38	14	33	17	4	-1	20	-9	-7	0.077	3.808	-0.5	0.02																10.38	20	23	9	7	-80	11	48	26	8	3	1.5	-2.5
10.39	13	22	14	12	-2	110	-3	-6	1.539	4.02	1.096	0.943																10.39	9	15	15	9	-19	21	36	17	0.5	15	8.5	2
10.4	13	36	10	8	1	-80	-13	-1	-0.096	2.981	-0.269	0.346																10.4	14	25	5	23	-10	26	7	14	-1.5	-13.5	-5	0
10.41	8	26	19	9	1	-26	-6	-5	2.173	4.923	1.942	1.365																10.41	11	12	15	-5	-29	19	-64	6	-4.5	1	-3	-3.5
10.42	14	27	18	6	0	-26	-10	7	1.115	3.769	1	1																10.42	18	21	-4	9	-50	19	44	-60	1	2	-8.5	-4
10.43	14	51	5	9	0	-68	-25	-15	2.174	4.712	0.866	-0.269																10.43	11	20	9	7	-80	11	36	37	-6.5	0.5	1	1.5
10.44	10	81	21	31	-4	25	-12	9	0.596	4.192	2.404	0.615																10.44	15	25	13	16	10	31	32	21	14	12.5	8.5	3
10.45	10	-45	6	29	5	-27	-4	56	0.288	4.058	-0.692	-1.404																10.45	8	19	12	-1	25	22	-80	18	-6.5	1	-4.5	4
10.46	16	43	14	7	-1	-9	-11	-4	1.98	5.711	2.827	1.25																10.46	14	20	-13	9	-15	15	55	-9	2	5	-5	6.5
10.47	14	8	19	14	9	-5	-7	-6	0.808	4.058	0.981	0.711																10.47	14	19	18	13	-80	17	47	-33	-0.5	6	-0.5	-4.5
10.48	14	34	7	8	-4	34	-7	-21	1.577	5.096	0.942	-0.096																10.48	22	20	10	9	10	18	36	49	-16	-11	-5.5	-12.5
10.49	12	-9	-4	5	-1	-24	-4	-2	0.058	3.327	0.308	-0.615																10.49	8	15	11	-2	-4	24	25	192	-8.5	2.5	0	0.5
10.5	12	52	26	4	-5	33	-5	0	1.02	4.481	0.77	0.077																10.5	18	20	1	18	-3	35	-80	6	4	6	-5.5	2
10.51	13	28	16	13	9	-57	4	-18	1.769	4.731	1.846	1.212																10.51	14	24	3	5	-16	8	53	-67	-7	2.5	-0.5	-2
10.52	11	27	15	14	-5	18	-11	-13	-0.039	3.269	-0.654	0.115																10.52	15	17	29	18	-80	28	45	25	-5	6.5	5	0.5
10.53	10	12	9	9	0	1	-3	-19	0.5	3.962	0.654	-0.654																10.53	13	12	1	6	6	40	23	45	-0.5	2.5	-3	2.5
10.54	17	47	12	13	2	-20	-24	-5	0.289	4.346	1.02	0.327																10.54	16	21	8	10	3	24	-29	50	-0.5	0	1	-9.5
10.55	19	2	10	8	4	10	-1	-4	0.115	3.019	0.961	-0.058																10.55	12	18	16	3	79	8	-31	114	-7	-4.5	-3	0
10.56	11	47	10	13	3	20	9	-6	1.462	4.75	1.096	0.443																10.56	16	22	-1	3	-76	15	48	-54	-5	3	-6	5
10.57	14	7	8	9	2	26	5	-6	1.154	4.404	1.846	1.154																10.57	15	17	13	16	-54	6	39	67	-5.5	3	-11.5	-9
10.58	9	26	9	3	6	-80	-4	-9	1.039	3.846	1.385	-1.384																10.58	18	18	5	6	8	39	32	-7	0	3	9	-5
10.59	19	28	7	14	-1	34	-8	-7	0.558	4.365	0.923	1																10.59	16	21	9	12	5	11	-80	-80	-18	-12	-14.5	-6
10.6	14	34	21	9	-3	2	8	-8	0.923	5.096	0.654	1.115																10.6	12	19	19	13	-4	10	67	40	4	12.5	7	7
10.61	8	10	8	10	-1	57	-1	-2	0.75	3.731	-0.25	-0.596																10.61	15	20	4	1	-80	19	46	283	-0.5	5	7	2
10.62	13	15	13	9	4	-44	0	-6	2.308	4.077	0.75	0.211																10.62	10	20	4	6	16	11	27	11	0	-6	1	8.5
10.63	8	18	12	12	6	12	3	-6	2.308	5.596	0.962	0.981																10.63	19	23	34	5	5	11	14	-46	3	2.5	1.5	-0.5
10.64	15	10	15	6	3	-21	1	7	3.038	4.538	0.75	1.481																10.64	11	15	-19	13	6	13	-75	104	-3	3.5	-1	4
10.65	11	-12	1	11	1	-34	-4	2	1.153	4.826	1.403	-0.077																10.65	15	25	0	12	-4	10	54	-80	-25	-22	-29	-26.5
10.66	15	77	8	13	-5	101	3	-11	1.712	3.692	0.192	0.288																10.66	12	22	23	3	-80	-8	61	63	9.5	13.5	18.5	15
10.67	17	59	14	10	-1	173	6	19	0.135	3.539	0	-0.519																10.67	17	18	8	2	25	18	35	-49	-7.5	0	-1	-3.5
10.68	12	-25	7	9	1	8	7	0	1.077	4.981	1.712	0.789																10.68	10	17	7	5	23	10	-45	104	-2.5	3	-1.5	3
10.69	8	35	5	3	-2	22	4	-16	0.923	3.539	0.173	0.039																10.69	10	22	-2	12	10	9	4	-59	-6.5	3	-2	4
10.7	16	14	16	17	4	-44	1	-3	0.923	4.346	2.192	-0.02																10.7	12	18	11	8	-24	17	51	-14	-2	-3	6.5	-0.5
10.71	10	27	6	10	2	-56	-3	-49	0.98	4.75	0.865	0.807																10.71	19	20	13	7	-70	2	52	88	-9.5	-3	-16.5	-8.5
10.72	-5	27	12	3	5	-28	5	-14	2.154	5.384	0.808	0.634																10.72	21	18	6	-2	19	23	25	-5	-7.5	-3.5	-10.5	-6
10.73	31	12	16	14	3	-17	2	-5	2.443	3.481	0.481	0.885																10.73	12	14	-10	7	12	10	-79	102	13	10.5	9.5	4
10.74	14	40	6	10	1	-19	-2	-2	2.077	4.538	0.673	-0.116																10.74	16	20	22	5	12	10	63	-80	-9	-4.5	0.5	1.5
10.75	11	32	11	178	1	-15	1	-3	0.788	3.019	0.731	-0.635																10.75	12	15	9	16	-80	18	56	0	1.5	2	-2	-0.5
10.76	14	2	11	-17	1	-16	-4	-8	1.962	4.019	0.904	0.846																10.76	20	20	46	10	744	14	41	-6	-10	-8	-9	-6
10.77	14	18	15	0	2	-7	-3	8	1.173	3.25	-0.115	-0.154																10.77	18	23	-28	6	-68	19	21	6	1.5	13.5	-6	1
10.78	15	20	13	19	8	-2	-8	-6	1.25	3.173	-0.808	-0.038																10.78	18	18	5	12	-43	12	-69	-1	-5	-0.5	-2.5	-3.5
10.79	16	6	13	-30	-2	-7	13	-6	0.404	3.616	-1.096	-0.25																10.79	13	21	8	8	-36	15	64	-2	4	3.5	2	-7.5
10.8	12	27	-45	48	2	-10	-4	0	0.692	3.538	0.173	-0.442																10.8	17	19	6	1	-80	13	42	6	-9.5	8.5	2.5	5.5
10.81	12	39	82	2	-1	-1	-4	-10	1.616	5.443	0.443	0.25																10.81	17	17	-20	9	3	31	43	-2	-5	2.5	5.5	1
10.82	13	29	11	18	2	1	-1	-9	1.385	3.25	0.808	-0.288																10.82	12	11	42	0	-1	18	-21	1	-9.5	-9.5	-3	0
10.83	14	19	10	0	-3	0	-13	2	1.923	3.327	0.692	-0.077																10.83	15	21	6	16	-5	21	-23	12	-3.5	4	-1	-11.5
10.84	13	14	6	-36	2	-3	3	-3	2.596	4.307	1.384	1.5																10.84	17	18	-8	11	-16	25	54	-8	-6.5	4	0.5	-4.5
10.85	15	25	13	15	3	3	-6	164	0.597	2.847	0.52	-0.442																10.85	13	22	15	6	-78	14	43	17	-10.5	-1.5	-10.5	1
10.86	7	10	13	26	-3	-3	-13	-26	2.288	3.884	1.769	1.461																10.86	15	16	0	13	39	23	31	10	-9.5	3	-9.5	-4
10.87	7	32	9	4	7	-2	-7	6	0.885	2.885	0.097	1.02																10.87	13	25	0	18	116	19	-80	11	0.5	2	-3	4
10.88	17	24	11	19	3	-2	-9	-36	2.25	3.77	1.193	0.077																10.88	14	20	12	2	-10	16	63	14	2	12.5	8	10
10.89	14	9	12	4	-2	-1	-10	-2	0.962	3.212	0.769	0.058																10.89	15	19	-5	1	-80	35	46	16	-11	-3.5	-8.5	-11.5
10.9	21	33	16	-25	3	-8	-13	-6	0.731	3.212	0.231	0.269																10.9	14	18	-3	-9	-16	10	49	1	-17.5	-4	-8.5	-2
10.91	19	8	13	25	-2	4	-1	26	1	3.5	0.673	0.923																10.91	11	17	18	18	10	22	14	3	-6	7	5	-10
10.92	11	24	8	-45	6	20	-11	-3	1.211	3.961	0.923	0.077																10.92	12	17	40	7	43	11	-65	20	-0.5	8	-2	5.5
10.93	10	55	16	16	3	-4	-14	-47	1.557	2.788	-0.135	0.134																10.93	17	17	-33	11	-7	17	62	10	-4.5	8.5	2	-4.5
10.94	15	-15	15	-14	-3	2	-11	-22	1.057	2.461	0.038	-1.116																10.94	10	21	-1	5	-80	10	40	7	-7	-1.5	-5	-1
10.95	8	14	7	2	3	4	-5	15	0.385	4.154	1.519	-0.115																10.95	18	17	9	4	23	14	31	7	4.5	-4	-1.5	-1.5
10.96	16	-12	5	11	-4	-12	-12	-21	1.519	3.442	0.904	0.231																10.96	17	17	17	10	18	39	-68	12	-5	1	4.5	0.5
10.97	7	57	4	0	-1	-9	-1	15	0.808	4.308	0.885	0.75																10.97	11	20	1	8	20	-4	31	3	-6	12	3	1.5
10.98	13	24	13	12	-1	-2	-3	28	1.5	4.846	1.308	-0.038																10.98	15	18	7	-4	-12	15	48	8	-10	-13.5	-18	-10
10.99	21	31	7	8	5	-4	-11	19	2.77	5.385	0.635	1.616																10.99	10	22	13	3	173	12	35	11	1	2	-5	3
11	10	12	15	-10	7	-8	-3	-7	-0.558	3.173	-0.327	0.019																11	21	20	4	19	-10	28	19	8	1	9.5	5.5	1
11.01	6	14	11	19	2	-12	-6	-5	1.366	4.366	-0.134	0.039																11.01	15	18	1	5	-5	23	-79	11	-1	7.5	7.5	5
11.02	11	21	10	34	2	-11	-7	-13	0.577	4.058	0.558	0.442																11.02	13	21	4	19	197	4	59	19	-9.5	5	-4.5	4
11.03	0	20	3	76	3	-44	2	28	2.616	4.693	1.327	0.25																11.03	20	17	12	-10	-80	13	40	-8	-9.5	-2	-5.5	-14.5
11.04	30	17	15	10	1	31	-23	-18	0.5	2.327	-1.019	-0.231																11.04	14	20	6	27	190	12	26	37	-8.5	-1	2.5	1
11.05	14	16	9	15	1	-4	6	-17	0.693	2.769	0.635	0.923																11.05	20	15	14	18	-29	7	2	0	-5	6	-2.5	7.5
11.06	10	20	15	5	1	-2	7	29	2.289	4.443	1.52	-0.192																11.06	16	16	20	9	-12	21	-56	-7	1.5	3.5	-9	2.5
11.07	12	20	9	-8	1	-5	-5	-5	1.27	3.173	-0.846	-0.404																11.07	15	20	21	12	-25	15	37	48	2.5	-3.5	-4	-1
11.08	16	15	9	12	3	-6	2	-52	1.193	3.039	-0.154	-0.923																11.08	18	18	21	-2	-80	9	37	-3	-1	7	0.5	1.5
11.09	14	12	12	-14	-2	-11	-2	35	1.154	3.52	-0.154	-0.423																11.09	16	17	16	15	5	9	30	-3	-0.5	7.5	1.5	5.5
11.1	13	17	3	7	7	-10	5	18	0.442	3.173	0.269	0																11.1	19	20	6	-1	12	21	-80	7	-17	-6	2	-4.5
11.11	14	15	-35	15	0	-11	0	-15	1.866	4.193	1.693	0.443																11.11	9	23	9	9	-2	6	40	24	4.5	-1.5	-7	2
11.12	11	17	65	-9	-2	-24	-1	-23	0.847	3.231	0.077	-0.423																11.12	14	21	-4	17	-2	20	45	34	-5.5	1	-0.5	-2
11.13	12	13	8	0	0	3	-3	19	0.577	3.346	0.212	0.519																11.13	15	21	20	0	-80	24	28	-23	-1.5	8	2.5	5
11.14	10	22	8	-4	1	-13	0	10	0.192	2.173	-1.231	-1.943																11.14	19	16	16	13	16	5	25	-11	-0.5	-1	-2	-5.5
11.15	9	19	9	-6	6	1	2	11	1.423	4.75	2.327	1.788																11.15	17	23	0	18	26	25	-71	31	-8	8.5	1.5	-1
11.16	14	14	10	-11	1	-5	-5	-16	0.634	3.615	-0.616	0.019																11.16	20	14	7	4	9	18	51	-14	-4	-4	0	6
11.17	16	21	7	-1	7	-14	4	-4	1.461	3.48	0	-0.385																11.17	18	16	12	17	-80	28	38	-18	-3	9	4	-1
11.18	13	22	-3	5	3	2	7	26	1.385	3.769	-1.096	0.308																11.18	13	14	-6	30	9	24	24	18	2.5	1.5	-3	4
11.19	12	15	26	14	-5	-3	3	-14	0.404	3.134	0.384	-1.154																11.19	15	22	29	-20	23	10	-60	33	-9.5	7.5	-1	-1
11.2	16	17	7	5	-2	-9	3	-24	1.827	4.346	1.25	0.961																11.2	15	21	9	14	92	21	16	9	-4	3.5	-8	4
11.21	16	17	10	13	-8	-2	2	52	-0.789	3.077	-1.327	-0.154																11.21	21	14	16	3	-12	18	50	-43	-1	-1.5	14.5	3.5
11.22	9	18	18	12	8	-7	5	2	-0.308	2.115	-0.212	-0.75																11.22	14	22	7	3	87	22	46	0	-9.5	-3	-6.5	-0.5
11.23	11	16	7	1	2	-24	2	-11	1.192	4.827	-0.385	-0.211																11.23	14	21	11	8	511	23	21	0	-2.5	-0.5	-0.5	-8.5
11.24	13	24	11	9	-1	1	5	3	2.134	3.211	0.057	1.25																11.24	17	18	0	3	45	15	-74	18	-5	2.5	-5.5	14.5
11.25	11	16	9	8	4	-6	-4	1	0.75	2.558	0.077	-1.212																11.25	13	16	7	9	-7	24	71	38	-1	5	3	-5.5
11.26	18	8	10	13	1	26	-1	-12	0.846	2.788	0	-0.712																11.26	15	16	-12	5	-80	17	47	-9	-1	14	0	-1
11.27	18	17	13	7	1	-4	1	-4	1.48	3.25	0.327	-0.02																11.27	17	19	29	-5	-80	16	30	-4	-8	-10	-9.5	-2
11.28	11	10	8	4	3	3	-3	-1	1.174	4.077	0.308	0.174																11.28	20	18	6	17	14	13	-7	10	-1	5.5	9	1.5
11.29	15	20	10	12	-3	1	12	3	1.577	4.654	1.096	0.731																11.29	14	16	8	9	-16	19	-51	5	-5.5	7	1.5	2.5
11.3	13	14	12	7	4	-4	3	-9	0.212	2.25	-0.134	-0.288																11.3	18	22	4	8	-15	10	52	11	-5.5	1.5	-5	-3.5
11.31	13	17	-3	-3	6	3	-7	-4	0.847	3.212	0.443	-0.788																11.31	13	15	0	13	-80	16	42	8	-2.5	4.5	-6	3
11.32	14	17	17	18	-5	5	-2	-11	0.711	2.692	1.75	-0.308																11.32	13	20	14	8	-19	14	24	15	-3.5	3	0.5	-9.5
11.33	13	16	18	14	2	0	-23	-12	0.692	4.115	0.134	0.115																11.33	16	16	28	5	-10	12	-80	7	-18.5	-14	-9	-9.5
11.34	-3	21	0	9	1	10	8	1	0.98	3.077	0.327	-0.077																11.34	18	20	16	-11	-12	16	80	14	4.5	11.5	3	7.5
11.35	27	13	11	9	-2	-1	-11	-6	-0.231	2.423	0	-0.039																11.35	16	16	-38	25	-13	11	59	10	-1.5	10.5	-3.5	10.5
11.36	12	18	7	5	2	1	-14	-4	1.096	2.25	-0.634	-1.461																11.36	22	21	-7	21	-80	17	29	4	1	6	-0.5	-1
11.37	12	21	13	5	2	3	4	-9	1.192	2.827	-0.327	0.115																11.37	14	15	8	8	3	19	-12	25	-10	-5	-1	-5.5
11.38	18	17	33	12	0	-1	-11	-12	0.865	2.019	-0.058	-0.327																11.38	20	27	36	12	0	11	9	16	0	1.5	-1	-6
11.39	16	18	-10	10	-4	6	-6	-1	1.289	3.962	0.923	1.212																11.39	16	19	20	-1	-9	17	50	16	0	3.5	-4	4
11.4	11	16	9	8	6	6	-9	0	0.212	2.193	0.173	-0.692																11.4	8	19	9	-7	-9	14	36	-2	-3	1	1	-3.5
11.41	14	14	0	9	1	-5	-7	-5	2.096	4.769	0.846	0.423																11.41	24	22	17	24	-74	13	34	-3	-6	-5	-10	3
11.42	13	18	-14	10	1	-4	-11	-5	0.5	2.365	-0.173	0.769																11.42	14	21	5	5	20	17	-72	17	-10	7	5	-1
11.43	14	13	40	8	8	7	-14	-2	0.52	2.654	0.058	-0.692																11.43	17	13	-34	13	9	16	56	31	-5.5	5.5	-3	0.5
11.44	17	20	3	11	0	-1	-13	-8	1.173	2.423	-0.865	-0.211																11.44	18	24	63	8	11	7	43	-13	-7	6	3.5	2
11.45	11	13	15	7	4	3	-5	6	2.442	4.096	0.981	0.808																11.45	17	19	-6	8	-80	23	29	16	0	8	2	-1.5
11.46	17	15	5	9	-2	-2	-7	-9	0.096	2.058	0.038	-0.481																11.46	18	91	9	9	30	14	27	-26	-8	-9	-7	-3
11.47	15	10	17	6	4	5	-6	-6	0.923	3.673	-0.443	-1.096																11.47	15	25	-7	7	58	14	-62	-8	-2	0	-1	0
11.48	9	17	8	5	2	-8	-14	-7	3	3.827	0.731	1.442																11.48	17	20	-13	14	13	23	51	26	-2.5	11.5	5.5	8
11.49	10	23	10	11	3	0	-10	-7	1.827	3.942	0.423	1.366																11.49	27	15	30	13	4	14	37	11	-13.5	-4	-12.5	-14.5
11.5	23	19	8	9	-2	1	4	-1	1.346	3.385	0.692	-0.346																11.5	17	21	13	-1	-68	11	27	7	6	5	5.5	5
11.51	12	16	12	12	2	2	-8	1	0.557	2.827	-0.866	-0.308																11.51	12	19	2	21	262	19	-11	1	-2	2	1.5	3.5
11.52	15	18	7	5	-3	-3	-4	-19	2.135	4.038	0.019	0.961																11.52	22	19	11	7	20	16	-31	-8	-4	5	-2	5
11.53	11	18	18	8	4	18	-16	-3	1	3.077	0.616	0.116																11.53	18	18	37	-5	32	19	42	3	-9.5	10	-0.5	1
11.54	11	18	-3	9	2	3	-11	-3	1.038	2.558	0.596	-0.25																11.54	17	25	-15	19	72	18	31	-18	-6	1	-3	-1
11.55	12	20	11	6	2	2	-25	-2	0.057	1.846	0	-0.962																11.55	14	20	38	6	-31	18	19	-2	2	9	0.5	-0.5
11.56	15	15	12	10	6	-7	24	15	0.654	4.269	0.788	0																11.56	16	17	7	6	122	19	-75	9	-2.5	-2	-3	-7
11.57	12	12	-2	5	0	-5	-17	5	2.134	4.096	0.403	1.519																11.57	15	18	3	4	82	15	42	1	-3	-0.5	4.5	2
11.58	11	11	18	7	2	-11	-36	1	0.5	2.923	-0.692	-0.173																11.58	21	14	-25	7	65	19	46	8	3.5	2.5	-5.5	-4.5
11.59	18	14	5	18	3	6	77	-2	-0.539	1.48	-1.02	-0.673																11.59	13	23	37	6	59	18	27	36	-7	-4.5	-0.5	0
11.6	17	11	5	9	-5	-2	1	2	0.865	3.327	1.481	-0.75																11.6	20	21	8	4	92	14	17	71	-6.5	4	3	-2
11.61	4	17	16	13	-4	-12	-1	-3	-0.116	3.231	-0.923	0.461																11.61	17	25	15	11	92	14	-70	-27	0.5	4.5	4	2.5
11.62	16	15	8	-15	6	-7	18	0	-0.096	2	-0.962	-0.404																11.62	20	19	10	-12	17	23	37	-11	-0.5	-6.5	-6	-2
11.63	10	16	15	23	3	-5	-13	1	2.058	3.597	0.693	-0.846																11.63	21	15	21	3	-64	11	32	8	-5	6	17	-0.5
11.64	6	7	9	7	-5	-7	4	0	-0.538	2.25	1.077	0.289																11.64	18	20	10	-2	-80	39	30	-4	-6	3.5	-13	3.5
11.65	15	15	8	6	2	-8	-4	-1	1.5	4.519	1.212	0.096																11.65	13	16	-1	26	-13	-4	-4	8	-0.5	-2	0.5	-4.5
11.66	14	21	15	9	7	-6	0	-1	0.577	3.616	0.404	0.635																11.66	23	22	23	16	-21	19	-38	1	2.5	4.5	1	-2
11.67	14	15	7	9	-1	-12	6	-11	1.5	3.366	0.673	-0.038																11.67	20	29	7	6	-17	18	37	0	4.5	1.5	-6.5	-0.5
11.68	15	16	10	7	1	-1	-7	6	0.461	2.365	-1.365	-1.635																11.68	16	19	8	24	-24	16	35	5	-9.5	1.5	0.5	-4
11.69	1	18	11	5	9	-13	-1	-17	-1.038	2.654	-1.653	-1.442																11.69	14	22	29	-4	-80	18	19	-12	-0.5	5.5	-9	9.5
11.7	27	18	1	10	-3	-14	16	0	2.904	4.365	1.961	2.269																11.7	20	25	-7	0	4	29	-73	26	-5.5	-3.5	-3	-12
11.71	11	10	8	11	1	-20	-6	0	0.423	2.654	-0.538	-1.154																11.71	14	21	-45	12	2	18	34	17	2.5	7.5	0	5.5
11.72	11	8	9	9	2	-1	-3	0	1.789	2.77	-0.442	-0.73																11.72	18	-9	118	-28	146	-9	-16	-14	-9	0.5	-10.5	-11
11.73	17	15	15	2	0	-3	0	6	1.769	2.5	0.692	0.269																11.73	16	21	79	117	-80	20	105	402	2	11.5	7.5	11.5
11.74	9	48	0	1	2	-9	1	-17	0.673	2.712	0.269	1.077																11.74	20	22	-45	5	-45	14	-28	-80	-1	-4.5	-5	-4
11.75	12	-11	14	8	3	-7	1	4	0.057	3.307	0.711	-0.654																11.75	20	16	108	6	-23	14	-80	-47	-2	11	1	3
11.76	14	59	14	8	3	-5	0	2	0.904	2.519	-0.789	0.75																11.76	17	16	11	11	-25	15	51	-36	-9.5	0.5	-1.5	-2.5
11.77	10	-2	10	8	1	-5	16	0	1.308	2.654	0.923	0.212																11.77	14	19	1	17	-37	17	41	-21	3.5	8	3.5	5.5
11.78	15	-5	8	13	-2	-4	-4	3	1.75	3.596	0.48	0.634																11.78	20	21	13	0	-80	17	30	-55	-7.5	3	-2.5	-7.5
11.79	11	23	8	1	3	-2	-7	0	0.712	2.327	0	-1.019																11.79	14	18	11	10	-12	17	-14	-1	0.5	-4	1.5	11.5
11.8	17	-1	9	9	1	0	0	0	1.942	3.384	0.634	0.673																11.8	18	19	7	9	1	17	-60	15	-3.5	4	5	-6
11.81	15	34	12	5	1	-9	-4	-3	0.173	3.116	-0.269	-0.423																11.81	18	19	13	11	-6	12	54	6	5.5	8.5	0.5	-2.5
11.82	9	35	8	14	7	1	0	-6	2.731	4.788	1.481	1.192																11.82	20	20	8	8	-80	13	46	7	-6	1.5	-13	-6.5
11.83	15	-20	-2	10	1	-3	-16	-3	1.596	3.192	-0.789	-0.923																11.83	17	16	13	7	-33	16	32	-49	-17	-10	-5.5	-10
11.84	9	20	17	6	1	-22	-5	-12	1.442	2.884	0.134	0.846																11.84	25	21	8	7	-2	19	-80	26	-1	12	5	1
11.85	19	2	1	6	-3	-3	-8	-12	2	3.423	1.885	1.443																11.85	13	15	11	12	10	18	61	13	4	5	-2	-7.5
11.86	16	26	13	7	4	11	-1	3	1.673	3.288	0.519	0.288																11.86	21	20	12	3	9	11	42	16	-1	8	-1.5	5.5
11.87	17	13	4	10	4	-1	-14	4	2.596	4	1.231	0.769																11.87	16	21	17	12	-80	12	40	8	-7.5	1	-5	-5.5
11.88	15	5	-13	12	3	-19	-13	-3	1.461	3.596	0.615	0.173																11.88	20	22	-4	5	20	15	20	-31	-7	-7	-16.5	-7
11.89	16	-45	32	10	-2	39	-11	-8	1.173	3.404	1.5	0.404																11.89	15	22	2	11	11	17	-77	26	1	0.5	8	3.5
11.9	15	171	14	5	3	-14	-25	-7	0.846	2.808	-0.346	-0.116																11.9	22	18	21	11	21	16	68	10	4.5	16.5	2.5	3
11.91	8	-45	6	7	6	5	-10	-8	0.423	2.615	-1	-0.75																11.91	18	17	17	9	-12	19	45	8	-14.5	-11	-10.5	-16.5
11.92	20	27	12	6	1	-1	-15	-14	0.366	2.808	0.231	0.27																11.92	19	19	-2	6	-80	15	30	-24	3.5	5.5	12	-7.5
11.93	10	5	3	10	5	5	-5	2	1.173	3.307	0.98	1.25																11.93	16	17	24	11	27	18	-68	-3	-22.5	-9	-16	22
11.94	9	15	13	12	8	0	-10	5	2.596	4.211	1	2.884																11.94	19	15	0	15	15	16	14	11	1.5	7	-2	-7.5
11.95	12	23	8	5	1	-2	-4	-3	1.539	2.442	0.615	0.077																11.95	16	29	0	12	25	20	51	10	-8.5	-5.5	-12.5	-7.5
11.96	14	3	6	1	-1	2	-6	-22	0.327	1.846	-0.615	0																11.96	23	18	15	-45	-80	18	44	-5	-1	9	11.5	5
11.97	16	25	23	11	5	5	5	-3	1.192	3.384	-0.462	0.654																11.97	21	18	24	84	25	13	22	-45	-21	-7.5	-22	-11
11.98	14	11	-1	16	3	-1	-16	1	1.443	2.943	-0.288	0.769																11.98	22	15	-1	23	26	22	-80	29	8.5	6	10	13.5
11.99	15	-6	17	10	0	6	-11	-2	1.192	3.077	1.231	-0.404																11.99	20	21	33	6	27	12	64	10	-1	2	-3.5	-7
12	17	29	2	5	1	-4	-9	-14	-0.519	2.808	-0.519	-0.288																12	11	19	-4	10	12	7	42	0	-18.5	-10.5	-11	-17
12.01	14	24	4	8	2	0	-4	-7	1.5	3.039	-0.48	0.289																12.01	29	22	2	14	-80	18	42	5	-5.5	9.5	2	1
12.02	13	11	9	10	-1	0	11	-7	0.481	1.404	-0.827	-2																12.02	12	18	8	3	40	14	9	-40	5	4	5	2.5
12.03	10	9	13	6	10	10	3	-6	1.462	3.404	-0.115	0.75																12.03	24	20	7	9	29	18	-75	17	-15	-1.5	-2	-17.5
12.04	16	-16	4	6	-2	6	-5	-5	1.443	2.962	0.154	-0.807																12.04	15	20	0	15	25	16	52	5	3.5	0	-11	4.5
12.05	19	36	7	6	7	0	0	-12	0.885	1.711	-0.231	-0.885																12.05	26	15	-32	2	-29	18	42	20	7.5	15.5	25.5	17.5
12.06	19	4	6	50	0	-2	1	-9	2.327	2.539	0.27	0																12.06	21	23	64	16	-77	14	34	-6	-6.5	-4.5	-6	-33.5
12.07	9	228	15	15	7	0	3	-13	0.538	2.75	0.269	0.327																12.07	25	21	0	11	28	23	-77	-30	-1	6.5	-8	15.5
12.08	16	-45	9	26	3	13	3	-1	0.98	2.096	0.153	0.307																12.08	21	19	13	13	35	18	23	12	-12.5	-2	-12.5	-9.5
12.09	14	10	17	8	3	2	-5	-3	0.519	2.443	-0.192	0.635																12.09	18	15	11	8	21	15	42	16	-9	13	4	1.5
12.1	17	22	11	4	2	0	6	-6	0.962	2.654	-1.096	-0.558																12.1	26	21	8	10	-80	10	38	22	1	-1.5	-4.5	-1.5
12.11	8	0	12	3	6	3	1	-2	0.596	0.769	-1.385	-1.385																12.11	19	22	37	12	28	20	18	-37	0	-0.5	-9	-4
12.12	17	10	10	-7	-2	0	9	-11	1.25	3.134	-0.135	0.576																12.12	20	23	-24	5	26	14	-80	14	-13	5	-4.5	-3.5
12.13	14	18	18	-4	5	-2	6	0	3.097	3.539	0	0.404																12.13	18	18	5	4	19	12	61	23	0	2	-0.5	-0.5
12.14	16	12	5	24	3	2	-1	-9	-1.481	2.058	-0.827	-1.673																12.14	21	21	8	13	13	17	39	20	-0.5	3.5	-0.5	-3.5
12.15	9	10	20	7	5	-10	4	-5	2.558	3	-0.173	0.212																12.15	21	16	3	0	-80	19	29	7	-2	9.5	-9.5	6.5
12.16	21	21	-4	23	-1	15	4	-6	1.673	1.981	-0.346	-0.423																12.16	23	22	3	18	29	12	6	-42	-5	1	2.5	-3
12.17	10	6	12	-7	-3	-4	-1	-7	1.827	2.942	0.404	-0.327																12.17	18	15	11	8	27	14	-75	31	0	7	-3	8
12.18	16	22	7	34	-1	-1	0	2	1.096	2.058	0.423	-1.866																12.18	20	18	15	8	13	16	50	22	-1	3	4	2.5
12.19	14	-7	-26	-19	-14	6	2	-2	-0.5	2.327	-0.269	-1.461																12.19	22	26	2	12	-3	18	103	23	-7	-6.5	-10.5	-7
12.2	12	-16	42	12	15	5	1	-8	0.269	2.596	-0.692	0.615																12.2	26	20	-43	5	-80	10	24	15	-4.5	-10	-10	-8
12.21	12	71	9	31	3	-4	1	-10	-0.173	1.981	0.212	0																12.21	20	23	61	12	34	20	-71	-21	2	6.5	7	0
12.22	16	15	12	7	8	-6	13	5	1.539	2.866	0.827	-0.269																12.22	18	17	16	9	24	13	23	24	-10.5	-1.5	-4	-3
12.23	16	-1	5	18	-4	-16	-3	5	2.135	3.366	0.597	-0.384																12.23	24	15	12	6	9	4	45	27	-2.5	4.5	6	-0.5
12.24	11	18	6	-7	1	2	-1	-8	-0.577	1.923	-0.52	-0.327																12.24	20	25	5	15	-80	22	46	14	1	-7.5	1.5	0
12.25	17	-2	16	9	7	-2	-2	-3	0.289	1.865	-0.308	-0.75																12.25	13	19	12	8	1	11	20	2	1	6	-10.5	-6
12.26	16	24	4	-22	-3	-2	-7	-4	2.019	3.731	-0.173	0.942																12.26	25	16	4	26	26	20	-80	-24	-1.5	-7	0.5	-15
12.27	16	16	12	47	10	-3	-6	-3	1.885	1.942	0.539	0.731																12.27	19	20	7	-35	28	14	55	17	-4	4	-4	1.5
12.28	19	9	12	0	2	-7	-9	2	-0.308	2.942	0.153	0.615																12.28	21	18	12	33	9	19	49	26	-9.5	7	-8	1.5
12.29	19	23	8	23	-2	-13	-8	-5	0.904	2.673	-0.5	0.039																12.29	25	20	8	10	-80	14	34	14	-17	-13.5	-13	-9.5
12.3	13	0	18	14	3	0	-9	-3	1.308	1.212	-0.346	-0.5																12.3	20	21	15	13	32	18	20	-34	8.5	9	8	-2
12.31	17	27	12	-20	6	-11	-17	1	0.212	3.173	-0.231	0.404																12.31	25	23	7	11	24	19	-73	6	-1.5	7.5	-1.5	2.5
12.32	17	33	2	21	-2	-2	-4	-1	1.231	1.692	-0.366	0.231																12.32	14	17	5	13	26	13	72	18	-7.5	0.5	-11	-3
12.33	18	-13	14	3	-2	-11	-7	-4	0.712	2.692	0.115	-0.154																12.33	25	20	0	4	5	19	40	9	4.5	7	1.5	6
12.34	13	9	-10	32	5	-1	-12	-2	1.038	1.692	0.75	-0.289																12.34	16	25	21	8	-80	12	35	3	-5.5	3.5	-3.5	-3.5
12.35	19	-27	31	-8	1	-6	-19	-2	2.058	3.289	-0.038	0.077																12.35	21	18	6	12	43	16	-69	-45	9	9.5	4.5	13.5
12.36	18	51	13	18	7	-5	-20	4	0.596	1.961	-0.673	-1.173																12.36	22	21	-2	7	28	19	11	18	-4	5	-9	-6.5
12.37	17	9	-3	6	4	-2	-5	-6	1.211	2.058	0.711	0.231																12.37	24	19	9	8	22	12	54	11	-13.5	7	-3.5	-7.5
12.38	18	12	14	17	4	-10	-7	2	2.134	2.769	-0.462	1.192																12.38	24	19	7	21	-80	19	33	15	-2	-5	0.5	12
12.39	14	20	1	-14	-3	-8	9	3	-0.115	2.173	-0.596	-1.673																12.39	20	28	42	10	34	16	23	-8	-13.5	0.5	-2.5	-2.5
12.4	21	20	17	24	5	-7	-5	-3	0.788	2.173	0.577	0.788																12.4	24	16	-5	19	37	15	-80	-41	-2.5	12	-7.5	-1.5
12.41	5	1	7	10	6	-7	-7	1	2.154	3.635	0	0.808																12.41	24	22	7	0	33	14	64	17	-5	5.5	-20.5	2
12.42	0	24	12	7	5	-19	-9	-3	0.077	1.923	-0.038	0.039																12.42	21	26	13	10	19	14	41	12	12	24.5	28	23
12.43	21	3	16	2	2	-5	-5	-1	1.096	2.077	-1.481	-0.346																12.43	32	16	22	15	-80	16	36	3	-28	-15.5	-17.5	-23.5
12.44	18	18	-1	19	0	10	-7	3	0.923	1.904	-0.231	0.423																12.44	18	15	12	9	43	9	12	-41	2	-1.5	-6	-3
12.45	13	8	8	-6	-4	-12	-16	-1	0.096	2	0.077	-0.193																12.45	30	19	13	6	33	16	-56	12	-4.5	2	-6	-6.5
12.46	17	4	13	21	7	-6	6	-11	1.192	1.711	-0.404	0.154																12.46	16	20	20	9	27	9	60	14	-5	5	-1.5	-8
12.47	0	35	12	3	9	-5	11	-3	0.673	1.808	0.02	-0.307																12.47	27	21	-13	18	-64	19	37	8	0	4	8	4
12.48	17	8	10	15	1	-8	5	-4	1.519	1.884	-0.308	0.019																12.48	23	17	5	11	-15	14	29	0	-1	0.5	-6	-5.5
12.49	19	-10	17	-1	4	-9	-4	3	1.596	2.616	-1	-0.673																12.49	24	19	19	10	39	8	-80	-37	-12	-6	-5.5	-1
12.5	10	6	-24	20	2	6	0	-17	3.288	3.173	-0.5	0.019																12.5	23	21	7	16	35	16	61	32	-17	-10.5	-23.5	-8
12.51	17	-34	25	14	12	-5	-2	4	1	1.827	-0.269	-1.615																12.51	22	15	24	0	24	20	45	12	-7	17.5	6	3
12.52	17	90	12	15	-3	-2	5	-1	1.826	1.634	-0.674	0.346																12.52	17	23	-2	20	-80	11	31	9	3.5	-19.5	0.5	-7
12.53	17	-9	20	2	2	-6	0	-2	1.058	3.385	1.019	0.5																12.53	25	27	2	21	42	14	24	2	11.5	17	11.5	21.5
12.54	20	4	-2	-14	3	2	0	-4	2.096	2.577	0.442	0.75																12.54	21	16	19	-15	37	14	-72	-21	-22	-9.5	-22.5	-24.5
12.55	15	28	0	33	1	-15	7	13	0.077	1.673	-0.192	-1.173																12.55	23	25	-6	19	36	20	50	28	6.5	5.5	14.5	9
12.56	14	2	19	12	4	-22	0	1	1.154	3.712	1	0.519																12.56	27	17	20	11	-1	14	36	21	-6	-1.5	14.5	-15
12.57	9	12	-1	3	4	1	-3	-4	0.558	1.5	-0.557	-1.211																12.57	23	17	-5	3	-80	14	28	12	-3.5	4.5	1.5	8
12.58	16	23	12	0	4	20	12	-13	-0.116	0.711	-0.692	-0.981																12.58	24	19	17	26	51	19	-79	-37	-5.5	2	-6.5	2
12.59	16	2	13	25	1	-13	8	2	1.519	3.423	0.346	0.269																12.59	27	20	21	0	32	18	38	26	-8	1.5	2.5	-8.5
12.6	15	26	0	-1	-2	11	1	-12	-0.308	1.885	-0.865	0.231																12.6	28	18	-8	28	28	15	37	24	-9.5	-0.5	-2	0.5
12.61	18	9	19	34	5	-6	1	-11	1.808	2.654	1.404	-0.269																12.61	18	22	19	3	-80	11	33	15	-8	6.5	9.5	1
12.62	12	4	0	9	-2	-7	4	-4	0.942	1.731	-1.058	-0.231																12.62	22	19	0	-4	31	10	20	17	4	5	4.5	-0.5
12.63	18	16	20	11	5	6	1	-3	1.462	3.154	1.154	1.135																12.63	26	23	24	19	33	23	-79	-25	-4.5	-1.5	-11	-6.5
12.64	14	5	14	8	3	1	3	-3	0.173	1.943	0.327	-1.153																12.64	25	10	27	10	28	19	46	22	-2.5	3	5.5	-2
12.65	15	11	13	-4	3	-7	2	-18	-0.308	1.769	-0.808	-1.154																12.65	25	27	-3	14	4	14	35	16	-9.5	-1	-19.5	-5.5
12.66	17	-45	5	39	4	5	-7	-4	-0.192	0.981	-0.423	-1.077																12.66	26	17	19	8	-80	13	18	9	-5	3	-2	-2
12.67	12	77	11	9	6	2	-2	0	1.577	1.635	0.116	0.154																12.67	24	21	9	7	36	19	-50	-7	-5.5	2	-3.5	0.5
12.68	11	21	-7	7	1	1	3	-7	1.212	1.289	-1.5	-0.558																12.68	27	21	0	17	27	18	-13	-9	9	13	4.5	9
12.69	19	0	15	-3	4	-2	19	-6	1.385	2.596	1.519	1.154																12.69	25	23	17	23	27	14	40	28	6.5	2.5	-2	1.5
12.7	12	23	9	-5	3	6	-4	-5	1.577	1.462	0.039	-1.269																12.7	23	17	-15	4	-80	13	28	17	-20	-10.5	-16	-14.5
12.71	15	20	12	20	3	-4	-2	-12	1.288	1.577	0.461	-0.212																12.71	23	22	10	2	9	14	13	7	2.5	15.5	5	3.5
12.72	19	-7	2	18	3	6	-6	-11	0.077	2	-0.25	0.404																12.72	28	22	3	-3	33	16	-80	-38	-13.5	-10	-6	-1.5
12.73	7	20	6	4	4	7	-2	3	2.135	2.404	0.289	-0.711																12.73	20	22	-7	-11	24	18	64	19	5	3.5	-6	1.5
12.74	23	13	16	-9	7	-2	1	-5	0.557	1.788	-0.789	-0.75																12.74	25	21	29	9	14	9	36	20	-2	8	4	1
12.75	17	25	6	38	3	-3	-19	-11	0.943	1.866	-0.442	-0.423																12.75	29	25	-3	2	-80	18	26	8	-6	-3	-11.5	-1
12.76	18	21	6	9	7	10	-5	-14	0.769	3.288	0.711	-0.789																12.76	28	20	-45	8	35	14	3	2	0.5	10	7.5	-3
12.77	14	-19	10	20	3	7	-13	-5	0.846	1.5	-0.154	1.538																12.77	23	22	-38	16	26	8	-72	-27	-1.5	7.5	-4	-2.5
12.78	17	25	3	11	5	-2	-8	-2	3.057	2.788	0.98	1																12.78	30	20	3	5	22	16	51	15	-7	0	-5.5	-11
12.79	17	14	7	-10	2	1	-4	-7	0.635	2.962	0.077	0.231																12.79	28	22	1	10	-19	10	37	8	-7	-4	-2	0.5
12.8	10	12	7	29	3	6	-4	-7	-0.02	1.788	-0.827	-0.558																12.8	27	18	5	10	-63	20	24	7	-13.5	3	11	2
12.81	17	-17	0	9	6	-2	-10	-12	2	2.519	1.327	1																12.81	24	22	16	24	28	14	-80	-35	4	6	-17.5	1.5
12.82	18	10	21	14	0	5	-16	3	1.231	2.288	0.462	0.346																12.82	27	16	18	4	39	15	47	-1	3	9.5	6.5	10.5
12.83	15	27	6	7	10	5	-9	-8	0.23	1.404	0.096	-0.423																12.83	22	26	34	7	23	12	54	15	-12.5	-6	-8	-2.5
12.84	16	28	14	-30	1	-1	-13	-7	0.269	1.288	-1.193	0																12.84	31	18	11	19	-80	7	40	2	-8	-1	-7.5	-13
12.85	14	-1	7	42	2	4	-12	-2	1.039	1.827	-1.346	0.481																12.85	26	22	-5	21	36	13	11	10	2.5	8.5	-5.5	-8.5
12.86	11	29	6	1	2	-11	-6	-4	0.692	0.942	-0.577	0.038																12.86	23	17	33	16	45	14	-70	-44	-5.5	1	1.5	13
12.87	15	0	10	27	1	12	-13	-8	-0.308	1.75	-0.654	-0.52																12.87	31	22	2	21	34	15	58	16	-4	6	-3.5	-8
12.88	13	7	11	-2	8	0	-10	6	2.288	1.673	-1.135	-1.577																12.88	29	20	18	-4	17	18	40	14	-4	3	-0.5	2.5
12.89	14	20	14	15	-1	-4	-3	-7	1.135	0.942	-0.558	-0.289																12.89	29	17	9	47	-80	13	37	14	-3	6	4	-4
12.9	13	26	8	14	4	-3	-8	-8	1.365	1.942	-0.904	0.462																12.9	29	24	-19	-1	39	12	-60	-3	0.5	0	-7	-8.5
12.91	9	-5	3	10	10	1	3	-15	0.866	2.077	-0.538	-0.519																12.91	32	23	21	0	36	12	23	-30	8.5	11	2	8.5
12.92	17	10	17	4	-4	11	-5	-9	1.308	1.885	-0.038	0.193																12.92	27	17	10	22	33	10	49	10	-1.5	3.5	1	-1
12.93	14	-1	6	3	3	3	-20	-2	1.326	1.519	-0.25	-0.212																12.93	26	18	1	-27	-74	19	34	23	-7	-2.5	-16	-3.5
12.94	18	17	10	14	3	3	-5	-4	1.75	2.424	0.674	0.808																12.94	29	21	8	59	8	12	26	8	0	3	-5.5	-0.5
12.95	15	-6	15	13	2	-4	21	17	0.943	1.846	0.981	-0.461																12.95	27	18	2	-8	39	15	-73	-22	8	16.5	7	2.5
12.96	13	17	9	11	11	-1	-1	0	0.961	1.5	0.461	-0.173																12.96	32	23	9	-11	37	16	60	18	-7	-5	0.5	5
12.97	14	23	2	-5	3	-7	4	-9	1.365	1.923	0.211	-0.327																12.97	27	22	11	44	25	18	43	23	4	10.5	-1.5	1.5
12.98	15	7	9	2	2	-9	1	-3	-0.539	1.461	-3.019	-1.654																12.98	28	21	13	9	-80	15	27	19	-10	9.5	-1.5	-2.5
12.99	11	14	7	18	5	1	6	-5	2.365	1.519	0.327	-1.481																12.99	27	17	6	-1	52	18	12	6	-8	-3	-4	-5.5
13	21	12	16	15	7	-3	-2	0	-0.346	0.75	-1.654	-1.134																13	44	23	0	-1	33	4	-69	-29	10.5	10	8.5	7.5
13.01	17	3	2	-27	2	-15	2	0	0.808	1.558	-0.673	-0.519																13.01	33	17	1	41	40	20	47	28	2.5	6.5	9	11.5
13.02	14	23	16	45	3	-12	2	-2	1.807	2.73	-0.347	-0.577																13.02	29	23	-1	-12	1	19	40	22	-15.5	-3	-10.5	-11.5
13.03	19	9	7	3	3	-4	5	-2	0.52	1.02	-0.038	-0.846																13.03	27	15	11	12	-71	16	29	12	-3	4	2.5	-3
13.04	8	18	1	19	5	-9	1	3	1.231	2.385	-0.423	0.385																13.04	30	24	5	-8	47	18	-80	7	-9	2	-7	-8
13.05	17	-4	18	-11	10	-17	2	-7	2.596	3.154	1.02	1.02																13.05	36	20	8	47	40	13	43	-21	-1.5	7.5	-3.5	-6
13.06	21	18	0	15	-1	13	11	2	1.577	3.269	0.673	1.423																13.06	34	21	5	13	28	17	44	31	-8.5	5.5	1.5	6.5
13.07	18	14	14	0	4	-2	-4	-4	0.769	1.212	-0.634	-1.557																13.07	28	19	13	-38	-80	11	23	24	-2.5	0	-2.5	-3.5
13.08	12	12	8	11	-1	-4	6	7	-0.962	0.981	-1.346	-0.462																13.08	29	20	14	10	42	16	13	11	-2.5	4.5	-6	-6
13.09	14	-4	18	2	5	-5	8	-9	1.193	1.981	-1.307	-1.442																13.09	34	16	11	40	32	18	-74	-21	-8	10.5	-3	4
13.1	7	29	6	9	4	-8	-2	1	0.98	2.057	-0.635	0.98																13.1	26	25	11	38	35	15	49	9	9	5	1.5	4
13.11	15	21	15	12	7	1	-3	3	3.077	3.288	0.365	0																13.11	29	18	4	10	22	17	30	25	-3	-2	-4	5.5
13.12	19	-29	0	5	8	-12	8	-2	-0.212	0.403	-0.25	-0.481																13.12	34	20	6	0	-77	12	18	14	6	3	-8.5	-11.5
13.13	13	25	11	12	1	-16	0	0	1.865	3.269	1	0																13.13	33	20	7	-3	41	12	-59	8	-8.5	2	-5	-6.5
13.14	21	5	0	9	3	-16	1	0	1.654	0.481	-0.75	-0.519																13.14	31	20	5	15	45	11	-2	-39	-3.5	-1.5	-3	-5.5
13.15	9	27	21	9	12	-1	-3	-6	1.827	1.615	0.134	0.711																13.15	32	18	6	-4	25	14	36	26	-6.5	7.5	-6.5	0
13.16	25	2	8	-13	4	-10	2	2	1.154	0.866	-0.634	-0.346																13.16	34	15	12	-1	-75	17	29	10	-2.5	7.5	-1	2.5
13.17	12	10	8	27	5	-10	15	-2	1	1.019	-1.212	0.462																13.17	34	24	3	-1	28	7	6	7	-12.5	0.5	0.5	-11
13.18	15	17	14	5	8	2	-8	-3	1.039	1.75	-0.538	-0.307																13.18	33	21	12	19	35	17	-73	-9	2.5	7	-1	8.5
13.19	14	-2	-1	6	7	-8	-7	-6	2.346	3.211	1.365	0.961																13.19	32	22	11	-1	36	20	37	-24	-1.5	-3	-3	-8.5
13.2	17	20	19	10	9	-4	1	0	0.327	0.865	-1.385	-1.058																13.2	35	22	6	12	19	11	31	14	-8.5	4.5	-5	-11.5
13.21	14	29	0	-1	8	-1	-8	-10	1.981	2.25	-0.096	0.25																13.21	32	14	6	6	-80	12	18	9	-17	-9.5	-13.5	-8
13.22	19	-11	21	26	5	14	6	2	0.769	0.943	-0.654	-0.961																13.22	38	25	12	2	39	15	-5	2	-2	7	0	-4
13.23	17	33	1	-3	-1	1	-20	1	-0.769	0.115	-0.596	-0.558																13.23	32	24	8	17	33	16	-53	-42	-3.5	-0.5	13.5	1
13.24	15	-5	8	20	6	2	-6	4	2.25	1.269	-0.096	-0.019																13.24	31	20	11	14	34	4	38	14	-1.5	3	-15.5	-6
13.25	18	32	8	5	3	0	-7	1	1.077	1.25	-0.25	0.847																13.25	30	17	14	16	-49	21	33	14	-6	4.5	-7.5	-0.5
13.26	22	41	18	9	4	-8	-9	10	1.634	2.038	1.269	-0.5																13.26	36	23	12	5	-14	9	19	8	-10.5	-0.5	-10	-7.5
13.27	12	-45	0	1	8	-2	-6	3	1.077	1.442	0.096	-1.673																13.27	36	20	8	18	29	10	-80	3	3	6	-3.5	-6
13.28	14	-23	12	30	8	-33	-9	-7	0.02	1.981	-1.192	-1.134																13.28	37	23	7	13	35	15	42	-33	-0.5	0.5	-4.5	2
13.29	18	63	3	0	1	-9	-17	-6	0.904	1.462	0.096	0.654																13.29	31	22	9	9	22	11	27	17	-3	6.5	3.5	-14
13.3	16	-1	15	14	15	-6	-5	4	-0.25	-0.115	-1.307	-0.346																13.3	33	21	8	14	-80	15	41	4	-13	-12	-7	-2.5
13.31	18	85	10	7	3	8	-21	-14	2.289	2.385	1.539	0.923																13.31	33	18	12	13	31	3	7	8	10.5	16.5	9.5	1.5
13.32	19	-45	4	-40	12	-12	-10	-8	1.116	1.462	-0.865	-0.884																13.32	43	24	11	10	35	19	-55	-9	-4	-0.5	-3	0
13.33	14	34	10	64	-5	-18	-1	-4	2.212	2.173	0.346	-0.904																13.33	37	17	4	14	16	11	42	-5	-4	8.5	5	-8
13.34	17	-5	9	2	5	22	-14	-13	1.212	0.597	-0.653	-0.673																13.34	35	25	13	14	3	13	36	22	-9	0.5	-11.5	2
13.35	5	20	10	11	3	10	0	-14	1.558	2.558	1	1.154																13.35	39	19	8	6	-71	18	28	10	-3	0.5	-4.5	-4.5
13.36	32	5	6	10	2	5	-5	-7	1.134	2.384	-0.943	-0.712																13.36	38	24	12	9	37	16	-78	12	-2	-1.5	-5	-1
13.37	14	8	5	10	3	13	-6	-6	1.097	1.712	0.673	0.173																13.37	36	18	10	14	27	11	50	-29	-4.5	11	-2	6
13.38	13	9	14	10	6	1	-9	-7	1.731	2.75	1.115	1.384																13.38	39	15	3	3	28	6	43	21	-6	1	-5.5	0.5
13.39	15	10	9	5	-4	7	1	-7	1.057	1.538	-0.097	-0.193																13.39	36	20	13	21	-80	10	30	20	6	-5.5	0.5	-0.5
13.4	13	13	14	15	12	6	2	-9	0.788	1.211	-0.192	-0.212																13.4	39	22	5	37	43	17	16	19	-6	10	-7	-2.5
13.41	22	14	10	3	7	-1	-14	3	1.212	1.289	-0.461	0.231																13.41	38	21	14	22	27	16	-67	6	-4	-0.5	-4	-0.5
13.42	20	0	15	19	5	1	-13	-11	1.212	1.866	-0.846	-0.826																13.42	39	20	9	14	24	15	55	-26	-1	7	-2.5	1.5
13.43	15	4	-14	12	4	4	0	-1	2.115	2.039	0.289	-0.808																13.43	41	19	11	16	11	13	36	34	-6.5	-12.5	-0.5	-7
13.44	13	23	24	6	7	5	19	-7	1.788	2.231	0.923	0.269																13.44	40	21	12	21	-75	12	25	16	-6.5	19.5	3.5	-2
13.45	18	10	7	19	7	-6	-2	-15	1.076	2.865	-0.577	-0.481																13.45	43	20	14	3	43	15	-70	14	-2	-1.5	-13	0.5
13.46	13	12	14	9	2	-1	-3	-12	0.847	1.674	-0.961	0.404																13.46	36	22	9	-19	27	15	38	-16	0.5	7	-3	1
13.47	16	9	4	-18	5	-1	-3	-1	-0.692	0.539	-1.653	-1.23																13.47	41	17	7	10	35	8	42	13	-4	0	4.5	-12.5
13.48	14	3	11	28	13	11	6	-18	0.654	3.25	0.77	0.347																13.48	43	16	17	-6	-69	16	35	16	1.5	0.5	-9.5	20
13.49	21	14	5	8	7	6	1	7	1.576	2.5	-0.27	0.846																13.49	44	20	115	17	-31	11	15	11	-6	12	-3.5	-1
13.5	12	26	10	4	-6	-1	6	-10	0.057	0.442	-1.943	-1.654																13.5	41	109	36	43	48	38	-80	8	-4	-15	-15	-15
13.51	18	-6	16	32	8	-5	0	-5	0.846	1.808	-0.154	0.75																13.51	44	16	150	104	56	70	28	-15	-5	-1.5	6	1
13.52	18	27	9	-2	0	6	-1	1	1.307	1.769	-0.616	0.5																13.52	44	32	40	-45	73	29	42	30	0	1.5	-9.5	1
13.53	25	0	7	20	8	1	0	-17	1.096	1.423	-0.096	0.289																13.53	47	51	10	3	-74	7	36	13	-2	-0.5	-0.5	-1
13.54	15	16	9	-4	-1	3	4	-2	0.193	1.827	-1.365	-1.692																13.54	35	-24	16	14	203	33	-41	10	-3.5	11.5	16	-3
13.55	11	21	4	9	9	8	8	2	2.019	2.384	-0.193	0.692																13.55	47	57	19	15	125	19	-2	-13	-2	0	-2	9.5
13.56	15	9	8	19	9	7	3	-14	2.577	2.846	0.173	-0.25																13.56	41	5	6	11	149	18	53	-3	-5	4	5.5	-2
13.57	13	11	13	7	-1	5	3	1	0.366	1.154	-0.211	-0.346																13.57	45	-6	30	14	-49	12	64	18	2.5	7	-5.5	6.5
13.58	20	-10	-8	5	7	-1	9	-2	1.211	1.442	-0.558	-0.577																13.58	51	77	6	8	55	2	130	8	-15	0.5	-6	-2
13.59	18	6	23	17	8	-6	-3	-25	-0.289	1.153	-0.423	-0.75																13.59	41	-35	1	12	189	36	56	4	-9.5	-3.5	-10	-5
13.6	12	27	3	-2	4	2	4	2	1.48	1.961	0.98	0.192																13.6	48	52	37	6	59	12	28	-38	6	9	1.5	7
13.61	15	10	17	12	11	-1	-1	-1	1.981	1.884	-0.539	1.346																13.61	48	30	3	13	50	14	-27	14	-0.5	-8.5	-2	30.5
13.62	22	19	8	16	7	2	5	14	-0.231	1.596	-0.366	-1.173																13.62	45	-15	21	15	-80	9	-3	10	-9	7.5	12.5	-2
13.63	22	-5	7	-39	2	-1	2	1	0.885	-0.442	-1.269	-1.384																13.63	51	65	16	11	149	20	0	11	-2.5	-1	5.5	5.5
13.64	15	23	9	75	5	4	-3	-5	0.135	2.058	-0.519	-0.385																13.64	46	-16	3	16	42	7	5	-9	13	26	0.5	19
13.65	18	15	10	11	12	13	-5	-5	0.904	1.962	0.077	0.154																13.65	44	46	25	12	38	14	32	-22	-9.5	-15.5	-10	-17.5
13.66	-7	2	23	4	10	-1	2	-4	0.807	1.288	-0.904	-0.52																13.66	49	40	5	8	4	6	-33	10	1.5	11	-3	11
13.67	38	20	2	4	15	1	12	3	1.923	2.039	1	0.712																13.67	43	-1	10	17	-80	-20	42	9	-11	4.5	-0.5	-7.5
13.68	15	4	0	13	3	-2	-3	1	0.693	0.231	-0.134	-0.923																13.68	43	235	24	11	43	38	-44	8	-3.5	5	-5.5	5.5
13.69	22	39	15	11	7	-6	0	-4	0.615	0.404	-1.019	-0.769																13.69	45	332	0	10	34	7	57	-8	-6	6.5	2.5	-2
13.7	20	2	2	8	10	-2	-1	-7	3.019	1.961	0.346	0.288																13.7	52	29	28	22	23	11	45	-9	8.5	9.5	-10	-1.5
13.71	14	-1	20	5	9	-12	-4	3	0.519	1.365	-0.154	-0.481																13.71	51	47	10	14	-80	4	29	11	-8	8.5	4.5	-1.5
13.72	17	35	7	17	5	5	-4	-4	2.693	1.269	0.212	0.481																13.72	49	-1	6	13	60	11	1	6	-5.5	11	-8	5.5
13.73	16	-8	9	8	8	-8	-4	-6	2.73	1.923	-0.847	0.307																13.73	54	64	20	12	73	158	10	-3	-2.5	11.5	-8	-0.5
13.74	22	9	-6	27	3	1	-10	-2	1.038	1.231	-1.116	-0.962																13.74	51	-1	1	13	57	7	-22	-19	-6	-2	-4.5	-3
13.75	16	17	19	21	6	-1	-2	-3	0.866	2.193	0.02	1.116																13.75	50	11	10	16	62	-60	-3	19	-1.5	1	1.5	-11
13.76	16	-2	11	0	5	-1	-7	-2	1.347	1.77	-0.192	-1.057																13.76	52	46	30	6	-80	-51	13	15	3	6.5	2	11
13.77	10	18	13	-2	12	-4	-9	8	0.366	1.904	-1.211	-1.038																13.77	48	-16	-5	10	33	-64	-4	17	-8	-5	6.5	-1
13.78	18	18	1	-4	6	-25	-1	2	2.346	3.077	2.116	-0.096																13.78	56	58	37	15	15	13	50	9	-1	10.5	-19.5	-2
13.79	19	4	13	35	1	-26	-11	-1	1.173	1.173	-0.134	0.135																13.79	48	18	2	16	3	10	16	-17	-8	-3	0.5	20.5
13.8	15	20	8	1	10	39	-12	0	1.135	1.981	0.423	-0.481																13.8	54	-10	15	10	-80	0	-62	24	-3.5	2.5	-5.5	-2
13.81	23	8	14	3	9	-4	-7	-3	2.115	1.384	-0.673	-0.116																13.81	50	59	20	13	-11	-74	29	10	-2	0.5	-7	-0.5
13.82	22	8	10	1	15	-11	-11	2	1.961	2.481	0.808	0.654																13.82	58	-10	1	10	46	50	-39	14	-7.5	6	-7	-7
13.83	16	19	1	7	1	-3	-16	-8	2.558	2.385	0.27	-0.269																13.83	50	29	24	10	42	33	31	-4	5	9	1	7.5
13.84	20	10	12	21	4	-10	-6	-7	1	2.077	0.154	0																13.84	56	54	11	11	33	27	6	-1	-2.5	12.5	-1	3
13.85	15	6	14	11	9	-38	-3	5	1.692	1	-0.692	0.5																13.85	54	-19	5	10	-80	2	32	26	10	0.5	-2	-7
13.86	14	13	6	9	3	-55	-2	-2	0.538	2.365	-0.712	0.173																13.86	56	67	22	20	58	-36	-9	23	-4.5	5.5	3.5	6
13.87	11	2	14	48	7	91	-1	0	1.404	0.923	-0.019	-0.711																13.87	59	-5	1	14	42	43	61	5	-2	8	3.5	3
13.88	12	190	7	32	7	-24	-9	-7	-0.192	1.25	-1.827	-1.25																13.88	60	27	19	15	52	30	-10	-8	-3	3	-13	9
13.89	18	-45	-2	-2	14	13	2	-4	2.404	2	0.558	0.212																13.89	54	41	8	12	-27	23	13	14	-4.5	1.5	5.5	-8
13.9	25	8	12	30	-1	-11	-3	3	1.693	2.058	0.635	0.135																13.9	58	-18	-6	16	-40	-69	21	18	-4	-2.5	-9.5	-1
13.91	16	39	8	-26	-4	-9	-5	3	2.519	2.307	-0.02	1.038																13.91	59	46	36	11	89	58	-27	7	-0.5	3.5	-4	-9
13.92	15	-4	11	39	15	-10	7	-9	1.865	2.75	0.134	0.519																13.92	55	12	4	11	88	48	26	8	-13.5	3.5	-4	-5.5
13.93	19	32	6	-19	2	4	-3	-2	0.346	1.039	-0.904	0.423																13.93	54	9	15	14	80	32	59	-17	5	-4	0.5	4.5
13.94	15	-2	9	-32	5	-10	-15	-8	1.346	1.73	0.057	0.288																13.94	62	61	20	10	-80	8	63	18	-9	-4.5	-11.5	-7.5
13.95	13	10	7	37	-1	-9	0	-5	1	1.365	0.077	-0.135																13.95	60	-25	3	22	108	-53	-29	16	2	3	1.5	6
13.96	20	20	13	1	18	7	-16	-8	-0.577	1.98	-0.577	-0.212																13.96	67	42	26	11	111	48	8	8	7	11	7.5	6.5
13.97	4	14	15	18	15	-2	19	-1	1.923	1.038	-0.808	0.904																13.97	56	26	10	-8	43	33	29	-21	-5.5	-5	-11.5	-2.5
13.98	29	24	3	31	14	-7	6	5	1.057	1.057	-0.789	-0.846																13.98	69	1	11	31	22	26	17	18	5.5	20	2	12.5
13.99	17	14	22	9	-1	-11	-4	-17	0.442	0.769	-0.116	-0.462																13.99	62	60	22	11	-65	-68	6	-3	-6.5	1	-3.5	-10.5
14	17	-23	4	-2	12	-1	5	0	0.135	1.096	-0.904	-1.308																14	63	-2	1	16	130	45	-37	17	-2	5.5	4	10.5
14.01	18	36	18	23	12	2	1	-2	1.116	2.558	0	0.75																14.01	61	8	20	16	109	32	94	2	8	20	9	13.5
14.02	20	-1	7	-14	-3	8	4	-6	1.096	1.654	-0.039	-0.039																14.02	73	52	11	12	82	23	23	-19	-15	-8	-16	-18.5
14.03	19	134	5	43	13	11	4	0	0.423	0.865	-0.5	-0.635																14.03	69	-19	2	16	-79	8	-46	5	3.5	3.5	0.5	4.5
14.04	19	-45	13	-18	4	5	-4	-7	2.481	2.981	0.885	1.673																14.04	64	43	24	6	166	-58	3	16	-2.5	4	-6	-4
14.05	14	-21	7	12	4	0	1	-1	1.846	2.019	-0.327	0.057																14.05	67	25	0	16	71	41	16	7	1	0.5	1	8.5
14.06	17	52	8	12	24	5	0	-9	1.538	2.058	0.077	-0.404																14.06	73	14	-2	13	120	24	26	-10	-6.5	5.5	-10.5	-6.5
14.07	17	-6	13	20	-8	1	14	-7	1.462	2.366	-0.442	0.769																14.07	66	33	35	17	71	16	4	-14	-8.5	12.5	5.5	10
14.08	15	7	8	16	65	-2	-11	-14	1.519	1.673	-0.481	-1.096																14.08	72	-11	5	11	-68	-50	-3	7	5	-1.5	-10	0
14.09	21	25	5	-15	-45	1	2	-8	0	1.788	-0.616	-1.135																14.09	71	52	23	12	90	13	40	1	-8.5	8.5	2.5	-0.5
14.1	17	13	15	28	13	7	5	-2	2.385	2.866	1.154	0.097																14.1	71	15	11	16	60	35	9	1	-1	8.5	-4.5	-1.5
14.11	21	11	6	21	6	-2	7	-2	0.923	0.865	0.307	-1.193																14.11	69	-2	7	11	44	16	0	-22	-1.5	-3	-3	-5.5
14.12	13	8	13	3	8	9	3	-11	0.404	0.712	-0.711	-0.346																14.12	74	42	24	14	-76	9	47	16	-4	18.5	8	9.5
14.13	22	-6	5	27	9	3	2	-3	1.577	1.673	-0.25	-0.577																14.13	72	0	1	8	141	-62	-80	15	6	11.5	-5	4
14.14	14	21	10	6	4	2	9	-8	0.904	-0.154	-0.423	-0.269																14.14	74	25	14	16	70	51	43	2	-1.5	-1.5	-5	-6
14.15	26	22	15	-2	7	3	1	-5	2.424	2.885	-0.019	0.443																14.15	81	26	14	11	39	29	33	0	-2	8.5	-3.5	3.5
14.16	11	-9	4	18	96	-3	2	9	0.135	0.616	-1.75	-2.5																14.16	71	-1	5	13	14	22	10	-18	-6.5	-2.5	-7.5	-2
14.17	18	20	12	-5	-71	3	-6	4	2.923	2.5	1.096	0.731																14.17	76	49	29	15	-80	-10	-80	22	7	23.5	5.5	8.5
14.18	19	-4	6	12	11	6	3	-15	2.154	2.212	0	-0.192																14.18	79	21	0	13	55	-31	5	16	-4	-12	-13	-5.5
14.19	16	27	11	17	4	11	2	-1	1.327	1.154	0.038	-0.365																14.19	74	11	17	8	60	39	-4	10	1	9.5	1.5	0
14.2	13	11	7	7	22	-5	-2	-8	2.039	1.673	0.173	0.096																14.2	83	41	17	18	42	34	127	2	10	8	-0.5	0.5
14.21	23	-41	11	24	13	26	1	-4	-0.269	1.135	-0.615	0.193																14.21	78	-4	3	16	-80	22	-4	-5	5.5	5.5	-6	5
14.22	18	74	9	-18	10	-4	-2	-20	0.692	1.5	-2.211	-1.154																14.22	78	51	28	17	24	-62	27	22	-12.5	-1.5	-15.5	-11
14.23	15	-5	13	53	3	5	24	-1	0.385	-0.134	-0.884	-0.903																14.23	85	10	4	20	68	57	-51	5	-4	26.5	-5.5	0
14.24	22	22	4	-16	12	9	-3	-2	1.134	0.461	-1.077	-0.404																14.24	86	9	10	14	112	76	40	15	0.5	3.5	6.5	-7
14.25	19	11	13	-3	12	-4	-3	8	1.673	2.193	0.923	0.693																14.25	75	38	20	7	44	26	5	-19	-4	-5	-5	-0.5
14.26	16	17	6	22	-44	-2	1	-10	1.173	1.096	0.289	-1.846																14.26	84	-12	3	18	-80	22	44	23	-2.5	1.5	-3	14
14.27	27	16	11	9	54	-1	-4	-3	1.057	2	0.307	-0.077																14.27	86	45	24	17	75	-46	-32	21	-1.5	1.5	-1.5	-13.5
14.28	16	1	13	11	20	5	-7	0	2.193	1.443	-0.846	-0.346																14.28	87	23	14	2	45	39	-25	17	3.5	7.5	-3.5	7.5
14.29	15	9	0	3	8	-1	3	8	1.135	2.25	1.096	0																14.29	90	0	0	27	39	36	24	12	-12.5	-4	-17	-3.5
14.3	20	40	15	1	8	-1	-11	10	1.193	0.904	-0.653	0.347																14.3	87	55	28	15	-4	20	42	-7	-1.5	7.5	8	-3.5
14.31	26	-21	7	24	22	4	-5	-9	1.903	2.403	1.577	-0.654																14.31	95	-14	-9	12	-63	-41	-28	16	-0.5	2.5	-12.5	2
14.32	16	30	10	23	-6	-4	-7	3	1	1.557	-0.02	-0.02																14.32	83	49	22	15	78	40	-4	15	-2	6.5	6.5	-3.5
14.33	23	31	8	-24	15	-25	0	-2	1.712	0.731	-0.653	-1.596																14.33	93	27	21	17	56	54	3	10	-7	3.5	-8	-3.5
14.34	19	-14	1	25	0	37	-6	-3	3.115	1.942	0.442	1.25																14.34	101	-5	-3	14	27	16	-13	6	-4	-9.5	-10.5	-1.5
14.35	15	6	15	6	6	24	-7	3	0.154	0.519	-2.423	-1.308																14.35	99	57	26	18	-77	17	42	0	-6	10.5	-8	3
14.36	21	-38	7	38	18	9	-4	-3	1.116	1.52	0.193	0.135																14.36	93	0	10	20	92	-54	-37	21	-11.5	-7.5	-16.5	-15.5
14.37	21	56	13	6	-11	20	3	3	2.039	2.173	0.039	-0.288																14.37	104	23	4	14	80	54	-21	18	-5	-4.5	-12	0.5
14.38	22	12	13	-7	27	-13	-16	4	1.327	1.923	0.539	0.904																14.38	98	43	38	17	54	38	28	6	-16	-4	-15	-9
14.39	16	-2	6	11	1	-6	-3	2	0.712	2.481	-0.711	0																14.39	99	-11	3	15	43	29	53	-15	-5.5	1	-5.5	-5
14.4	19	28	6	-11	19	-6	-7	8	1.884	1.884	-1.75	-0.943																14.4	101	49	20	16	-80	9	-36	10	-6.5	-1.5	-1	0.5
14.41	23	1	12	10	10	-7	-4	-6	1.635	1.25	-0.519	-0.231																14.41	102	13	15	14	60	-49	8	6	-2	20.5	9	4
14.42	16	8	10	4	17	5	-12	-11	1.519	1.539	-0.827	1.289																14.42	110	8	5	15	53	38	-1	7	-14	3	-11	-11
14.43	22	24	10	8	22	-28	-5	5	2.096	1.596	-0.404	0.404																14.43	104	52	21	20	47	27	22	2	-1.5	5.5	-2	3
14.44	20	12	14	23	6	-40	-1	5	2.75	2.462	0.846	1																14.44	108	-10	1	12	11	9	9	-24	8	12	4.5	19
14.45	17	20	13	14	16	55	6	11	2.827	3.616	-0.077	0.327																14.45	104	53	25	19	-44	-58	20	9	0	4	5.5	4.5
14.46	36	7	16	-6	-5	-9	10	-4	1.711	0.75	-0.039	-0.308																14.46	112	4	22	12	62	29	-3	4	-10.5	2.5	-19	-17.5
14.47	21	-1	7	10	34	10	-1	2	1.692	1.615	-0.77	-0.289																14.47	108	0	-2	21	63	29	-10	8	-4	3.5	-1	7.5
14.48	24	46	18	9	-50	4	-1	1	0.807	0.98	0.269	0.269																14.48	117	70	26	13	36	21	13	-3	3	10.5	-8	-3
14.49	17	-18	12	13	65	-6	-5	3	0.788	0.327	-0.808	-0.885																14.49	112	-18	8	17	-80	-1	3	-28	-8.5	-3	-12.5	-5
14.5	28	9	7	11	4	-14	2	-9	0.846	0.558	-1.942	-1.577																14.5	119	40	7	10	92	-63	9	13	4.5	16.5	7.5	9
14.51	18	30	16	-12	24	-6	-18	-3	1.192	1.019	0.038	0.077																14.51	117	31	21	19	112	44	-12	8	-5	-4	-6.5	-9
14.52	13	-33	9	2	-1	-3	5	-10	-0.269	1.904	-0.712	-1.846																14.52	129	-15	-1	20	35	25	44	0	-8	-1	-12	1
14.53	19	40	10	16	11	-1	-10	20	0.674	0.193	-2.115	-0.788																14.53	115	48	33	11	16	14	2	-16	3.5	10	-4.5	-2
14.54	25	10	12	15	12	-1	14	-12	2.885	2.481	0.635	1.135																14.54	125	12	14	17	-74	2	14	3	7	18.5	4.5	5
14.55	19	9	4	27	17	-2	-4	7	1.519	1.576	-0.366	-1.116																14.55	124	22	-3	12	80	-30	8	12	7	8.5	-3.5	-18.5
14.56	15	26	17	-18	11	-8	1	-8	0.134	0.961	-1.116	-0.789																14.56	122	48	30	16	72	40	-5	7	-6.5	1	4	22
14.57	18	-3	4	11	10	-11	-3	-42	2.538	1.615	1.019	1.077																14.57	134	-13	-6	20	56	20	10	1	-13.5	2	-12.5	-7
14.58	19	26	14	11	13	4	8	21	0.981	1.808	-0.827	-0.692																14.58	127	58	25	22	-75	7	13	-30	15.5	8.5	7	15
14.59	25	15	7	4	-2	-18	-3	9	0.866	0.981	-0.75	-1.038																14.59	135	-8	9	-6	43	-59	21	10	2.5	5	4	7.5
14.6	15	-1	13	5	35	21	3	-9	1.366	1.366	1.519	0.366																14.6	137	-15	3	35	36	57	-31	13	-9	-1	-11.5	-9
14.61	22	29	15	-6	48	-12	9	-2	0.692	1.596	-0.462	-0.519																14.61	141	59	22	22	40	32	29	24	-33.5	-28	-31.5	-31
14.62	19	9	8	17	-18	-16	1	-1	0.5	1.673	-0.173	-0.904																14.62	138	-6	5	12	18	25	-8	3	6	8.5	-1.5	8
14.63	15	9	10	22	14	7	3	12	0.923	2.173	-0.423	-0.366																14.63	143	22	8	12	-80	16	7	-14	-9	2.5	-1.5	0.5
14.64	27	26	7	-1	7	-4	4	-24	2.346	1.115	-0.192	-0.096																14.64	140	20	33	20	72	-30	-6	24	1.5	4.5	-1.5	-6
14.65	21	-11	5	15	16	-2	6	5	1.154	0.462	-0.846	-0.808																14.65	154	3	3	15	53	36	-13	18	-10	9	-9	3
14.66	21	16	12	-4	18	-2	4	-5	0.711	0.673	-1.404	-0.577																14.66	147	55	22	20	49	32	25	11	-11.5	-9.5	-26.5	-10.5
14.67	20	-35	15	17	14	0	6	-14	0.404	0.769	0	-1																14.67	149	-14	4	19	-19	20	5	-12	3.5	9.5	9.5	8
14.68	24	47	7	15	11	6	6	-29	1.173	1.634	-0.808	-0.712																14.68	156	36	3	14	-22	-53	-9	14	5	17.5	-4	5
14.69	19	21	9	5	10	-9	0	17	1.5	2.827	-0.154	0.154																14.69	160	39	36	17	74	53	15	13	-5	-17	-9.5	-1.5
14.7	25	5	12	4	3	5	7	10	2	1.327	0.327	0.673																14.7	163	0	-2	24	64	40	5	13	5	27.5	-3.5	13
14.71	10	15	16	-1	31	-3	8	-13	1.923	2.616	0.52	-0.23																14.71	163	68	28	16	55	26	1	12	-17.5	-9	-7	-16.5
14.72	29	11	7	27	18	-1	4	-2	0.75	2.481	0.308	0.577																14.72	168	-18	11	19	-77	18	-5	-14	-3.5	-3	-9	36.5
14.73	23	-1	4	28	6	-15	2	-7	1.058	1.115	-0.635	-0.077																14.73	171	7	-2	19	90	-39	4	20	-3	-4	-10.5	-6
14.74	22	32	9	-2	15	-3	5	-11	1.788	2.327	-0.712	-0.02																14.74	165	21	29	25	75	46	-56	7	-11.5	-1	-17.5	-4
14.75	18	-3	7	-1	46	-3	0	-4	1.577	2	-0.75	-0.211																14.75	173	-12	11	15	70	35	15	7	2	2	-3	-5.5
14.76	18	14	12	10	-19	-1	2	-1	0.269	0.634	-1.193	-1.423																14.76	180	44	13	21	31	19	-18	2	-3.5	4	-2.5	-6
14.77	19	37	11	13	13	3	-3	-1	1.885	1.981	1.231	0.577																14.77	183	0	27	21	-35	-49	7	-1	-6	5.5	-5	2
14.78	26	4	15	12	10	9	16	-5	1.981	1.731	0.096	0.827																14.78	177	33	-8	27	105	43	-6	8	-4.5	0.5	-11.5	-0.5
14.79	19	19	7	5	16	5	-8	-31	1.654	1.097	-0.326	-0.307																14.79	176	33	30	31	112	34	-3	57	2.5	16.5	11.5	13
14.8	19	30	8	0	29	0	0	9	2.173	1.711	1.038	0.115																14.8	198	-3	2	16	75	20	15	-7	-10	-2.5	-6	4
14.81	21	7	11	23	-6	34	-2	10	1.019	0.827	-0.25	-0.962																14.81	188	29	7	18	-68	7	-5	12	-4	4.5	-5.5	-1
14.82	22	-20	8	19	26	9	-5	0	2.115	1.615	0	0.288																14.82	190	2	24	25	100	-52	7	11	1.5	7.5	-5	6
14.83	19	-33	14	6	18	8	1	-3	0.519	0.577	-0.404	-0.75																14.83	193	-6	0	26	102	34	-18	18	-6.5	-6.5	-18	0
14.84	26	69	13	26	7	21	-3	5	2.173	2.077	-0.077	0.75																14.84	205	29	31	7	99	25	26	2	15.5	18	8.5	10.5
14.85	16	17	9	-18	16	-8	-12	-2	0.807	-0.385	-0.846	-0.289																14.85	205	16	15	20	82	12	4	-6	-14.5	-3	-20	-10
14.86	22	-1	4	17	25	0	-8	2	0.865	0.712	-0.846	0.365																14.86	201	18	1	29	-6	-68	-2	-10	1	12	-4	2
14.87	22	22	19	17	13	8	0	-4	3.134	2.096	0.596	-0.039																14.87	209	31	32	27	132	31	1	8	7	-1.5	-3.5	7
14.88	15	4	8	14	15	0	-12	-6	1.712	0.366	-1.423	-1.288																14.88	207	9	6	20	104	18	10	7	3.5	8	-3.5	0.5
14.89	22	12	7	19	18	4	-2	-8	1.693	1.385	-0.153	0.212																14.89	201	27	17	49	91	19	12	4	-0.5	10	2.5	-3
14.9	21	23	5	-5	13	0	-10	-15	1.366	2.327	1.116	0.077																14.9	212	12	28	-13	-56	4	7	-24	0.5	5	-1	9.5
14.91	25	-2	12	31	12	-1	-7	-5	1.327	1.288	0.269	0.385																14.91	211	11	2	46	157	-47	2	14	-1.5	0	-14.5	4.5
14.92	26	35	14	11	11	2	-5	9	0.712	1.154	-1.5	-1.327																14.92	218	44	29	33	155	39	-15	11	4	7.5	-5.5	-3
14.93	22	-2	8	-5	26	-8	-8	2	2.231	2.346	0.481	1.423																14.93	217	2	13	22	116	21	32	7	5	11.5	0	10.5
14.94	25	9	12	9	13	10	-17	-4	1.461	1.346	0.903	-0.5																14.94	223	36	0	12	99	16	5	-7	6	3.5	1.5	7
14.95	21	22	8	-3	15	8	-5	-8	1.211	2.442	-0.712	-0.847																14.95	224	11	30	29	-6	-38	8	-25	-12.5	8.5	4	-6.5
14.96	24	2	6	29	29	2	-3	-3	1.538	1.827	0.269	-0.5																14.96	220	13	-2	19	177	6	1	14	3	0.5	-12.5	11
14.97	23	7	13	19	19	4	-7	-7	0	0.576	-1.424	-1.462																14.97	220	26	24	28	169	77	3	6	0.5	8.5	3	-4
14.98	22	8	10	23	8	5	0	4	1.327	1.788	-0.712	-0.269																14.98	236	12	18	4	131	23	17	8	-0.5	-3	-14.5	4.5
14.99	27	6	8	15	21	3	-9	-1	2.692	1	0.653	0.23																14.99	230	28	1	11	-10	25	9	-17	-9	10	-3.5	-2.5
15	29	29	17	25	22	6	-4	1	0.635	1.289	0.558	0.058																15	227	36	34	42	166	-50	7	5	6.5	14	-4.5	3.5
15.01	24	1	10	27	14	7	-1	3	0.347	1.231	0.289	-0.173																15.01	225	12	11	22	209	52	10	7	5	8.5	5.5	0
15.02	23	11	11	-5	28	-10	3	2	1.692	0.538	-1.269	0.423																15.02	236	52	2	38	179	26	17	13	5.5	2.5	-6.5	1.5
15.03	21	18	4	5	35	11	-4	1	2.423	3.25	0.596	1.154																15.03	231	-9	31	0	169	18	12	3	0.5	9	-2.5	5.5
15.04	25	-9	9	10	-9	-16	-2	-2	0.692	1.192	0.558	0.039																15.04	227	38	-2	31	85	2	9	-19	14.5	7	-2.5	8.5
15.05	19	28	22	9	33	21	-16	-3	1.077	2.904	-0.039	0.923																15.05	233	9	41	2	235	-12	21	9	-6.5	48.5	-5	-6.5
15.06	24	14	10	12	18	22	1	2	2.058	2.462	0.231	-0.307																15.06	245	-10	-1	32	245	12	8	16	-2.5	5	-5.5	2.5
15.07	24	1	12	17	27	-4	10	2	1.904	2.327	-0.884	-0.692																15.07	239	49	5	25	260	31	24	16	3	8	-1	8.5
15.08	19	23	12	4	13	-4	4	0	1.539	1.289	-0.384	-1.134																15.08	231	21	32	53	145	34	3	-9	8.5	22	12	19.5
15.09	27	0	16	20	13	0	-2	1	2.616	2.847	0.731	-0.634																15.09	229	19	-1	9	301	-34	11	0	-9	4.5	-14	-15.5
15.1	23	22	19	14	25	-5	1	-4	0.923	-0.096	-1.096	-1.058																15.1	243	47	24	44	351	54	16	16	8.5	14	-3	-3.5
15.11	26	13	2	5	16	20	2	5	2.019	2.096	-0.212	0.173																15.11	228	-20	21	15	394	37	8	23	0	13.5	-3	5
15.12	18	-10	14	33	27	9	3	4	2.116	2.943	-0.115	0.424																15.12	235	34	0	5	445	39	-11	12	-3	-7.5	-14.5	0.5
15.13	27	27	-13	-3	17	14	6	-1	1.885	1.846	1.596	1																15.13	236	11	26	34	367	11	12	-10	7.5	13.5	-2	10.5
15.14	28	7	29	3	13	0	2	-4	2.558	1	-0.404	0.289																15.14	231	8	5	15	616	-30	30	18	5	8.5	-1.5	5.5
15.15	24	9	15	15	25	3	3	0	2.654	2.981	-0.558	0.827																15.15	235	42	17	40	647	52	-36	17	5	12.5	1	6.5
15.16	16	24	7	4	25	-4	6	-5	2.827	2.692	1.635	0.442																15.16	231	-10	29	29	727	16	21	3	7.5	7	-1	7
15.17	30	-5	16	16	38	-2	6	-1	0.346	2.577	-1.154	-0.712																15.17	216	21	-2	24	677	14	-6	16	17.5	60.5	7	18.5
15.18	20	21	13	5	8	10	8	0	2.346	1.5	0.865	0.404																15.18	219	12	33	27	767	-61	-1	-10	-12	-12.5	-13.5	-7
15.19	28	10	5	-3	20	-5	7	-1	3.365	3.077	2.134	1.384																15.19	223	18	14	84	833	37	13	22	7.5	10	-2	1
15.2	34	-3	14	14	12	2	6	-1	3.192	2.25	0.442	0.019																15.2	229	58	5	38	866	23	23	17	10.5	12.5	-3	11.5
15.21	28	25	2	2	23	3	5	-2	1.346	0.827	-0.346	-0.558																15.21	219	-18	30	18	869	16	-8	12	-13	6	-2.5	-10.5
15.22	27	0	13	13	19	-9	2	14	3.038	3.404	0.769	-0.673																15.22	212	56	1	23	755	4	4	-6	9	5	-7.5	14
15.23	22	20	8	15	24	-5	4	-1	0.462	1.097	-0.788	-1.403																15.23	226	8	25	26	887	-42	14	18	8	19.5	-0.5	6
15.24	26	17	6	2	-25	3	2	-6	1.115	0.865	-1.5	-1.77																15.24	219	-11	20	25	892	31	-42	6	-13.5	-18	-16	-15.5
15.25	24	0	23	20	66	-1	4	-4	2.615	2.403	0.153	0.096																15.25	210	80	-5	53	797	12	28	13	10.5	17	-8	1.5
15.26	26	25	2	2	51	-9	5	1	2.366	0.5	-0.25	-1.115																15.26	218	-31	32	23	686	13	6	7	8	8.5	-2.5	5.5
15.27	22	6	19	5	10	-3	3	-11	1.634	2.154	-0.962	-0.058																15.27	193	107	-12	98	662	-50	-3	-15	3.5	-6.5	-11.5	2
15.28	25	9	17	25	26	-7	-1	-9	2.134	1.961	-0.481	-0.731																15.28	212	92	34	100	719	51	-38	21	7	6.5	8.5	-2.5
15.29	28	26	-5	-2	23	-2	9	6	3.153	1.5	0.788	-0.116																15.29	194	-3	31	37	696	34	-26	27	14.5	8.5	2.5	7
15.3	32	4	22	12	24	-1	-1	-6	1.692	1.404	-0.75	-0.481																15.3	185	35	-2	51	591	11	-5	9	3.5	9.5	-8	5
15.31	23	24	6	38	24	-1	6	-10	0.847	1.058	-1.23	-1.134																15.31	196	-30	36	31	421	3	13	-14	4	8.5	-8	13
15.32	26	8	9	-10	25	-1	19	-4	2.346	2.288	-0.385	0.75																15.32	184	-9	13	31	576	-24	0	8	6	1.5	-1.5	-4.5
15.33	27	1	14	-3	22	-10	-3	-8	2.769	2.077	-0.538	-0.154																15.33	184	55	6	48	527	14	7	8	1.5	-6	-5	7
15.34	29	27	4	25	16	-6	3	-7	1.404	1.615	-1.077	-0.635																15.34	174	-15	37	15	486	20	1	6	9.5	3	1.5	7
15.35	29	2	12	6	-24	-5	-2	0	1.231	0.173	-0.654	-0.192																15.35	179	44	4	58	341	18	2	-1	10.5	12.5	-3.5	3.5
15.36	24	6	11	13	79	-9	-13	-4	2	1.423	-0.635	0.615																15.36	176	-2	20	27	423	-10	7	-16	5	7	-9.5	6.5
15.37	31	29	10	1	24	10	6	-3	2.039	2	0.365	-0.711																15.37	180	-4	22	37	429	22	3	15	8.5	7	7	-1.5
15.38	26	-14	16	19	32	-3	3	-6	0.827	1.5	-0.807	0.212																15.38	161	46	2	54	414	21	5	8	5.5	11	-4.5	9
15.39	28	37	8	25	20	-4	-10	-4	3.558	2.077	1.75	1.827																15.39	154	-10	43	13	369	20	0	4	5	3	-7.5	3
15.4	31	4	16	2	30	3	-6	-3	2.519	2.366	0.673	1.019																15.4	162	46	19	48	189	21	8	-11	14	2.5	-0.5	5.5
15.41	26	2	10	18	22	2	-1	-27	0.712	0.616	-0.25	-1.461																15.41	161	36	12	37	347	-26	6	4	8.5	6.5	-2.5	-1.5
15.42	30	26	8	-1	30	-1	-7	-1	2.25	1.981	-1.135	-0.481																15.42	159	24	37	21	304	36	-1	2	15	16.5	3	16.5
15.43	31	-9	12	23	28	5	2	-1	1.788	1.385	-1.539	1.154																15.43	151	105	-1	60	284	31	4	16	8	-1	-6.5	10.5
15.44	27	14	8	5	31	-2	-3	-3	1.923	0.904	-0.48	0.039																15.44	148	8	46	29	116	17	3	0	4	4	-0.5	-7.5
15.45	27	28	15	6	25	9	-9	-3	2.231	2.27	-0.038	-0.461																15.45	151	62	17	36	230	-15	5	-21	4.5	11.5	-8.5	2
15.46	33	-3	15	21	-10	-1	-2	4	1.673	1.73	-1.039	-1.385																15.46	125	37	19	58	250	22	-1	7	11	9	-0.5	7.5
15.47	31	29	2	7	73	-1	-9	-1	3.75	2.616	1.481	0.135																15.47	130	-15	45	15	211	33	26	8	19.5	21	2	17
15.48	32	6	17	26	27	-7	-6	27	0.73	0.461	-0.75	-2.193																15.48	133	79	13	54	182	24	41	5	3	0	-2	-9
15.49	32	8	11	-4	27	-8	-12	-4	3.923	3.673	1.404	1.192																15.49	127	-18	31	37	29	17	14	9	16	9.5	4.5	2
15.5	32	26	7	3	30	-2	1	-1	3.077	2.539	-0.288	0.52																15.5	125	42	21	37	200	-25	-7	-2	7.5	6	-12.5	8
15.51	33	-6	16	23	31	21	-2	0	1.673	2.616	0.769	-0.596																15.51	117	37	17	53	183	43	8	9	8	3.5	4	6.5
15.52	35	29	3	-5	34	1	-7	-9	3.347	2.731	0.135	0.347																15.52	114	-21	48	30	170	21	3	2	21	25	15	8
15.53	30	18	19	14	35	2	-4	-7	1.327	0.865	-1.115	-0.539																15.53	113	87	17	54	-12	17	5	15	17.5	5	-2	8
15.54	39	-1	0	19	31	6	-2	-5	2	1.615	0.442	-0.365																15.54	115	-14	20	45	136	-33	1	-3	9	-1	-7	9
15.55	29	32	19	-1	36	9	-2	-16	2.52	2.558	1.289	0.731																15.55	111	28	53	28	148	25	8	60	28	17	12.5	13
15.56	33	-8	16	19	41	6	8	0	1.827	1.23	-0.27	-0.923																15.56	99	49	12	67	152	18	3	62	-5	-1	-11.5	3.5
15.57	33	16	7	1	-21	13	-15	0	3.058	1.788	0.327	0.577																15.57	110	-19	69	21	162	12	4	50	8.5	-0.5	-3.5	1
15.58	35	20	15	8	76	4	2	4	2.788	2.057	-0.077	-1.423																15.58	99	100	27	50	-13	7	15	82	17.5	6	3	2.5
15.59	33	-2	15	14	47	5	0	15	2	1.308	-0.077	0.423																15.59	101	11	31	49	174	-21	6	44	20	3.5	0	4.5
15.6	34	38	4	7	56	9	-15	30	3.115	3.288	0.327	0.923																15.6	95	-3	74	27	356	25	4	127	17.5	9	-5.5	7
15.61	37	3	12	11	12	5	0	-2	1.962	1.846	-1.115	-0.365																15.61	94	92	52	63	118	11	1	-27	21	-0.5	-14	2
15.62	37	7	10	17	21	5	5	-4	1.846	1.884	0.692	-0.539																15.62	97	-31	82	41	-71	1	5	-28	21	6.5	2	4.5
15.63	41	44	15	17	39	8	43	1	2.153	1.173	0.25	-0.097																15.63	86	75	91	37	45	-24	5	-1	15.5	2.5	-13	12.5
15.64	38	0	14	12	35	1	12	6	2.847	4.327	0.308	0.866																15.64	82	26	97	65	83	9	4	112	31.5	17	3.5	6.5
15.65	32	13	8	11	46	2	1	4	1.076	0.903	-0.135	0.038																15.65	85	15	141	28	86	19	6	20	31.5	17.5	8	10.5
15.66	36	23	15	4	32	7	-3	-2	2.942	2.481	0.385	-0.75																15.66	88	109	117	49	82	12	7	27	23.5	6.5	-8	8.5
15.67	42	-4	10	24	41	-2	5	2	1.673	1.539	-0.288	-0.788																15.67	89	5	170	47	-57	13	9	15	22.5	0.5	-2.5	-1
15.68	38	37	23	16	30	13	8	0	2.519	2.712	-0.058	1.558																15.68	93	85	216	41	94	-33	5	-12	35.5	20.5	5	15
15.69	42	7	7	19	48	10	0	-4	1.5	0.884	1.057	0																15.69	73	98	221	64	125	21	10	16	27	8.5	4	9
15.7	31	13	8	2	47	11	2	3	3.808	2.077	-0.538	0.673																15.7	73	52	297	33	110	13	7	-13	28	10	-10.5	5.5
15.71	37	46	11	0	40	-1	4	-5	3.75	3.019	1.326	0.673																15.71	73	173	289	58	-22	23	8	-7	22	7	-7	20
15.72	37	-6	6	26	31	16	3	5	2.538	3	-0.808	0.808																15.72	80	108	324	38	31	-1	6	-27	30	-7.5	8	6.5
15.73	43	27	11	8	45	15	7	-1	2.846	2.711	-0.116	-0.385																15.73	93	198	397	47	101	-5	14	100	35	13	-6	3
15.74	39	4	11	20	45	4	4	6	3	1.25	-0.75	-0.346																15.74	64	275	343	58	93	35	2	-33	47.5	10.5	1.5	32
15.75	45	2	2	16	34	11	5	-2	1.904	1.712	-0.423	0.481																15.75	67	247	426	46	63	23	7	13	34.5	-2	0	10
15.76	43	54	17	5	51	-8	4	8	2.673	2.885	0.558	0.385																15.76	64	407	428	41	-80	14	3	53	47.5	11	1.5	2.5
15.77	44	-1	12	17	42	14	3	-4	2.23	1.096	-1.616	0.538																15.77	68	389	435	59	79	-23	8	-7	43.5	0.5	1.5	12.5
15.78	44	56	14	12	46	18	6	9	3.308	2.981	0.27	0.385																15.78	76	416	596	26	73	38	0	-56	48	9.5	8.5	18.5
15.79	49	22	15	10	35	-5	0	-1	4.27	2.77	0.789	1.135																15.79	107	768	370	63	72	32	8	38	56.5	8	-7.5	1
15.8	39	-5	5	17	65	8	14	1	0.307	0.365	-2.116	-1.597																15.8	81	645	385	41	14	30	7	17	62.5	7	0.5	19.5
15.81	49	33	21	1	38	8	5	4	2.442	2.019	-0.173	-0.692																15.81	72	627	439	38	-22	4	0	15	63	7	-1.5	4.5
15.82	43	7	0	33	42	13	10	3	2.654	0.154	-0.846	-2.23																15.82	83	684	324	61	90	-1	9	25	53	-8.5	-7.5	5.5
15.83	45	9	16	-2	50	11	5	2	2.596	1.827	-0.346	-0.846																15.83	129	566	316	29	80	31	16	49	73.5	8	8	15.5
15.84	48	30	14	11	56	-2	1	0	2.077	2.481	-0.385	0.577																15.84	89	633	303	59	66	17	6	-63	79.5	7	3.5	17.5
15.85	48	-5	9	5	60	64	6	-6	1.327	1.52	-1.673	-1.288																15.85	147	590	365	46	-75	18	10	-10	74	-2	-2	10
15.86	45	27	19	11	26	14	7	1	4.327	1.77	0.154	-0.019																15.86	98	601	302	20	98	-35	7	56	87.5	12	2.5	24.5
15.87	56	15	14	8	54	-2	3	-2	2.02	0.866	-0.519	-1.134																15.87	136	569	263	64	85	45	2	-5	73.5	1.5	-9	19.5
15.88	57	-5	13	36	42	23	7	-3	2.596	3.596	0	0.885																15.88	199	463	330	37	77	19	1	-70	91	46	4	58
15.89	48	32	11	2	56	20	7	0	1.981	0.539	-0.5	-1.019																15.89	93	495	351	41	45	13	6	-53	80	-0.5	24.5	32
15.9	48	3	11	16	39	15	10	9	3.942	2.346	0.961	-0.019																15.9	135	342	226	54	-58	14	3	-53	103.5	5	6.5	20
15.91	42	9	18	20	64	-4	9	8	2.827	2.116	-0.596	0.462																15.91	97	358	232	30	81	-20	7	-20	101.5	12	2.5	46.5
15.92	67	46	14	4	60	4	-5	-2	0.904	0.347	-0.73	-1.077																15.92	167	368	189	69	76	29	5	17	110	-2.5	-9	44.5
15.93	53	-17	13	11	55	10	6	-1	3.769	3.192	0.538	-1.096																15.93	93	301	182	34	89	11	4	-19	110	0	3.5	77
15.94	59	34	12	7	55	11	0	-5	3.75	3.269	0.942	0.942																15.94	82	360	190	45	-68	8	4	48	124	16	-2	39.5
15.95	52	2	10	9	55	-2	-3	-7	3.288	3.173	-0.231	0.307																15.95	73	273	152	62	140	-36	13	44	132	1.5	0.5	82
15.96	60	9	14	22	62	3	8	-5	2.52	1.154	0.27	-0.23																15.96	76	243	175	39	95	14	3	94	154.5	0.5	-0.5	86.5
15.97	57	27	14	9	54	10	-3	-1	3.654	2.481	-0.269	0.173																15.97	65	290	116	57	71	20	0	4	142.5	7.5	14.5	105
15.98	53	-4	9	17	61	7	6	-2	1.808	1.096	-1.173	-0.711																15.98	46	152	124	61	50	4	12	-8	146	18	-13	116
15.99	70	28	0	2	58	4	-3	10	3.019	2.307	-0.154	-0.25																15.99	64	290	152	44	-63	-4	8	-3	158	8	1.5	156.5
16	62	16	29	23	58	-4	-3	-11	3.731	2.058	-0.269	-0.289																16	133	225	73	83	117	-31	0	-3	111	-23.5	-22	180
16.01	65	-7	14	15	61	19	-6	-2	4.423	2.73	0.326	-0.174																16.01	32	121	155	45	109	23	10	10	146.5	9.5	10	251
16.02	69	33	4	8	70	7	-5	-2	4.73	2.096	0.173	0.73																16.02	48	233	78	89	74	15	3	-1	168.5	20.5	-6	246.5
16.03	73	2	11	28	63	15	-1	1	3.923	1.731	-0.019	0.039																16.03	67	110	56	88	-71	7	-1	-2	155	13.5	-3.5	359
16.04	68	5	13	7	60	6	-2	-6	2.442	1.692	-2.192	-0.616																16.04	68	154	109	72	106	-24	7	-3	170.5	98.5	13	357.5
16.05	76	29	7	12	67	6	-5	-4	2.193	0.846	-1.173	-1.115																16.05	49	210	36	103	106	12	5	11	165	31.5	1.5	412.5
16.06	78	-7	11	19	66	-3	-6	-3	2.923	2.057	0.115	-0.231																16.06	51	50	115	76	149	20	4	28	176.5	40	-5	409
16.07	74	27	14	5	71	8	-8	3	4.807	2.634	0.557	1.23																16.07	64	166	87	81	194	8	8	20	168	3	-3.5	422.5
16.08	78	14	13	12	67	-4	-5	0	2.962	2.558	-0.673	-0.307																16.08	39	43	69	187	3	11	4	42	214	42	13	455.5
16.09	84	8	16	15	70	15	8	-3	3.961	2.192	1.288	0.903																16.09	62	69	124	151	102	-15	6	66	166.5	43.5	5	436
16.1	86	26	8	12	80	7	-5	-3	5.097	2.231	0.885	-0.307																16.1	40	117	61	215	108	31	4	39	197.5	24	0	381.5
16.11	80	-9	11	19	66	7	-5	-10	3.173	1.866	-0.231	-0.923																16.11	50	50	68	315	129	16	12	74	176	36.5	1.5	413.5
16.12	87	18	15	-1	82	12	2	-9	3.269	2.558	0.558	-0.231																16.12	107	130	83	266	-56	17	6	42	171.5	48	-3.5	357.5
16.13	88	32	11	16	80	3	-3	-7	2.077	2.231	-0.288	-0.75																16.13	37	64	13	275	90	-6	9	52	187.5	71.5	1	410
16.14	100	-6	23	10	90	20	1	4	3.577	1.692	0.269	0.096																16.14	20	39	81	202	68	11	12	58	200	73	-13.5	264
16.15	91	36	19	14	71	5	5	0	2.443	1.577	-0.057	-0.327																16.15	32	114	47	230	99	32	0	78	182.5	92	-8.5	211.5
16.16	101	9	15	21	80	13	7	-3	4.077	3.173	0.269	0.654																16.16	43	17	30	261	84	25	8	87	194.5	75.5	9	322
16.17	99	6	13	13	81	11	14	-1	3.942	0.404	-0.058	-1.019																16.17	34	107	64	203	-71	12	12	97	212.5	78	-6.5	210
16.18	107	34	7	9	79	6	-13	-4	4.135	3.096	1.173	0.769																16.18	21	53	30	225	96	-15	8	82	226	145.5	-2.5	217.5
16.19	102	-10	27	24	80	11	4	-6	4.135	2.154	-0.23	0.924																16.19	33	17	62	226	90	33	14	126	281.5	165.5	6.5	195.5
16.2	117	28	6	13	101	6	10	6	3.423	2.308	0.193	-0.519																16.2	9	121	51	231	43	23	15	90	283	243.5	-0.5	182
16.21	113	10	16	15	97	-3	-4	-8	4.211	1.827	1.038	-0.327																16.21	30	14	24	249	-32	23	15	108	238.5	252	-0.5	165
16.22	124	0	10	12	96	1	13	2	3.731	2.75	-0.711	-0.827																16.22	34	77	65	137	124	2	16	106	267.5	375.5	10	146
16.23	124	43	6	7	99	14	10	-6	2.539	1.654	-0.058	-1.192																16.23	35	66	63	222	109	9	23	152	254	445	4.5	154.5
16.24	130	0	14	12	89	14	0	10	3.98	2.75	-0.077	-0.058																16.24	26	-2	38	154	122	21	14	143	216.5	434	-11	89.5
16.25	129	9	15	9	93	12	16	-2	5.23	3.076	0.134	0.865																16.25	27	152	58	151	137	19	24	173	318	329	-2	143
16.26	139	34	13	12	100	69	12	-5	2.865	1.884	-1.27	-0.693																16.26	30	9	1	158	-60	11	24	141	248	390.5	27.5	113
16.27	150	-10	15	24	95	10	4	-5	5.02	3.808	0.193	0.077																16.27	40	37	63	160	147	-9	27	187	256	401.5	11.5	69.5
16.28	154	50	12	11	99	13	9	2	3.173	1.981	0	0.058																16.28	45	86	33	221	217	30	26	166	217	477.5	35.5	101
16.29	158	-6	24	11	101	14	11	6	3.635	4.116	0.808	0.135																16.29	22	-22	17	165	138	19	28	248	223	433.5	11.5	93.5
16.3	169	0	20	11	106	14	11	-1	4.154	3.038	0.288	-0.673																16.3	20	94	50	137	80	13	33	309	187.5	397.5	21	62
16.31	179	44	19	14	111	11	2	-2	2.692	2.038	-0.423	-0.327																16.31	31	20	21	170	230	-2	35	410	187	352	40.5	75
16.32	197	-11	18	16	103	16	3	6	3.942	1.596	0.173	-0.616																16.32	10	6	53	96	198	6	121	686	260	305.5	27.5	100
16.33	192	29	9	7	64	14	17	4	5	1.789	0.366	0.481																16.33	33	86	28	98	178	28	204	426	175.5	366	53	48.5
16.34	212	24	22	6	164	9	11	8	4.923	2.827	0.981	0.789																16.34	21	-21	0	164	125	14	34	396	149	308	40	73.5
16.35	224	-6	21	15	121	18	4	4	4.115	1.576	-0.481	-0.116																16.35	16	48	59	122	36	26	111	722	237.5	260	67.5	57.5
16.36	233	40	16	9	118	7	10	5	5.711	2.5	-0.481	0.308																16.36	39	47	3	155	422	-12	242	459	198.5	260	73.5	45.5
16.37	250	2	22	18	124	12	11	0	5.115	2.634	0.615	0.75																16.37	26	-23	35	77	566	54	288	646	109	208	95.5	34
16.38	256	11	20	12	120	5	8	12	3.307	1.25	-1.347	-1.27																16.38	21	97	37	62	488	46	249	654	124	202	114.5	47.5
16.39	275	34	27	16	130	14	9	4	4.153	1.442	-0.193	-0.462																16.39	26	-22	2	99	303	24	603	759	166.5	197	115.5	57.5
16.4	296	-3	24	18	125	17	20	2	5.366	2.943	0.058	-0.48																16.4	17	36	56	59	359	23	733	903	95.5	148.5	176.5	46
16.41	319	33	20	17	136	16	5	12	4.404	0.731	-0.327	-0.711																16.41	21	74	8	117	305	10	492	1415	126	139	198	34
16.42	340	12	27	14	130	11	0	-3	5.135	2.847	0.27	-0.384																16.42	15	-13	28	104	440	46	644	976	69	142.5	244	17.5
16.43	356	-11	16	14	134	8	8	10	5.077	3.346	0.115	0.096																16.43	19	78	50	59	364	39	571	896	70	152.5	339.5	33.5
16.44	388	44	31	15	137	10	6	3	5.981	1.135	-0.75	-0.384																16.44	19	-1	-9	103	219	85	503	991	75.5	118.5	372.5	39
16.45	408	-6	40	15	160	23	11	1	5.269	2.057	-0.404	0.019																16.45	19	5	40	52	457	53	819	1176	88	112	420.5	29
16.46	443	23	38	17	155	10	24	7	7.385	4.25	1.269	1.596																16.46	21	77	20	61	423	127	1134	874	60	104	315.5	27
16.47	458	33	48	19	143	5	1	3	5.885	3.596	-0.25	1.058																16.47	19	-37	-7	100	489	164	1236	767	71	110.5	385	41
16.48	482	-8	47	7	239	9	3	7	5.404	2.096	0.712	0.442																16.48	17	69	59	56	703	125	1419	823	53	83	307	27
16.49	495	48	55	5	87	13	4	4	5.23	2.846	-0.635	-1.02																16.49	24	19	-1	94	365	229	1458	784	69	79.5	383	27
16.5	525	8	71	19	181	14	-2	6	6	1.923	-0.653	-1.038																16.5	25	57	30	52	650	216	825	744	43	76	383.5	25.5
16.51	549	8	72	7	215	6	0	7	6.596	4.212	1.346	1.289																16.51	22	80	32	55	643	212	694	746	43	59	325.5	30
16.52	567	35	90	14	152	18	-8	-5	5.25	2.557	0.769	0.076																16.52	12	-32	0	83	555	297	959	1103	26	75	313.5	20
16.53	600	-8	116	38	194	4	0	9	8.673	1.192	-0.904	-1.135																16.53	27	46	52	28	458	519	848	735	66.5	54.5	279	34
16.54	600	44	112	11	189	12	-5	0	6.808	3.077	0.538	1.923																16.54	18	38	6	59	754	436	1066	296	42.5	90.5	281	20.5
16.55	621	179	111	18	188	16	-6	4	4.711	1.884	-0.904	-0.5																16.55	16	-27	12	46	1039	296	698	492	33.5	52	200.5	19
16.56	625	-3	127	16	235	20	-5	9	5.346	2.192	-0.462	-1.942																16.56	21	82	52	41	687	417	776	486	27.5	24.5	216.5	19
16.57	632	52	135	16	218	7	-4	44	6.538	2.903	0.269	-0.462																16.57	16	-17	-11	72	344	575	939	358	24.5	53.5	205.5	25
16.58	640	10	148	30	251	9	1	8	6.038	2.692	0	0.346																16.58	24	15	48	46	405	424	705	498	15	37	216	22.5
16.59	633	17	142	19	252	5	2	1	6.365	2.692	-0.5	0.25																16.59	24	55	12	39	564	356	803	579	28.5	56	165.5	22.5
16.6	638	44	130	33	259	2	-5	4	7.193	3.693	-0.211	-0.384																16.6	21	-29	-6	72	519	445	774	356	54	25.5	182.5	8.5
16.61	642	-3	140	39	265	2	0	-1	7.846	3.307	0.269	-0.347																16.61	19	77	48	17	356	390	379	434	19	53.5	187.5	28.5
16.62	632	40	137	30	287	15	-12	2	6.635	2.481	-0.654	-0.5																16.62	15	-2	-16	69	268	295	789	377	10	26	248.5	151.5
16.63	627	25	121	38	305	5	3	8	7.481	4.5	1.173	1.154																16.63	19	-4	54	55	112	269	359	258	11.5	38	252	24.5
16.64	616	8	131	38	336	-3	-1	-29	8.423	13.269	0.961	-0.039																16.64	22	81	24	27	259	337	368	662	18.5	17.5	138	13
16.65	602	54	117	49	351	4	-1	23	6.654	4.5	0.038	-1.462																16.65	21	-40	-9	67	565	323	498	226	23	43.5	143	7.5
16.66	603	5	102	50	373	8	1	14	8.231	7	1.269	0.731																16.66	18	53	58	11	538	296	294	427	25.5	29.5	162	30.5
16.67	587	39	115	40	421	7	2	11	9.423	6.789	1.135	0.423																16.67	17	24	1	71	243	265	379	321	2	30.5	84.5	9.5
16.68	565	40	94	65	468	14	2	-2	7.192	7.75	0.673	-0.135																16.68	20	-22	15	52	290	143	416	349	35.5	25.5	80	10
16.69	556	10	72	66	509	-3	9	6	8.212	9.481	0.327	1.193																16.69	17	79	39	8	350	204	307	218	23	39	105.5	9.5
16.7	551	65	79	58	565	-3	5	4	8.193	8.077	0.02	0.116																16.7	15	-26	-1	69	461	237	412	154	1.5	4.5	84.5	1
16.71	560	23	139	95	658	4	-6	-2	10.173	11.731	1.616	0.558																16.71	23	36	48	14	185	175	462	313	12.5	21.5	75.5	-12
16.72	526	36	97	59	740	7	2	10	10.692	11.596	1.904	0.673																16.72	20	45	5	42	383	263	394	-4	5.5	22.5	97	44.5
16.73	539	78	71	71	837	-3	7	-6	9.269	15.365	0.307	0.153																16.73	16	-34	2	55	185	83	350	304	12	24.5	49	8.5
16.74	532	26	52	87	923	-8	10	5	10.057	14.576	0.307	0.846																16.74	16	83	49	1	231	155	269	248	-5	-13	103	4
16.75	526	73	64	71	1009	7	5	5	9.385	12.731	-0.961	-1.634																16.75	20	-15	-10	61	152	109	164	146	-26	3	24	-21.5
16.76	521	75	62	65	1095	2	4	-5	10.019	13.346	-0.096	-0.192																16.76	18	11	41	18	115	77	211	165	5	-1.5	32.5	8
16.77	508	64	61	57	1212	-3	9	-10	11.346	13.635	1.039	0.77																16.77	21	60	33	22	163	213	264	92	13.5	23.5	42.5	37
16.78	503	127	67	71	1254	16	9	-3	10.077	15.135	-1.519	-1.25																16.78	14	-41	-8	50	131	29	149	137	6	21.5	47	10.5
16.79	520	98	45	87	1311	10	7	9	11.77	16.02	0.02	1.289																16.79	17	79	60	0	165	71	144	268	-10	17	9	8.5
16.8	616	134	50	71	1328	0	11	12	12.134	15.173	0.461	1.442																16.8	16	-3	-3	51	230	81	330	60	9	26	4	11.5
16.81	507	191	47	69	1370	1	9	-1	11.385	12.981	1.038	0																16.81	16	-7	24	29	85	59	243	103	4.5	11	37.5	12
16.82	493	159	44	85	1385	8	5	4	14.365	15.884	0.942	0.884																16.82	22	65	38	2	116	10	170	207	-5	9	18.5	0.5
16.83	496	244	70	62	1335	5	3	-4	14.538	15.384	0.904	1.673																16.83	15	-31	-6	57	194	89	90	213	15	17.5	32.5	22
16.84	479	257	27	97	1350	2	20	4	15.885	14.25	2.423	1.346																16.84	14	49	48	3	199	45	150	116	-4.5	-3	-9.5	-6.5
16.85	470	300	38	29	1366	11	10	-3	14.365	17.692	0.769	0.346																16.85	18	32	7	26	227	68	162	120	0	-5	14.5	19.5
16.86	483	377	32	53	1299	6	7	-13	15.23	14.884	0.923	0.096																16.86	20	-35	7	44	73	64	152	172	0	12	7.5	2.5
16.87	481	389	30	52	1280	-17	14	10	19.443	15.212	3.731	1.885																16.87	18	110	50	-10	127	26	129	90	-7	8.5	1.5	13
16.88	467	467	27	69	1215	13	-15	-14	20.23	13.461	4.038	1.173																16.88	21	-29	-20	60	239	52	101	101	-10.5	0	10	-2
16.89	472	457	25	32	1195	5	20	12	21.788	12.115	1.154	0.731																16.89	14	28	38	15	121	23	96	44	-1	7.5	3	11.5
16.9	472	415	25	77	1128	17	16	-3	22.423	12.231	3.134	1.134																16.9	18	51	11	16	42	20	154	256	-27.5	-32.5	-33.5	-17
16.91	444	499	30	119	1104	11	12	0	25.25	13.115	6.942	1.269																16.91	21	-25	2	55	90	-27	95	162	-2.5	9	7.5	4.5
16.92	448	397	21	81	1037	12	4	0	27.654	11.712	6.058	3.174																16.92	18	79	52	-5	109	41	40	139	-9.5	11.5	13.5	11
16.93	455	435	30	34	1020	10	7	-1	29.346	11.653	5.884	3																16.93	23	-13	-1	49	195	52	37	149	12.5	11	8	10
16.94	421	498	14	41	1000	11	8	0	30.558	10.231	7.25	1.769																16.94	20	2	29	27	38	36	62	126	-4	12.5	-10	2.5
16.95	421	374	24	27	933	11	12	-5	33	10.769	7.788	2.538																16.95	19	65	30	-5	-48	9	34	32	-3.5	20	19	11
16.96	435	393	30	30	900	11	16	-2	36.481	11.231	8.885	4.635																16.96	23	-36	-16	54	121	9	274	22	-15	-16	12.5	3
16.97	414	339	21	29	897	12	4	-14	35.097	9.077	7.02	1.231																16.97	14	68	59	5	203	107	188	118	2.5	0.5	-10	12
16.98	382	299	20	33	813	8	3	19	37.327	10.481	8.27	2.404																16.98	22	7	-11	14	290	25	37	91	0.5	6.5	-1.5	2
16.99	360	319	11	38	767	4	1	-3	39.961	9.288	6.481	3.5																16.99	20	-9	15	45	51	60	76	8	2.5	6	1	17.5
17	359	254	25	30	768	6	3	8	41.462	10.097	7.597	4.077																17	21	74	47	-13	27	-5	144	95	-20.5	-4	-17.5	-12.5
17.01	355	264	15	14	709	24	0	18	45.154	10.481	7.116	4.192																17.01	18	-31	-19	57	46	92	123	16	1	5.5	5	11
17.02	323	285	23	26	685	9	-11	-16	44.884	8.846	11	2.269																17.02	42	60	57	6	193	30	136	76	-1	5.5	-2.5	9.5
17.03	299	183	32	15	647	4	0	21	44.5	6.827	5.923	1.5																17.03	27	31	9	10	66	48	47	188	-3	1	-11.5	0.5
17.04	282	236	17	25	599	7	-3	-38	42.461	7.942	5.48	2.673																17.04	19	-21	0	55	72	14	59	103	-0.5	7.5	-8.5	7
17.05	289	186	13	38	565	10	4	2	45.212	9.192	6.577	1.789																17.05	13	315	68	-22	71	-9	31	65	-9.5	-4	-10	22.5
17.06	260	171	22	4	521	20	-3	8	46.75	9.154	8.116	3.193																17.06	16	-27	-24	-45	157	-38	69	146	-8	9.5	-2	2.5
17.07	255	202	13	29	514	9	0	2	46.481	8.058	6.673	3.116																17.07	10	25	51	129	28	16	50	16	-5.5	14	12	10.5
17.08	240	107	22	58	505	4	-11	-5	47.962	9.231	5.539	3.058																17.08	15	63	19	-8	26	16	11	79	-9.5	0.5	-10	3.5
17.09	192	115	16	91	457	7	-8	15	45.365	8.038	5.884	1.923																17.09	14	-38	-5	65	120	21	27	28	1	-1.5	11	18
17.1	196	151	15	41	430	14	4	6	44.98	7	5.75	2.211																17.1	18	77	58	-42	95	40	31	29	-6	-1.5	0	14
17.11	181	114	18	-45	414	0	-15	2	43.077	7.558	6.346	2.423																17.11	19	-21	0	-5	30	67	30	32	7.5	15.5	4	8.5
17.12	161	118	12	28	376	22	3	5	44.019	7.211	4.923	3.865																17.12	19	13	24	3	32	8	98	2	-10.5	11	-10.5	12
17.13	172	114	19	-20	349	17	10	1	44.154	6.866	2.212	1.231																17.13	15	76	44	-45	137	10	107	1	-5	15	2	3.5
17.14	161	112	16	40	351	14	-2	7	40.827	7.153	3.788	1.653																17.14	11	-41	-8	16	58	15	43	85	-3	-3	-5	13.5
17.15	149	89	21	-7	325	10	-25	2	37.846	6.635	4.385	2.442																17.15	20	71	62	-1	32	8	46	7	5	19	-3.5	21.5
17.16	131	81	23	15	304	7	100	20	35.558	4.5	4.231	1.731																17.16	26	12	-6	32	131	12	7	17	-4	12.5	-12.5	3
17.17	108	77	17	21	282	9	-12	-8	34.039	6.769	4.558	1.308																17.17	14	-24	12	-42	81	7	9	21	-13.5	7	-12.5	3.5
17.18	103	57	21	17	285	17	-44	9	33.577	7.423	4.096	3.077																17.18	18	81	49	10	36	20	56	30	4	15	20	18
17.19	101	63	18	37	330	-4	21	2	29.192	7.846	3.481	1.385																17.19	16	-38	-29	33	52	11	34	30	-3.5	8.5	-5.5	14.5
17.2	107	59	13	11	198	16	-59	5	28.923	6.173	3.116	1.039																17.2	19	44	54	172	37	107	24	50	5	6	4	13.5
17.21	83	55	21	22	246	12	18	4	26.192	4.327	2.442	1.096																17.21	19	32	16	-45	32	29	39	14	-13	6.5	-9	-4
17.22	84	56	13	11	219	1	59	3	22.307	5.288	3.942	1.134																17.22	17	-30	-7	140	20	9	84	102	-2	2.5	-8.5	19
17.23	74	53	20	15	214	6	62	53	23.058	4.058	2.385	0.519																17.23	17	86	64	-35	81	12	54	26	8.5	8	3.5	-3.5
17.24	66	45	15	14	197	4	-16	-41	37.75	4.116	3.674	0.539																17.24	17	-36	-26	-45	10	15	59	7	-3.5	5	-3	5.5
17.25	72	50	11	12	198	4	14	6	18.135	2.77	2.077	2.193																17.25	19	36	37	12	19	11	41	21	-10	7	-11.5	5.5
17.26	66	50	21	27	174	3	-23	9	17.038	3.903	3.057	0.307																17.26	20	51	32	-6	269	62	74	3	-0.5	14	-3	10.5
17.27	62	36	17	5	215	2	-22	4	16.077	3.904	3.173	1.116																17.27	16	-36	-22	244	199	5	120	7	-13	-0.5	-9.5	2.5
17.28	52	39	18	3	247	7	-61	5	13.058	3.365	2.596	1.154																17.28	19	73	76	-20	55	31	56	4	-3	2	1	16.5
17.29	60	44	16	27	243	2	113	2	13.096	4.192	2.442	0.288																17.29	16	0	348	-45	82	76	35	7	-1	10	-1	12
17.3	62	41	13	9	315	5	-14	4	10.981	3.654	2.231	0.789																17.3	16	-1	19	-35	43	80	81	53	-1.5	6.5	-5.5	31.5
17.31	45	31	24	27	304	-5	27	4	10.5	3.519	3.307	0.442																17.31	19	73	51	-6	57	13	54	75	7.5	13.5	-19	41
17.32	39	31	9	14	312	-2	64	9	8.269	0.692	-0.019	-1.115																17.32	21	-41	-25	17	40	7	22	44	3.5	30.5	-3	12.5
17.33	44	28	18	22	298	3	0	5	8.942	2.366	2.635	-0.019																17.33	20	60	67	13	60	8	24	78	-11	11	0.5	-7.5
17.34	43	33	20	26	319	-4	13	-1	9.096	3.038	4.134	1.48																17.34	20	11	2	10	131	20	42	69	-12.5	-5	0.5	2.5
17.35	49	27	10	-9	272	-3	-13	8	6.692	2.365	1.942	0.23																17.35	15	-22	-2	31	133	218	57	42	-8.5	9.5	-6	78
17.36	46	39	24	3	268	-6	41	-1	7.519	3.961	2.057	1.019																17.36	20	86	61	35	57	25	203	35	-2.5	18	-12	96
17.37	43	32	7	38	274	15	-12	1	6.096	1.75	1.827	1.385																17.37	19	-36	-36	9	50	6	78	56	-15.5	1.5	-18	7.5
17.38	53	32	18	0	256	4	26	0	4.885	2.904	0.212	1.385																17.38	22	45	53	30	5	14	33	8	-16	8	18	9.5
17.39	72	22	18	11	296	-2	3	3	5.442	2.403	1.346	0.48																17.39	13	37	23	44	23	9	36	23	-9.5	-2.5	-6	3.5
17.4	35	28	15	17	415	-10	14	2	4.962	2.808	0.808	1.673																17.4	16	-38	-13	54	37	8	56	18	6	11	-3	-6.5
17.41	39	33	18	24	234	-7	1	2	4.366	2.019	1.808	0.385																17.41	22	92	70	43	14	11	14	15	-8	3	-7.5	7.5
17.42	41	30	13	16	260	-9	-3	13	2.865	2	-0.212	-0.058																17.42	17	-21	-14	58	7	47	0	18	-5	7.5	-6	-1.5
17.43	33	22	14	8	234	53	-2	5	2.846	1.615	0.577	0.154																17.43	20	19	31	101	43	74	24	3	-15	2.5	-6.5	-7
17.44	42	28	14	18	217	-23	2	8	5.173	1.654	1.461	0.192																17.44	18	55	41	-45	13	12	13	2	-3.5	0	-5	-3
17.45	43	21	14	11	195	-13	3	2	7.731	2.154	1.193	0.75																17.45	23	-40	-29	61	-1	12	237	24	15.5	10.5	-10	-1
17.46	30	29	19	15	274	0	-6	0	2.808	2.058	-0.846	-0.134																17.46	18	73	72	-12	18	27	123	44	-7.5	0	-10.5	9.5
17.47	35	18	17	12	352	16	4	1	3.75	1.846	-0.5	-1.616																17.47	17	-10	-12	0	18	7	40	11	4.5	4	10	-0.5
17.48	25	27	10	18	366	17	-7	3	4.076	2	0.634	1.211																17.48	20	117	21	-1	49	65	107	48	-17.5	9	-20.5	2.5
17.49	31	18	21	16	245	4	5	3	2.442	1.596	1.346	1.75																17.49	20	190	57	-4	23	32	33	14	0	-2.5	11	20
17.5	31	28	19	11	266	8	-9	4	3.366	2.116	-0.269	0.673																17.5	20	-29	-30	21	75	11	63	13	-15.5	3	-7	18
17.51	34	25	25	24	224	-3	-4	-11	1.846	0.712	-1.404	-0.423																17.51	14	68	58	13	134	14	14	4	-10	-5.5	-5	2.5
17.52	55	13	14	17	209	7	-5	0	0.769	-0.596	-0.192	-0.923																17.52	14	351	2	16	75	10	12	11	-4	3.5	0.5	6.5
17.53	36	20	14	9	316	-1	-12	0	1.5	1.847	0.173	-1.173																17.53	17	123	-7	32	32	5	12	31	-20.5	-13	-15	-3
17.54	26	27	22	10	197	2	0	-3	2.75	1.115	0.019	0.346																17.54	16	91	75	15	-3	73	9	10	4.5	7	9	10
17.55	33	18	14	23	216	-9	1	1	3.289	1.712	-0.442	0.173																17.55	18	-34	-30	20	19	10	41	7	-13	-5	-13	-15
17.56	28	41	20	5	240	11	1	3	3.5	2.212	0.558	0.75																17.56	17	52	57	22	8	7	4	19	-23	-7	-28.5	-15.5
17.57	35	20	24	16	322	2	0	6	1.423	0.231	0.346	0.173																17.57	20	48	24	11	20	10	16	6	1	3	0	8.5
17.58	25	24	10	20	299	24	8	-3	2.539	1.846	0.808	0																17.58	17	-34	-21	23	74	29	7	46	-8	0	-11	-5
17.59	27	15	22	5	261	11	-2	-1	0.711	1.5	1.23	0.788																17.59	17	87	68	18	148	35	78	10	-17	-9.5	-18.5	1.5
17.6	26	24	10	11	211	8	6	8	1.904	0.692	-0.308	-0.327																17.6	23	-28	-18	19	62	30	86	27	-10.5	1.5	-13	0
17.61	30	20	17	25	181	3	-11	-3	0.635	-0.115	-0.25	-0.385																17.61	19	19	32	17	35	13	15	19	-8.5	-3	-5.5	-8
17.62	36	15	15	8	179	9	3	-8	1.52	2.193	4.577	1.481																17.62	19	51	44	17	18	17	44	7	-6.5	10.5	-6.5	5.5
17.63	29	18	13	20	174	10	18	-5	1.25	0.461	0.25	-0.923																17.63	20	-39	-28	15	74	4	11	12	-19.5	8	-10.5	1
17.64	21	21	23	13	162	8	19	0	1.193	1.077	0.577	0.827																17.64	13	79	70	41	9	7	8	7	-6.5	0	2	5.5
17.65	28	18	11	15	186	11	3	-3	-0.154	1.096	0.058	0.558																17.65	18	-12	-11	20	13	51	22	12	-10	5.5	-9	-6
17.66	28	28	18	7	139	2	9	5	-0.02	-0.923	-1.462	-2																17.66	17	-7	20	26	17	37	12	22	-4	4	-10	2.5
17.67	25	29	22	13	219	19	10	5	0.097	0.674	-0.038	-0.75																17.67	19	85	47	36	10	8	38	22	-7.5	0.5	-11	-10.5
17.68	27	19	12	15	114	2	7	5	1.038	1.615	0.904	0.385																17.68	20	-17	-30	2	5	12	104	10	-1	6.5	-4.5	1.5
17.69	32	18	23	22	155	6	5	6	1.673	1.616	1.096	0.673																17.69	16	63	81	30	20	11	14	9	-11	7.5	-6.5	9.5
17.7	20	21	18	20	227	10	6	-2	1.808	0.731	0.615	0.596																17.7	18	12	237	19	22	13	6	9	-6.5	-2.5	-24.5	-7
17.71	23	13	18	9	137	18	9	1	1.308	0.808	-0.135	0.885																17.71	18	-20	-19	14	0	6	6	6	-16.5	-5	-11	13.5
17.72	30	20	14	16	93	8	17	2	0.039	2.135	-0.365	0.385																17.72	16	85	70	22	16	9	19	8	-9.5	4.5	-3	9.5
17.73	29	15	11	13	107	10	2	-1	1.269	1.327	-0.462	-0.154																17.73	15	-26	-26	-1	147	5	13	24	-8.5	11.5	-6.5	-7
17.74	26	16	18	14	112	11	14	6	0.942	0.961	0.635	0.942																17.74	20	40	51	19	41	12	11	54	-8	-3	-3.5	-4
17.75	28	27	20	18	129	13	11	5	-0.769	-0.019	-0.98	-1.923																17.75	13	32	34	12	13	19	28	22	-7.5	0.5	-5	5
17.76	19	8	2	18	267	4	18	2	1.192	1.384	-0.135	-0.116																17.76	20	-38	-20	15	6	15	33	53	-13	4	-9	-8
17.77	29	21	19	14	238	9	12	-6	1.173	0.577	0.135	-1.096																17.77	17	87	67	17	2	9	40	23	-6	2	-14	0
17.78	28	20	12	18	203	16	120	-1	0.308	1.25	0.558	-0.211																17.78	22	-7	-16	18	13	10	26	13	-1	-12.5	-5.5	0
17.79	21	17	19	17	149	2	-30	7	0.712	1.519	1.077	0.577																17.79	28	15	19	15	42	28	71	4	-16.5	0	-12	-10
17.8	25	21	21	17	174	16	-80	3	1.288	1.596	2.058	1.442																17.8	14	58	53	17	34	53	11	23	-0.5	12.5	-3	8.5
17.81	24	9	11	19	208	18	130	22	0.115	0.038	0.192	-1.019																17.81	20	-42	-28	15	9	21	26	22	-19	-4.5	-19	-10.5
17.82	22	21	28	6	219	19	17	3	1.577	1.461	1.308	0.75																17.82	11	86	70	13	21	11	21	0	-18	-8	-14.5	-2.5
17.83	31	23	12	20	170	5	1	9	0.154	0.538	0.538	0.404																17.83	15	-1	0	18	7	12	10	15	-9.5	-1	-2	-6
17.84	20	24	24	14	173	6	12	-4	-0.577	0.788	-0.039	-0.481																17.84	52	-4	24	16	6	9	5	7	-3.5	4.5	-5.5	7.5
17.85	23	21	17	19	153	7	12	6	-0.288	-0.192	-0.385	-1.865																17.85	87	93	52	20	9	9	14	49	-10.5	-13.5	-23.5	-10.5
17.86	24	18	11	14	207	2	3	12	-0.115	0.75	-0.038	-0.923																17.86	18	-38	-23	11	8	9	11	16	2	11.5	-7	-2.5
17.87	26	15	27	16	111	4	-1	8	0.404	2.211	0.827	0.5																17.87	18	67	60	15	10	1	25	8	-5	8	0.5	4.5
17.88	23	27	12	15	103	18	-5	7	0.654	0.943	0.193	0.174																17.88	17	20	8	19	11	31	81	4	3	4	2.5	2
17.89	26	13	15	12	212	12	0	8	-0.885	0.307	-0.173	-1.635																17.89	20	-14	-17	19	74	67	36	13	-9.5	-4	5	-0.5
17.9	21	18	17	12	206	47	-5	13	-0.462	-0.596	-0.616	-0.5																17.9	18	75	163	18	37	11	10	12	0	-2	-7	-18.5
17.91	28	15	14	18	109	4	1	9	1.212	0.443	0.424	-1.019																17.91	22	-31	-17	20	48	10	60	8	-11	7.5	-3	13.5
17.92	26	18	17	12	86	-5	-5	6	0.577	1.424	1	0.366																17.92	17	38	49	16	15	9	22	25	-9.5	8.5	-7	-3
17.93	26	26	15	23	142	1	-8	8	0.442	1.269	0.269	-0.116																17.93	21	34	43	15	19	19	6	7	-7.5	-5	-15	1.5
17.94	24	30	14	17	96	0	-10	2	1.712	1.481	0.962	0.327																17.94	15	-31	-28	14	18	4	17	9	-8	6.5	8.5	-9.5
17.95	19	22	25	11	85	4	-6	3	0.577	0.846	-0.192	0.404																17.95	20	89	80	20	46	7	16	34	-11.5	6.5	-3	3
17.96	23	17	13	10	106	3	-3	3	-0.385	0.25	-0.039	-1.385																17.96	14	-25	-23	18	4	8	9	7	-28	-3.5	-14.5	-8.5
17.97	23	16	17	16	99	-4	-8	8	-0.327	-0.346	-1.27	-0.962																17.97	13	23	19	18	14	14	6	92	-2.5	6	-4.5	3
17.98	38	23	13	10	94	6	-8	10	1.424	2.616	1.174	0.924																17.98	20	52	55	13	95	11	31	16	-16	2	-15.5	-8
17.99	43	27	18	20	85	7	-11	5	1.673	2.269	-1.019	0.327																17.99	15	-33	-32	13	67	9	18	22	-13	1.5	-8.5	-0.5
18	49	15	19	14	69	8	1	-2	-1.462	-1.308	-1.308	-1.212																18	21	69	65	16	25	9	11	8	-13	5	-3	-3
18.01	63	20	10	16	108	-2	-7	12	-0.02	0.519	-0.385	-1.943																18.01	17	-7	-2	16	12	9	17	24	-16	-2.5	-5.5	-4.5
18.02	300	18	19	17	140	7	1	8	-0.635	-0.769	-1.904	-0.75																18.02	19	-10	2	23	61	7	101	162	-9	12	0.5	-0.5
18.03	50	13	15	19	138	1	-11	4	0.924	1.5	0.635	-0.057																18.03	19	79	66	22	6	12	11	4	-12.5	-9.5	-19.5	2
18.04	42	17	13	18	91	9	-20	3	0.654	1.211	0.673	0.577																18.04	17	-34	-34	11	3	5	-1	4	-6	16	-2	-0.5
18.05	39	19	20	15	68	2	-2	1	-0.154	0.25	-1.135	-0.404																18.05	17	53	62	19	10	59	5	11	-8.5	2	1	-1.5
18.06	28	21	17	17	63	1	13	-4	0.596	2.096	0.019	0.327																18.06	18	15	16	18	8	31	12	16	-8	3	-3.5	-4
18.07	40	21	15	12	64	4	8	-8	0.481	0.981	-0.173	-0.154																18.07	17	-20	-16	18	20	13	231	21	-12.5	-1.5	-5.5	1.5
18.08	33	15	18	20	56	3	15	20	-1.038	0.789	-1.692	-1.75																18.08	17	96	67	24	16	20	7	10	-18	6	6	-3.5
18.09	21	20	12	14	99	-4	3	15	0.52	1.097	0.577	-0.192																18.09	21	-24	-19	14	3	4	15	12	-16	-7	-8.5	-9
18.1	17	21	22	17	89	-1	11	12	-0.981	-0.269	-1.269	-0.173																18.1	16	44	35	13	41	17	51	10	3.5	13.5	3	10
18.11	37	28	9	14	64	4	-8	41	0.135	-0.346	-0.788	-0.654																18.11	17	29	38	18	54	13	11	24	-8.5	6	-7	-1.5
18.12	25	16	19	16	50	5	8	19	1.077	0.557	-1.423	0.192																18.12	32	-7	-27	15	61	26	16	11	-15.5	11	-3	-3.5
18.13	29	19	20	16	62	1	-19	18	-0.731	0.096	-1.115	-0.981																18.13	25	83	74	18	9	14	12	8	-12.5	-5.5	-7.5	-10
18.14	29	15	16	15	107	2	-5	31	-0.481	-0.173	0.461	-0.442																18.14	19	-20	-17	11	14	29	5	5	-9.5	6	-1.5	3
18.15	25	13	18	20	130	10	-2	27	-2.096	-1.865	-2.384	-2.269																18.15	16	15	15	19	10	11	41	5	-19	3.5	0	-8
18.16	19	19	19	16	121	6	-10	35	-0.096	0.731	-0.981	-1.135																18.16	16	56	60	20	10	14	14	29	-15	-1.5	-13.5	-0.5
18.17	27	23	13	15	77	-1	24	52	-1.231	-1.173	-1.769	-1.557																18.17	17	-33	-32	16	21	13	32	115	-4.5	2	-3.5	-7
18.18	24	20	25	18	83	4	-13	42	1	1.096	1.115	1.173																18.18	19	76	54	11	12	17	16	36	-9	7	-1	-5.5
18.19	21	19	8	15	98	14	2	42	0.346	0.308	0.192	-0.692																18.19	15	-2	9	29	21	17	18	0	-0.5	3.5	-12.5	1
18.2	19	19	25	20	78	9	26	26	-0.097	0.961	-0.327	-1.462																18.2	19	-16	-8	10	24	12	15	9	-8.5	-2.5	-5.5	-9
18.21	24	17	10	12	51	9	-11	9	0.538	-0.693	-0.77	-1.366																18.21	18	77	70	17	16	23	25	8	-16.5	12.5	-11	-6.5
18.22	37	18	16	15	45	0	25	16	-0.788	1.616	0.346	-0.058																18.22	18	-33	-34	20	5	2	12	11	-14.5	-7	-11	-0.5
18.23	35	17	19	18	48	36	-14	-2	1.461	2.269	1.057	0.461																18.23	16	53	45	18	3	16	23	8	0	4	1	-2
18.24	22	19	17	16	49	-27	-32	7	-0.943	0.134	-0.885	-0.5																18.24	92	23	27	20	11	10	16	5	3.5	0.5	5	2
18.25	24	20	23	16	71	1	-6	4	-0.962	0.019	-1.25	-0.712																18.25	19	-25	-19	12	26	46	10	4	-18	4.5	-13.5	-3.5
18.26	25	21	18	11	43	7	23	15	-0.731	1.23	0.403	0.096																18.26	19	91	73	26	20	9	11	5	-5	5	-2	-0.5
18.27	41	18	15	12	49	17	50	6	0.461	0.673	-0.27	-0.616																18.27	27	-33	-29	20	10	12	28	9	-9	-9	-10.5	-13.5
18.28	128	21	21	20	54	1	5	-5	-0.25	0.808	-1.173	-1.23																18.28	17	36	23	16	20	83	13	11	-5.5	7	3	-3
18.29	49	16	16	18	55	12	32	-2	-1.154	0.923	-1.385	-0.635																18.29	20	47	53	20	5	16	75	5	-11.5	0	-10	-3.5
18.3	22	18	15	15	90	6	-39	23	-0.808	0.307	-0.097	0.019																18.3	18	-27	-31	20	5	19	75	9	-9.5	15	8	-4
18.31	25	13	19	17	70	18	20	-8	-0.98	0.558	-0.346	0.423																18.31	16	82	76	22	73	-2	8	0	-14	-10.5	-12	-5.5
18.32	28	21	14	17	40	2	7	-3	-0.5	1.404	1.865	-0.481																18.32	23	-19	-11	17	6	20	7	14	-10.5	-3	-9.5	-4
18.33	20	22	18	18	45	12	-31	-4	-0.269	0.962	-0.384	0.116																18.33	19	23	0	21	64	45	14	6	-7	-2	-4.5	-1
18.34	29	17	14	21	49	5	-5	1	0.135	1.519	0.231	0.154																18.34	15	61	62	14	91	11	6	10	-5.5	0	-14	-4
18.35	30	19	24	13	58	7	5	-10	0.731	-0.193	-1.423	-0.423																18.35	18	-35	-37	13	15	12	160	9	-8	0.5	4.5	0
18.36	33	14	17	13	51	3	-10	20	0.038	0.308	-0.366	0.558																18.36	20	74	82	25	4	13	14	12	-9	3.5	-2	10.5
18.37	25	16	16	14	51	5	-5	-22	-0.654	-0.539	-1.308	0.058																18.37	18	0	-2	16	18	8	7	126	-9.5	-1	-11	-17
18.38	21	23	19	23	46	39	-1	9	-1.673	0.75	-0.443	-0.962																18.38	21	-9	-11	16	3	14	9	57	-15.5	13.5	-4.5	17.5
18.39	27	19	19	23	46	-11	-8	10	0.577	0.962	0.135	0.385																18.39	14	76	77	17	16	5	4	8	-11	10.5	6.5	-7
18.4	17	14	18	16	35	5	56	-5	-0.634	1.077	-0.211	0.327																18.4	18	-32	-30	18	7	8	9	23	-9	-8.5	-6	-12.5
18.41	17	24	20	18	64	7	-19	18	0.25	0.673	0.442	-0.154																18.41	19	48	41	16	7	11	13	10	-4	0	-7.5	0.5
18.42	30	12	12	17	51	9	-1	29	1.058	1.116	0.52	0.731																18.42	17	27	35	19	10	8	9	28	-7	-5.5	-10.5	-8
18.43	21	16	23	19	41	9	0	-5	0.519	2.173	1.212	0.827																18.43	22	-36	-31	20	5	15	44	7	-13.5	-6.5	-7.5	-12
18.44	20	14	18	16	37	11	-3	4	-1.346	-0.827	-1.289	-1.731																18.44	20	97	85	12	14	12	66	11	-5.5	2	-1	1.5
18.45	24	20	16	17	41	47	19	19	-0.231	0.365	0.327	-0.385																18.45	16	-31	-13	21	15	12	11	7	-11	-1	-7	-1.5
18.46	25	18	26	16	36	8	-9	5	-0.365	-0.308	-0.577	-0.846																18.46	24	29	30	18	3	15	20	8	-15	7.5	-2	3.5
18.47	26	14	14	16	32	3	6	8	0.596	0.673	0.904	0.231																18.47	29	45	52	21	33	18	11	18	-15.5	-9	-20	-20
18.48	23	12	22	17	30	8	44	24	-0.539	0.846	-0.981	-1.173																18.48	17	-28	-35	17	36	7	8	11	-11.5	4.5	-7.5	-3.5
18.49	23	18	15	6	41	32	-28	-3	1.961	2.442	1.423	2.481																18.49	14	76	68	17	11	15	9	28	5.5	13.5	2.5	18.5
18.5	20	16	8	19	29	-4	1	2	0.289	1.135	-0.096	0.539																18.5	19	-8	-1	16	4	76	10	20	-12.5	-7.5	-16	-16
18.51	26	22	28	17	28	5	8	14	0.731	-0.731	-0.404	-1.192																18.51	16	0	-3	23	18	9	15	7	-8.5	-10.5	78	3
18.52	28	13	14	15	35	11	-30	8	0.904	0.347	-0.307	-0.461																18.52	24	68	78	16	10	10	9	49	-4.5	11	-6	1.5
18.53	24	19	18	14	31	5	78	5	-0.192	-0.115	-0.576	-1.076																18.53	21	-39	-42	22	12	28	18	8	-8.5	4.5	7	-1
18.54	20	19	19	15	31	2	-1	-2	-1.019	-0.923	-0.307	-0.654																18.54	25	66	63	19	6	18	32	9	-7.5	1	-2.5	-9
18.55	27	15	11	19	49	11	20	5	0.903	0.269	-1.27	0																18.55	20	10	26	24	6	23	18	13	-11.5	6	-1	4.5
18.56	21	18	22	6	44	5	-13	8	-0.288	2.827	1.02	1.5																18.56	18	-9	-24	16	23	25	20	11	-1.5	-8.5	-16.5	-5
18.57	22	24	8	24	59	7	6	8	-1.23	-0.73	-1.654	-0.827																18.57	18	61	73	17	52	79	4	9	-15.5	4.5	-5	4
18.58	25	16	16	16	34	18	21	17	-1.385	-1.173	-1.308	-1.962																18.58	13	-12	-28	20	4	70	68	9	-6	-5.5	-3	4
18.59	20	16	19	23	34	-4	6	13	0.211	0.307	-0.231	2.134																18.59	24	39	40	23	65	15	54	20	-12.5	6.5	-16	-4
18.6	23	16	7	7	41	6	13	13	0.192	-0.462	-1.058	-1.174																18.6	18	43	39	19	7	50	10	38	-1	2.5	-2.5	-5
18.61	24	14	27	17	29	12	6	4	0.461	1.731	0.654	-0.577																18.61	20	-32	-33	17	6	9	5	14	-8.5	-5.5	-6.5	-8
18.62	24	21	17	18	43	19	-2	3	-0.327	1.058	-0.635	-0.481																18.62	17	76	81	16	28	13	24	11	-2	11	7.5	7
18.63	20	15	23	16	63	6	2	9	0.423	0.654	-1.269	-0.615																18.63	20	-17	-13	20	16	18	27	183	0	2	7	8
18.64	18	21	14	18	48	9	8	7	-0.961	0.847	-0.596	-0.365																18.64	16	18	8	22	6	7	15	26	-10.5	9	-11	-14.5
18.65	27	16	14	18	34	2	7	8	0.865	1.115	0.327	-0.289																18.65	21	54	63	18	14	13	3	4	-9.5	-1.5	-4	2.5
18.66	23	16	24	18	39	21	12	12	-2.019	-0.692	-0.731	-2.039																18.66	14	-36	-38	16	51	38	14	7	5	3	1.5	5
18.67	22	20	14	14	34	-7	7	9	-0.077	-0.154	0.519	-1.02																18.67	20	68	79	15	17	73	10	22	-11.5	6.5	-4.5	-6
18.68	24	17	16	17	23	10	12	13	0.731	0.885	-0.192	0.462																18.68	14	-1	0	19	12	12	27	7	-10	1.5	1.5	-1.5
18.69	21	14	17	19	37	0	8	0	-0.577	0.154	0.058	-0.134																18.69	24	-45	-6	20	25	43	8	11	0	8.5	8.5	9
18.7	25	19	15	14	24	2	17	9	0.654	0.173	0.25	0.596																18.7	21	15	79	24	90	12	6	14	-13	9	-15.5	-9.5
18.71	27	18	18	12	44	4	4	13	-1.308	0.288	0.153	-0.962																18.71	14	15	-37	18	18	14	39	13	-6.5	4	-4	-8.5
18.72	16	16	25	56	37	27	9	10	-0.115	1.154	0.481	-0.634																18.72	23	16	32	17	8	12	25	102	-11	2	-3.5	-5.5
18.73	22	24	16	13	37	-7	4	7	-1.058	1.308	0.096	0.539																18.73	19	14	45	18	20	15	21	16	-10.5	-5	-11	2
18.74	25	16	22	11	34	9	1	8	0.153	1.692	-0.654	0.288																18.74	17	18	-26	11	71	25	100	179	-10.5	8.5	-5.5	-1
18.75	17	15	14	13	30	9	25	10	0.769	0.25	-0.5	1.192																18.75	27	20	90	18	13	9	44	49	3	16.5	5.5	-1
18.76	29	17	18	15	40	-5	10	16	0.596	0.75	0.193	0.808																18.76	16	22	-30	22	12	10	52	22	-6.5	10.5	-13	-2.5
18.77	18	20	17	18	37	1	3	-31	-0.115	-0.365	-1.885	-0.269																18.77	19	19	24	11	13	31	58	79	2.5	3.5	-1	2.5
18.78	26	15	17	13	30	7	7	-4	-0.52	0.519	-0.808	-1																18.78	21	23	55	24	17	198	26	90	-10	-4.5	-10.5	-4.5
18.79	23	20	21	14	25	3	1	-6	-0.057	-0.538	0.193	-0.403																18.79	19	18	-35	14	120	6	13	8	-14.5	-2.5	-4.5	-5.5
18.8	18	15	15	13	37	3	7	11	1.404	0.673	0.884	0.25																18.8	20	19	70	20	255	12	19	14	-3	12	-8.5	-3.5
18.81	24	17	17	19	35	17	-2	3	-1	0.057	-0.885	-1.154																18.81	15	20	2	20	8	9	20	2	-17	5.5	1.5	4
18.82	20	24	21	10	28	-5	-2	15	-0.308	-0.635	-0.789	-0.597																18.82	21	19	-7	17	42	18	20	13	2.5	4	8	-2
18.83	21	22	14	15	24	-8	10	13	0.076	-0.731	-0.443	-0.616																18.83	18	54	-45	21	75	84	12	10	-20.5	-15	-14.5	-8.5
18.84	22	17	20	19	26	-4	-5	4	0.827	0.519	-1.308	-0.673																18.84	16	1	8	156	37	21	8	20	-12	5.5	-2	-5
18.85	18	29	12	12	30	1	-3	21	0.308	1	1.174	0.77																18.85	22	20	1	-45	10	12	8	91	3.5	1	-1	9.5
18.86	29	-7	15	25	21	-3	8	-1	-1.942	0.231	-0.731	-0.75																18.86	17	15	17	30	10	4	17	13	-4	5.5	-1	-3.5
18.87	20	19	17	13	25	35	10	9	-0.269	0.27	-0.365	-0.615																18.87	17	19	6	11	11	20	9	26	-4	8	3.5	10.5
18.88	21	22	12	8	24	-16	-1	2	-0.346	1.424	0.75	0.481																18.88	23	16	20	33	11	7	22	20	-21.5	-16.5	-17.5	-19
18.89	23	15	23	24	28	-2	-8	-44	-0.308	0.038	-0.365	-0.346																18.89	21	15	21	18	15	13	122	5	-1.5	5	1.5	0
18.9	27	17	11	14	36	54	3	-40	0.25	2.404	-0.231	0.519																18.9	19	19	16	7	9	9	50	9	-6.5	12	-1.5	8
18.91	21	20	24	20	35	-20	-13	-26	-1.096	0.366	-1.173	-1.115																18.91	16	22	18	26	17	9	11	24	-5.5	6.5	-8.5	3
18.92	20	17	19	18	49	0	-10	-23	1.23	0.615	0.884	1.615																18.92	26	18	14	18	4	29	13	10	-8	9.5	-4	-1
18.93	20	16	14	13	48	-1	9	-18	0.846	0.827	-0.519	-1.019																18.93	21	20	21	12	9	31	12	14	-11	-13	-4	-2
18.94	23	22	20	13	45	-5	15	-14	1	0.404	-0.231	-0.039																18.94	15	18	21	30	19	6	26	13	4	17	4.5	13
18.95	23	24	18	12	25	5	20	-9	1.096	0.519	-0.538	-0.154																18.95	22	14	15	8	21	15	87	11	-14	-3	2.5	5.5
18.96	26	14	16	19	19	-18	-3	-4	0.347	0.808	0.231	0.5																18.96	24	20	20	28	27	9	49	9	-8	-4	-9	-14.5
18.97	19	20	16	20	28	14	9	-2	0.116	-0.23	-0.942	-1.73																18.97	20	19	16	9	26	33	16	13	-17.5	-3	-2	-1
18.98	27	18	14	18	27	6	6	-4	-1.231	-0.058	0.634	1.115																18.98	20	19	15	8	43	7	60	10	-9	9.5	-3.5	-8.5
18.99	22	9	23	14	29	-1	9	-4	-0.827	0.577	-0.712	-0.154																18.99	21	20	17	21	137	13	173	35	-7.5	10	-1.5	3.5
19	20	19	14	5	47	15	-8	1	0.596	0.866	-0.519	0.885																19	14	21	20	9	9	4	14	80	-6.5	3.5	-1	2
19.01	31	18	11	19	43	5	6	-4	-1	-1.288	-0.461	0.693																19.01	20	18	21	34	11	37	19	7	-10	4.5	3.5	3
19.02	24	15	26	24	24	5	17	9	0.039	0.904	-0.269	0.366																19.02	15	16	16	21	7	16	32	6	-8	3.5	-9	-5.5
19.03	20	20	14	16	31	6	12	-10	-0.442	-0.25	-0.962	-2																19.03	15	17	17	17	7	8	64	10	-15	-10.5	-13	-10.5
19.04	19	18	18	16	23	-1	19	13	-0.25	0.116	-1.096	-0.769																19.04	20	21	19	21	14	10	53	20	-8	4	-7	-5
19.05	17	15	19	20	30	20	5	6	0.75	0.77	0.75	-0.307																19.05	21	21	17	18	9	13	0	15	3	9	9	4
19.06	30	16	20	16	32	49	10	4	-1.385	0.692	-0.519	-0.404																19.06	18	14	19	16	6	19	35	26	-10	1	-8	-7
19.07	21	17	28	45	35	36	18	-3	-0.385	-0.365	-1.288	-1.961																19.07	23	17	17	27	12	3	15	26	-2.5	-4	-19	-3.5
19.08	26	21	17	19	70	43	11	-6	-0.23	-0.038	0.673	0.058																19.08	26	24	15	8	9	17	9	26	-12.5	0	14	3.5
19.09	25	24	18	16	91	5	13	3	1.5	0.692	0.481	-0.462																19.09	14	20	18	34	10	13	56	21	-13.5	4	-12	-4.5
19.1	19	17	17	9	-13	6	-1	-5	0.539	0.904	-0.442	-0.288																19.1	17	21	15	8	33	25	42	10	-10	-4	-4	-1.5
19.11	16	14	16	0	14	12	8	2	1.154	2.058	1.423	0.827																19.11	20	20	15	8	100	16	52	37	-9.5	-8	-8.5	-3
19.12	24	19	20	43	11	24	22	-4	-0.635	-0.327	-1.327	-0.885																19.12	19	21	20	33	47	9	46	15	-11	9	-9.5	-2.5
19.13	21	21	14	-4	16	13	2	-4	0.346	1.385	-0.115	-0.404																19.13	15	17	19	0	140	13	14	29	-5	-1.5	4	-11
19.14	17	25	18	43	4	11	16	-2	-0.519	-0.596	-2.057	-0.48																19.14	21	20	23	27	13	50	8	8	-3.5	8	-9.5	-6
19.15	21	12	11	42	11	8	-3	1	1.635	0.558	-0.192	-0.134																19.15	19	21	18	20	326	40	12	13	-12.5	0	4.5	8
19.16	26	14	18	9	14	3	10	5	0.596	0.519	0.269	-0.789																19.16	17	20	14	12	23	8	14	24	1.5	15	-7.5	-1
19.17	15	21	17	31	46	23	4	-7	-0.808	-1.673	-0.481	-0.269																19.17	15	22	18	29	37	19	24	10	-15	-11.5	-9	-12.5
19.18	34	13	23	25	114	7	15	1	-1.211	-0.231	-1.192	-1.75																19.18	19	15	16	13	15	24	9	13	-11	3.5	-0.5	-4
19.19	20	24	19	1	82	9	12	-2	0.673	0.5	0.558	-0.019																19.19	16	19	15	16	42	9	8	97	-14.5	-1	-8	-13.5
19.2	20	15	16	25	3	10	3	-6	-0.616	0.826	0.442	-0.404																19.2	19	20	27	20	33	11	37	51	-4	8	-3	3.5
19.21	16	19	19	-1	24	8	11	12	0.231	-0.423	-0.327	-0.904																19.21	18	21	9	17	20	11	40	14	0.5	4.5	4.5	1
19.22	27	23	20	31	-12	24	-8	-7	-1.481	0.961	-0.712	-0.597																19.22	11	20	18	26	65	13	9	52	-19	-8.5	-25	-5
19.23	28	13	20	14	25	4	-22	-3	0.442	0.192	-0.962	0.25																19.23	16	16	17	21	37	51	12	13	-7.5	-2.5	4	-10.5
19.24	26	20	22	23	67	6	40	3	-0.153	-0.519	-0.346	-0.269																19.24	5	24	21	5	6	209	81	46	-5.5	17	-12.5	-6
19.25	25	22	15	-17	16	15	18	6	-0.019	0.27	1.02	0.654																19.25	44	22	16	29	54	14	44	24	-4	7	0	-3.5
19.26	19	17	9	-9	19	11	5	4	-1.538	-0.269	0.135	-0.365																19.26	22	15	15	5	17	12	11	16	-15	8	-6	-0.5
19.27	29	14	26	17	-5	9	7	-1	1.25	2.212	0.866	0.385																19.27	19	17	17	23	13	11	10	11	-15.5	6.5	1	-3
19.28	21	16	14	46	26	11	-32	4	0.423	1.75	-0.443	-0.25																19.28	22	24	14	23	67	17	5	139	-2.5	8.5	-0.5	-1
19.29	23	24	13	43	-10	7	34	13	-0.269	0.789	-0.673	-0.557																19.29	15	15	19	9	10	32	49	67	11.5	9	12.5	10
19.3	24	19	32	0	18	6	-6	0	-1.366	-0.981	-1.558	0.557																19.3	20	20	24	31	6	23	17	15	-17.5	-4	-5	-5
19.31	21	13	8	94	8	9	6	4	0.135	0.385	-0.865	-0.057																19.31	18	21	18	23	10	11	15	6	-8	12.5	-2.5	-8.5
19.32	17	19	31	-30	24	14	-7	4	-0.712	-1.347	-1.423	-0.77																19.32	20	19	12	11	13	17	49	10	-6	7.5	-2	4.5
19.33	21	13	10	91	18	-27	13	-2	0.461	-0.885	-0.789	0.269																19.33	22	21	20	26	13	23	11	0	-9	17.5	-0.5	11
19.34	17	18	23	9	10	22	-8	-2	-0.827	-1.038	-0.519	-1.634																19.34	24	17	18	9	108	11	112	13	-20	-9	-19	-14.5
19.35	34	18	18	-42	8	15	-1	-2	-0.846	-0.038	-0.25	0.135																19.35	20	20	16	19	9	103	8	13	4	13	12	9
19.36	18	23	19	91	24	15	-10	0	-0.789	0.019	-0.827	-0.75																19.36	17	20	14	30	12	9	13	76	-10	4.5	-4.5	-8.5
19.37	29	18	18	-33	19	13	3	0	0.885	1.673	0.616	0.635																19.37	18	18	21	8	13	8	15	24	-1.5	-2	10	-5
19.38	15	27	17	151	-3	5	0	19	-0.231	0.038	-0.327	-0.77																19.38	21	25	15	32	11	16	9	5	-16.5	-3	-20.5	-5.5
19.39	32	19	15	-45	11	21	-8	3	-0.404	0.076	-0.539	0.576																19.39	21	20	18	8	2	40	13	13	3	12	6	4.5
19.4	20	20	22	35	14	9	30	15	-0.212	0.346	-0.443	-0.808																19.4	17	22	31	29	75	9	11	45	-5	2.5	-10	-8.5
19.41	21	19	19	21	8	11	-28	-7	0.769	1.308	0.866	0.231																19.41	18	16	14	18	20	41	16	7	-10	-3.5	-5	5.5
19.42	21	15	14	11	10	4	32	17	-0.057	1.404	0.173	-1.365																19.42	18	18	21	14	44	13	30	7	-12.5	1.5	-5.5	-4
19.43	19	23	22	72	9	4	2	4	0.173	-0.077	-0.404	-0.75																19.43	13	17	22	19	12	11	32	13	-3	10	-1.5	13
19.44	32	12	10	-7	13	-3	-3	3	-1.154	0.019	-0.058	-1.5																19.44	22	18	13	22	10	31	20	25	-20	4	-5.5	-7
19.45	18	21	14	-45	16	4	14	6	-0.308	-0.461	-1.346	-1.096																19.45	18	21	24	16	30	18	30	38	10.5	6	-3	0
19.46	28	16	22	29	5	10	7	9	-1.289	0.288	-0.366	0.173																19.46	20	24	15	20	13	16	79	17	-10.5	-7.5	-5	-7
19.47	17	22	12	57	1	3	9	7	0.019	-1.346	0	-0.712																19.47	21	17	12	17	13	10	43	21	-1	11	-8	-1
19.48	26	16	25	11	7	0	13	-2	0.481	0.577	0.058	-0.538																19.48	12	18	14	26	8	13	4	14	-10	-2.5	-2.5	-6.5
19.49	20	20	23	202	4	-1	4	6	-2.443	-0.673	-2.539	-1.327																19.49	23	15	40	27	10	10	99	14	-4	10.5	-0.5	14.5
19.5	13	22	16	-39	8	5	3	5	0.769	2.288	-0.289	0.75																19.5	19	21	24	8	11	6	101	14	-11.5	-6	-13	-19
19.51	31	18	16	76	21	3	4	6	0.269	0.635	-1.231	-0.769																19.51	22	20	5	37	196	17	17	15	-6.5	8.5	2	-1
19.52	25	15	14	-25	18	8	15	4	0.673	0.673	-0.115	1.327																19.52	12	21	28	10	70	11	15	14	-8	2	0.5	11
19.53	26	19	21	3	8	-4	8	6	0.635	-0.346	-0.288	-0.404																19.53	20	20	34	25	8	9	16	34	-14.5	4.5	-12	-10.5
19.54	21	22	18	132	14	4	8	9	0.481	0.923	-1.231	-0.634																19.54	22	19	0	33	6	11	7	10	-8	-3.5	-6.5	-9.5
19.55	20	25	27	-45	16	-26	14	4	-0.211	-0.577	-0.961	-0.442																19.55	17	20	0	7	11	31	24	14	-8	-0.5	-2.5	6
19.56	16	15	11	44	17	21	7	5	1.769	1.827	0.827	1.058																19.56	17	23	10	39	15	19	18	20	6.5	8	-1.5	-5.5
19.57	25	27	20	1	-19	-74	0	11	0.404	0.058	-1.327	-0.75																19.57	18	12	42	11	30	18	13	56	-14	0.5	3.5	23.5
19.58	21	12	24	17	59	29	9	5	-0.057	1.5	0.193	0.289																19.58	27	27	31	12	60	4	47	12	-21	1	-3	1.5
19.59	26	15	13	185	11	66	4	2	0.442	-0.154	-1.692	-0.096																19.59	16	14	14	20	30	35	12	5	-3	12	-2	0
19.6	19	23	19	-3	-12	-24	13	5	0	-0.038	-0.557	-0.5																19.6	15	26	18	10	24	15	4	14	-6.5	-5.5	-6	-8
19.61	29	23	22	97	36	41	7	11	1.231	0.442	1.096	-0.019																19.61	20	21	22	25	12	11	10	2	-18.5	-2.5	-10.5	-7
19.62	19	20	16	52	-10	94	13	10	-0.25	0.231	-1.346	-1.019																19.62	21	18	14	26	7	16	13	11	-7.5	4	-2.5	-18
19.63	24	15	21	-45	64	-80	10	25	-0.923	0.692	-0.442	0.5																19.63	26	20	41	2	13	33	36	15	-14.5	5	-7.5	14
19.64	18	22	20	153	7	-42	5	72	-1.442	-1.423	-1.769	-2.038																19.64	14	19	-18	32	23	20	18	16	-6.5	7	-3	-9
19.65	21	17	16	-45	9	85	10	120	-0.807	0.135	-1.615	-1.403																19.65	20	16	43	8	23	16	5	8	4.5	20.5	0	11.5
19.66	26	22	16	-45	0	-34	13	89	0	0.346	-0.192	0.308																19.66	23	20	19	27	8	11	7	8	-12	-7	-3.5	-9.5
19.67	28	21	6	118	5	-70	8	40	0.462	1.75	0.269	0.846																19.67	18	19	-5	16	13	16	12	7	-15	5	-16	-7.5
19.68	23	15	27	24	13	313	4	23	-0.212	0.73	0.365	0.269																19.68	16	14	25	10	164	25	7	7	-4.5	8	-6	0.5
19.69	31	24	16	82	9	-80	13	7	-0.231	0.558	0.404	-0.173																19.69	18	26	20	49	101	7	8	10	-10.5	14.5	-5	-5
19.7	10	15	17	-43	9	-80	-17	15	0.154	0.404	-0.269	-1.096																19.7	22	12	7	23	16	51	13	203	-8.5	6.5	0	-6.5
19.71	18	25	19	-45	14	-9	38	14	-0.538	-0.711	-2.231	-0.942																19.71	22	15	27	12	31	17	52	391	-4.5	9.5	11.5	14
19.72	18	13	17	168	-6	41	4	11	-0.404	0.52	-0.827	-0.673																19.72	14	26	28	24	82	13	20	108	-6	5.5	-7.5	-2.5
19.73	34	18	22	-45	-2	-9	-4	12	-1.712	-1.019	-1.731	-2.077																19.73	15	16	29	-3	50	15	9	28	-17	-2.5	-4.5	-4
19.74	9	21	12	106	142	231	7	9	-0.115	0.673	0.5	-0.365																19.74	25	27	-31	14	46	14	13	24	3	10.5	-5	-1.5
19.75	36	20	20	69	-25	108	14	20	-0.25	-0.039	-1.443	-0.924																19.75	20	0	20	25	14	17	34	42	-17	-4	-5.5	-15.5
19.76	22	20	20	-45	-14	-80	-18	-17	0.577	1.269	0.423	0.5																19.76	17	25	24	22	40	75	5	16	-8	11	-3	2
19.77	17	30	15	-45	-3	-22	-3	-37	-0.193	0.827	0.134	-0.077																19.77	18	26	14	-6	60	46	9	13	-8.5	4	-4	4
19.78	11	-9	21	10	-10	6	0	-42	0.038	0.577	-0.366	-0.077																19.78	17	20	20	26	75	69	8	53	-4	5.5	-5	0
19.79	31	28	18	132	-11	13	12	-22	-0.866	-1.154	-1.712	-1.135																19.79	22	12	16	17	22	15	57	55	-3	5.5	-3.5	-2.5
19.8	13	19	15	-45	18	156	3	-22	-0.692	-0.327	-0.23	-0.538																19.8	25	23	9	23	15	17	42	44	-1	9.5	-2.5	-3.5
19.81	30	18	21	250	-2	61	14	-33	0.788	0.365	0.384	-1.077																19.81	18	18	18	20	8	5	12	289	-11	0	-5.5	-2.5
19.82	27	20	9	59	-2	-80	3	-19	-0.211	0.173	-0.404	-0.385																19.82	16	16	22	15	32	35	17	82	-13	3.5	-4.5	-6
19.83	22	14	27	73	3	227	8	-64	0.75	-0.077	-0.769	0.827																19.83	17	26	18	19	41	10	8	169	-6	8	0.5	6.5
19.84	30	20	15	-16	4	-21	8	-80	0.692	0.731	-1	0.192																19.84	19	20	17	23	18	14	8	29	-6.5	5	0	-1.5
19.85	26	14	15	42	0	-80	2	7	0.866	1.577	0.558	0.269																19.85	18	21	18	22	34	24	6	17	-8.5	-3	-13.5	-2
19.86	18	20	20	-32	3	42	9	37	-0.058	-0.211	0.269	0.558																19.86	22	18	15	18	16	13	280	25	-4.5	-4.5	-4	-5
19.87	28	18	14	78	37	47	5	-59	-1.366	-1.558	-1.5	-2.154																19.87	20	16	20	24	14	18	127	9	0.5	11	2	0
19.88	8	25	18	-45	-4	21	6	-45	0.885	1	-0.827	-1.404																19.88	21	22	20	15	8	12	27	24	-10.5	1.5	-11	-11.5
19.89	25	21	14	110	-5	20	5	20	0.981	1.269	0.365	0.769																19.89	10	20	17	23	14	11	19	161	-5.5	7	-0.5	0.5
19.9	11	17	18	55	3	7	9	-22	1.192	0.769	0.077	0.653																19.9	25	20	23	15	14	8	10	78	1.5	16.5	-2.5	5
19.91	25	8	24	5	-21	23	0	10	-1.462	0.211	-1.039	-1.346																19.91	16	26	29	21	26	49	111	96	-13.5	-0.5	-6.5	-6.5
19.92	30	25	13	53	41	-39	11	18	0.308	0.5	1.5	0.981																19.92	24	6	8	14	22	70	142	17	-3	3	-9.5	-5
19.93	31	17	26	45	-5	57	13	-23	0.404	0.481	0.25	0.673																19.93	22	20	18	17	10	11	10	52	-20	-7	-16	-10.5
19.94	13	20	14	-37	-10	-80	22	37	0.288	0.038	-0.847	-0.481																19.94	21	23	18	13	13	15	14	125	-11.5	3.5	9.5	2
19.95	29	19	10	89	28	72	7	30	-0.807	-0.711	-1.48	-0.365																19.95	16	20	16	21	6	20	64	16	-7.5	6	-7	3.5
19.96	24	21	33	-5	27	-71	5	61	0.808	1.404	0.346	0.443																19.96	28	14	19	24	16	15	78	5	-17	4.5	-10.5	-7
[truncated: 5,832 more rows]
[truncated: 109 more columns]
