# Supplementary material for: Structural polymorphism of α-synuclein fibrils alters the pathway of Hsc70-mediated disaggregation
Source: EMBO J. 2025 Oct 6;44(22):6499–526. doi: 10.1038/s44318-025-00573-3 (PMC12623964; doi:10.1038/s44318-025-00573-3)
Supplement: Supplementary file 5 — Source data Fig. 3 [file 44318_2025_573_MOESM5_ESM.zip › Figure 3/3A/fractionation.xlsx]

## Sheet: Data
	F65				FM				Ri
Fraction	No Disagg	20min	2h	16h	No Disagg	20min	2h	16h	No Disagg	20min	2h	16h
0	46	85	210	80	70	47	76	24	24	36	40	35
0.01	37	349	211	76	71	35	60	23	39	2	31	29
0.02	42	108	211	83	382	38	31	38	20	6	32	26
0.03	41	60	206	226	301	224	38	36	34	-17	20	23
0.04	36	62	211	122	178	95	218	32	40	-13	37	35
0.05	44	64	213	114	70	70	97	191	36	3	42	334
0.06	199	68	208	113	69	76	80	68	26	0	30	93
0.07	127	65	212	115	76	67	262	26	26	1	32	9
0.08	105	67	209	109	267	51	85	20	23	5	21	-20
0.09	62	59	211	99	149	29	83	22	48	0	46	0
0.1	56	58	214	257	6	38	71	184	33	8	33	2
0.11	60	65	205	117	-45	24	44	140	30	1	35	3
0.12	119	66	213	107	-45	-45	-45	97	38	3	26	4
0.13	113	55	206	189	56	8	19	35	27	7	26	5
0.14	64	66	211	143	53	25	65	46	35	-3	38	10
0.15	-34	70	208	278	49	24	58	51	32	3	48	1
0.16	67	60	207	287	5	21	50	118	34	2	40	8
0.17	106	59	203	295	25	28	68	147	36	-2	37	5
0.18	93	70	206	197	33	25	54	109	42	4	29	4
0.19	108	61	214	298	19	28	61	-45	16	-2	46	6
0.2	89	62	206	306	12	20	57	103	-1	-1	276	3
0.21	85	74	206	319	41	32	47	140	2	4	53	4
0.22	99	56	206	319	30	24	75	137	-33	-2	9	12
0.23	104	74	207	332	26	25	56	142	-3	5	-11	0
0.24	94	61	211	306	27	28	63	139	-4	0	-22	1
0.25	95	66	211	311	41	25	60	134	-3	-1	6	4
0.26	98	64	199	309	33	21	54	143	-6	-2	9	7
0.27	98	57	205	318	43	26	68	148	1	3	-2	7
0.28	94	86	206	307	-42	23	58	139	-1	5	10	6
0.29	96	42	211	313	32	32	59	141	0	7	6	1
0.3	107	60	208	317	28	25	53	139	-3	-8	-5	8
0.31	91	70	199	308	38	26	66	141	3	11	4	-1
0.32	96	60	206	317	43	25	54	151	1	-5	1	7
0.33	100	66	208	312	39	33	64	140	-3	-6	2	2
0.34	99	65	205	312	-12	25	49	137	5	6	5	7
0.35	100	68	205	314	88	28	61	143	-3	-5	6	3
0.36	93	60	226	315	29	27	67	107	-4	2	6	6
0.37	106	68	208	317	-2	31	53	175	-5	2	2	8
0.38	107	67	205	316	33	36	53	145	2	-3	2	2
0.39	101	63	201	314	25	34	58	141	-1	2	5	3
0.4	91	58	209	312	28	25	54	144	2	-1	1	0
0.41	103	86	202	316	23	26	59	146	-2	6	5	2
0.42	91	52	213	316	29	19	57	145	-6	0	0	1
0.43	106	58	201	312	33	24	58	140	5	2	2	6
0.44	99	62	188	316	33	26	56	145	-10	4	3	6
0.45	120	65	205	318	36	22	56	140	0	5	5	4
0.46	107	64	194	317	20	25	55	140	-4	-4	2	8
0.47	92	78	200	311	22	28	58	145	-2	2	3	3
0.48	93	57	190	315	40	31	57	138	1	3	5	14
0.49	88	59	197	314	21	20	47	141	7	-2	3	-2
0.5	92	68	193	311	32	36	60	144	-6	1	7	4
0.51	90	48	194	313	31	29	52	144	-4	5	-4	2
0.52	119	74	189	310	45	25	56	140	-24	2	14	8
0.53	93	62	192	314	27	26	53	148	15	1	4	4
0.54	95	65	188	310	-4	24	54	140	-1	0	3	8
0.55	99	62	200	309	63	25	54	136	5	5	4	3
0.56	95	60	184	307	12	21	47	146	-6	3	2	3
0.57	93	72	180	314	34	27	50	134	-4	2	3	6
0.58	90	62	184	302	42	28	57	138	-3	1	2	7
0.59	109	58	61	298	30	22	59	146	-1	-1	7	4
0.6	97	69	302	293	48	18	41	136	-6	4	6	2
0.61	89	56	181	294	17	28	52	137	3	2	5	4
0.62	84	61	169	284	23	26	46	133	-5	-1	2	2
0.63	88	66	173	280	25	22	53	143	9	0	-2	5
0.64	106	57	178	280	33	34	51	136	-10	0	0	7
0.65	107	60	170	280	18	31	45	141	0	-5	2	3
0.66	86	56	172	271	25	27	51	141	1	0	2	6
0.67	93	59	162	271	31	21	41	126	-1	-3	3	7
0.68	93	57	170	265	34	17	47	138	3	1	6	7
0.69	93	56	165	260	11	28	50	136	-3	2	-1	-4
0.7	96	55	164	262	28	16	50	128	-6	0	2	3
0.71	93	64	158	251	55	31	46	134	0	-1	-1	3
0.72	96	57	154	250	69	22	42	133	-6	-5	4	7
0.73	91	63	163	245	32	21	41	132	-3	-2	-5	3
0.74	83	62	191	246	26	28	53	135	3	-7	6	7
0.75	96	44	111	247	21	13	36	125	-6	0	-2	-5
0.76	86	72	151	237	23	28	38	126	0	2	2	4
0.77	94	54	143	240	15	19	33	135	-7	-8	5	5
0.78	86	60	138	237	39	15	39	130	-4	3	1	4
0.79	83	51	147	236	25	25	43	124	2	-5	-6	6
0.8	83	58	141	231	33	22	39	127	-3	3	4	-2
0.81	87	63	143	229	25	22	36	120	-2	-7	-3	6
0.82	48	56	138	221	31	22	34	126	-5	-10	5	3
0.83	112	57	137	226	10	17	40	118	3	9	-7	8
0.84	82	58	131	217	44	19	36	111	-8	-8	4	5
0.85	81	55	130	213	18	16	25	115	1	-4	4	5
0.86	85	62	140	214	24	14	34	114	-6	-3	-2	6
0.87	82	54	129	210	24	20	32	113	-2	10	7	7
0.88	79	61	123	206	24	18	35	101	-2	-7	0	0
0.89	81	56	124	205	21	14	29	111	0	3	-4	3
0.9	77	57	77	201	22	21	26	99	-4	-8	0	3
0.91	75	54	167	202	23	14	34	101	-1	-3	2	4
0.92	67	65	114	194	17	14	24	100	-4	1	6	2
0.93	70	44	123	184	20	14	31	91	-1	-6	-9	-1
0.94	74	61	122	188	35	10	26	94	-5	1	4	9
0.95	69	52	118	183	16	15	33	88	-1	1	2	6
0.96	66	52	103	178	35	18	24	83	-6	-8	0	7
0.97	72	57	115	177	19	20	33	88	-5	0	3	0
0.98	73	54	111	175	28	10	22	86	0	0	-5	1
0.99	58	62	105	175	17	17	24	80	-1	3	2	4
1	64	47	101	174	27	17	29	85	-2	-7	-2	-1
1.01	63	59	107	178	30	18	22	75	1	-5	5	9
1.02	60	53	98	164	26	14	13	79	1	-1	-4	-2
1.03	60	51	102	162	28	14	21	70	-4	-1	4	5
1.04	59	64	91	167	15	47	23	78	-6	-8	-4	-1
1.05	51	51	108	157	26	96	33	79	-3	-7	-2	-1
1.06	67	47	97	160	23	40	19	124	-7	6	-1	2
1.07	53	63	92	157	23	26	18	66	1	-1	-10	0
1.08	63	44	85	147	18	20	20	64	-7	-10	8	-1
1.09	51	49	101	148	24	15	18	66	-2	-4	1	-3
1.1	49	58	88	139	23	24	15	61	-4	0	1	1
1.11	55	48	96	155	26	17	12	69	-5	0	0	-4
1.12	45	62	82	136	28	26	22	52	-3	-3	-5	4
1.13	22	54	87	140	25	16	12	71	8	-1	2	-3
1.14	79	50	80	139	0	17	24	60	-6	4	3	3
1.15	45	63	87	133	47	18	11	54	0	-12	2	-13
1.16	45	43	72	122	15	19	17	57	-1	0	-6	5
1.17	56	54	75	124	16	5	17	54	-3	-4	4	-2
1.18	55	57	72	128	14	21	14	55	-5	8	2	-1
1.19	35	50	71	117	5	3	13	55	4	-18	-6	-8
1.2	38	51	86	125	30	28	12	51	-1	-1	0	-3
1.21	44	49	18	114	21	20	12	49	-8	-4	-3	-3
1.22	29	55	100	114	26	6	18	54	-2	-5	-1	0
1.23	40	62	73	113	31	11	14	52	-3	-8	2	-1
1.24	40	47	62	105	30	15	12	51	-2	2	-3	-1
1.25	36	53	56	104	21	12	11	50	-3	-2	-5	-5
1.26	31	58	63	105	18	18	14	42	-10	-9	2	-5
1.27	37	49	56	98	21	7	11	63	-5	0	-4	-2
1.28	29	58	64	101	18	16	5	35	-2	-5	0	-8
1.29	39	46	57	97	14	12	14	35	-2	2	-3	-4
1.3	39	58	51	93	23	12	11	45	-5	-5	3	-5
1.31	31	57	59	96	16	11	3	42	-3	-4	-5	-9
1.32	29	49	57	89	18	17	13	36	-5	3	-3	-2
1.33	32	50	51	90	15	11	4	40	1	0	1	-9
1.34	24	53	44	89	19	12	11	50	-7	-8	-2	-2
1.35	35	43	51	88	11	7	14	31	-9	-4	-2	-6
1.36	20	56	75	79	18	17	6	50	-4	-3	-10	-8
1.37	40	30	15	85	21	16	14	38	-6	5	5	-8
1.38	24	74	44	82	7	12	17	40	-3	-1	-1	-3
1.39	24	49	41	81	13	11	3	37	-9	-11	-2	-9
1.4	26	54	33	80	12	10	12	35	-2	-4	-2	-4
1.41	22	53	44	76	9	12	9	38	-1	-6	1	-6
1.42	25	53	37	78	18	13	10	32	-6	-9	-6	-6
1.43	31	51	39	82	9	8	16	45	-5	-2	-2	-4
1.44	31	47	37	80	21	10	7	31	-1	-10	-5	-6
1.45	26	46	37	76	-8	11	7	27	-2	-4	-4	-8
1.46	22	49	32	70	37	7	9	36	-7	0	-7	-14
1.47	30	52	38	75	2	10	6	30	2	1	4	-2
1.48	28	44	34	71	19	7	14	35	-6	3	-7	-5
1.49	29	44	31	76	6	14	10	30	-9	-12	-2	-9
1.5	20	45	29	71	11	0	9	35	-16	-8	-12	-6
1.51	22	50	44	70	6	22	7	33	3	3	3	-6
1.52	23	52	16	71	4	10	8	32	-5	-4	-4	-5
1.53	31	45	37	65	11	11	9	38	-6	-5	-4	-5
1.54	21	44	30	68	14	13	15	31	-6	-5	-4	-1
1.55	28	49	31	64	13	15	7	31	-6	-2	-1	-12
1.56	22	47	31	67	19	8	4	29	-6	4	-4	-8
1.57	27	49	27	61	6	13	7	27	0	-11	1	-6
1.58	22	46	27	65	14	11	10	31	-8	-5	-2	-6
1.59	19	54	24	68	10	9	7	64	-4	-4	-2	-3
1.6	21	44	26	67	11	12	9	-5	-6	-8	-3	-10
1.61	25	44	25	72	18	7	12	33	-16	4	-5	-5
1.62	28	46	25	63	0	10	8	24	13	-9	-3	-7
1.63	26	42	28	70	19	14	6	35	-6	-5	-1	-3
1.64	24	42	27	68	4	13	7	28	-5	-5	-5	-9
1.65	11	46	35	65	7	10	8	30	-4	-8	2	-6
1.66	22	43	38	70	15	11	10	34	-4	-5	-5	-6
1.67	21	50	-17	65	11	14	5	27	-5	-7	-3	-6
1.68	18	14	61	72	6	15	8	29	-4	-8	-1	-7
1.69	35	73	15	63	10	3	12	32	-7	-4	-3	-5
1.7	18	45	28	70	3	21	7	35	-8	-4	-4	-4
1.71	27	39	25	64	7	5	6	32	-5	-6	-7	-6
1.72	12	51	23	72	17	6	4	29	1	-4	-5	-13
1.73	25	48	20	61	5	17	10	26	-12	2	-6	-11
1.74	18	43	19	70	8	3	5	44	-6	-3	-2	-10
1.75	16	43	34	63	19	13	13	-28	-7	-2	-5	-1
1.76	26	40	15	67	4	30	10	70	-3	3	-7	-1
1.77	20	44	20	62	10	-3	14	27	-4	-11	-2	-16
1.78	20	45	21	58	5	14	9	27	-6	-1	-6	-2
1.79	18	34	26	61	14	11	8	27	-8	-3	1	-2
1.8	24	45	18	57	12	9	7	19	-6	-5	-7	-9
1.81	14	49	21	56	8	-17	16	29	-4	-13	-5	-9
1.82	17	50	21	56	7	42	5	33	-10	-5	-4	-2
1.83	12	22	24	52	3	12	4	28	7	0	2	-4
1.84	24	36	24	42	13	19	14	23	-7	5	-7	1
1.85	21	46	14	41	8	3	7	36	-8	1	-4	-4
1.86	17	46	29	43	8	11	12	19	-8	-2	-6	-5
1.87	24	32	14	43	14	0	7	33	-5	-9	-1	-9
1.88	13	49	20	42	11	13	10	26	-6	-7	-7	-7
1.89	19	41	26	37	3	8	1	40	-9	5	-5	-4
1.9	33	41	21	36	3	10	7	39	-8	-6	2	-7
1.91	12	50	26	44	7	4	3	1	-5	-6	-6	-5
1.92	21	41	18	42	11	27	17	25	-2	-1	-2	-4
1.93	19	50	12	38	12	-5	7	27	-14	-1	-4	-7
1.94	21	53	21	36	3	2	10	29	-8	-1	-2	-5
1.95	9	24	10	39	9	10	10	29	2	-6	-5	-4
1.96	13	48	10	30	8	-31	11	25	-4	-3	-2	-5
1.97	20	49	39	34	10	53	9	26	-8	-6	-11	-7
1.98	18	19	10	34	3	4	12	30	-6	-3	1	-8
1.99	20	-45	10	28	6	9	7	26	-1	-3	-4	-10
2	17	220	20	36	7	3	12	28	-10	1	-6	-6
2.01	18	47	17	33	6	18	9	31	2	-5	-4	-7
2.02	19	36	21	27	14	4	13	28	-5	-10	-8	-10
2.03	29	31	13	31	5	9	8	18	-4	-1	-2	-4
2.04	16	52	29	35	16	10	5	30	-5	5	-5	-3
2.05	22	48	10	31	12	18	19	25	-5	-3	0	-7
2.06	15	36	12	32	4	5	6	-45	-4	-8	-3	-7
2.07	15	41	30	33	13	26	10	120	3	-2	-3	-8
2.08	15	15	8	26	15	7	8	25	-9	-2	-6	-2
2.09	15	93	30	32	0	16	16	28	-4	-2	1	-7
2.1	18	-2	8	35	11	-3	6	13	-5	-12	-2	-5
2.11	9	40	45	32	2	38	12	62	-3	-8	-7	-4
2.12	25	41	-9	29	15	-45	10	-2	-11	-1	3	-9
2.13	12	49	19	26	11	239	8	22	-8	5	-8	-5
2.14	18	-27	24	32	7	-7	11	27	-6	2	-5	-4
2.15	21	62	9	27	12	8	10	22	-9	4	-4	-4
2.16	11	26	17	28	-2	3	21	34	-2	-19	0	-5
2.17	20	39	9	27	9	7	-3	17	-10	8	-5	-9
2.18	17	25	29	16	9	16	14	30	-5	-13	-3	-8
2.19	17	41	14	38	4	3	9	19	-9	-10	-3	1
2.2	28	39	21	24	14	12	11	23	-4	-5	-5	-8
2.21	-17	35	12	30	10	12	12	50	-13	3	1	-1
2.22	52	39	18	26	-17	4	3	-5	-3	-11	-4	-6
2.23	15	34	17	26	30	10	14	25	-5	-15	-7	-5
2.24	19	25	9	27	6	14	3	18	-8	-7	-1	-8
2.25	17	40	23	27	9	13	18	33	-7	7	-2	5
2.26	16	25	9	25	6	6	11	25	-5	-9	-3	-5
2.27	18	33	13	24	4	-20	12	21	-7	13	-3	-14
2.28	14	35	24	26	6	53	9	24	-4	89	-5	-7
2.29	15	69	-45	24	6	-7	5	34	-9	186	-4	-3
2.3	22	-45	84	21	3	5	21	22	0	47	-4	-5
2.31	8	202	20	30	18	11	8	29	-5	-10	0	-16
2.32	27	54	23	14	4	10	18	34	-5	-26	-10	-5
2.33	6	18	12	16	22	8	14	20	-5	-18	-3	-5
2.34	16	45	17	24	-3	5	16	24	-2	-17	-3	-3
2.35	14	37	19	27	16	23	12	25	-1	-6	-3	-11
2.36	20	33	29	24	-4	18	12	41	-10	-35	-2	1
2.37	10	31	3	21	12	1	17	-31	0	24	-3	-2
2.38	12	45	19	15	21	4	22	77	-6	-26	-8	-4
2.39	19	7	17	25	6	6	7	35	-12	-23	-1	-8
2.4	6	48	13	21	-16	7	14	15	-5	-16	-7	3
2.41	14	33	20	14	6	5	23	31	-5	14	-5	-4
2.42	15	27	20	23	1	3	18	20	-10	-24	-5	-12
2.43	12	32	21	22	4	-45	14	27	-5	-14	-6	-6
2.44	25	34	6	13	1	184	23	29	-8	-18	-6	-3
2.45	11	-36	28	16	6	12	15	23	-4	-14	-7	-16
2.46	28	110	19	20	43	6	18	20	-8	-12	-2	2
2.47	21	26	17	19	6	14	12	32	-7	-19	-1	-8
2.48	7	24	17	13	-14	10	21	20	-5	-3	-4	-5
2.49	15	38	20	24	-1	14	13	32	-8	-6	-3	1
2.5	15	32	16	9	6	6	24	30	-4	-31	-4	-6
2.51	17	35	16	21	10	32	24	19	-5	-11	-4	-2
2.52	6	41	18	19	20	30	15	20	-8	-1	0	-5
2.53	30	31	12	17	-17	-22	-36	48	0	0	-5	-5
2.54	21	47	28	19	22	10	79	28	-5	8	-3	-9
2.55	12	7	14	17	6	13	37	25	-10	3	-9	-4
2.56	21	33	19	14	7	-9	9	30	-6	-11	-3	-7
2.57	7	24	32	19	17	26	24	29	-7	-2	-5	-7
2.58	18	39	9	10	5	0	19	33	-2	-4	-1	-5
2.59	12	34	18	20	11	32	21	30	-24	-1	-3	-2
2.6	10	51	-41	19	-9	-4	28	32	11	-3	-3	-6
2.61	24	7	99	15	28	21	29	36	-1	2	-4	-7
2.62	10	36	28	23	4	24	31	26	-6	-10	-2	-3
2.63	20	22	16	12	18	-12	31	55	-6	-1	-3	-7
2.64	14	40	22	13	0	37	30	0	-3	1	-1	-1
2.65	16	37	22	19	6	17	30	40	-4	-3	-5	-7
2.66	21	26	25	23	8	10	33	65	-5	-5	-8	-6
2.67	18	43	28	10	1	23	32	8	-5	-1	-6	-8
2.68	21	29	6	20	12	1	25	-45	-5	-5	8	-6
2.69	1	28	44	10	1	8	39	124	-4	-4	-13	-4
2.7	6	38	8	24	12	25	39	44	-3	-2	1	0
2.71	22	28	22	12	8	7	37	38	-9	1	-5	-3
2.72	11	46	29	13	7	22	37	33	-9	2	-7	-8
2.73	9	19	12	16	5	3	43	35	0	3	-8	-4
2.74	19	36	39	5	6	-36	41	38	-10	-4	-4	-8
2.75	16	39	-6	22	4	99	47	41	-5	-3	1	-5
2.76	14	-45	40	20	8	1	48	38	-2	-1	-10	-8
2.77	20	130	28	12	11	21	51	45	-7	3	-6	0
2.78	12	66	23	19	6	14	46	41	-12	2	-9	-5
2.79	8	2	18	18	12	6	47	37	-1	-8	2	-10
2.8	35	26	26	20	5	23	60	44	-6	0	-10	-4
2.81	1	58	26	15	17	10	60	40	-2	-6	-5	-7
2.82	16	38	27	7	10	6	111	55	-6	-7	-2	-5
2.83	-7	29	40	20	4	-45	71	9	-5	-1	-12	1
2.84	47	17	20	7	-10	-39	38	121	-6	-2	-3	-8
2.85	8	35	13	14	24	-1	97	54	-4	1	-3	-7
2.86	-1	54	17	71	0	19	69	51	-9	-2	-8	-4
2.87	-2	15	30	8	10	12	97	46	-5	-8	5	-1
2.88	21	37	31	12	8	18	50	55	-1	15	-8	-7
2.89	40	44	32	19	9	54	80	53	-11	3	-3	-2
2.9	16	51	37	15	10	-29	82	50	-1	-2	-2	0
2.91	-12	2	-45	11	2	27	73	55	-8	7	-7	-7
2.92	15	44	112	10	11	30	94	54	-4	-7	-9	0
2.93	7	49	44	10	8	14	85	56	-2	-5	-1	-5
2.94	4	35	26	67	8	24	105	53	-4	-12	-9	-3
2.95	11	70	35	-27	8	26	75	51	-7	-14	-6	0
2.96	18	12	28	8	5	16	96	71	-4	22	-3	-9
2.97	16	31	30	13	7	41	106	40	-10	-6	-6	-1
2.98	18	56	36	27	15	19	54	53	-1	-19	-1	-3
2.99	15	25	21	14	7	30	128	75	-1	-1	-6	-5
3	16	36	39	19	0	23	119	64	-4	4	-5	2
3.01	63	36	37	18	7	20	109	42	-12	-5	-5	-3
3.02	22	35	36	9	4	37	115	86	-6	-13	-3	1
3.03	13	31	36	22	7	39	118	51	1	-15	-3	-1
3.04	11	52	25	6	6	21	115	101	-5	-14	-3	-6
3.05	19	35	41	18	10	40	118	41	-5	-11	-6	-4
3.06	17	60	16	17	3	48	116	55	-4	2	-8	-2
3.07	20	-45	65	13	12	36	125	79	-8	-1	-3	-6
3.08	1	157	33	14	8	24	122	84	-5	-6	-3	6
3.09	10	25	37	16	30	35	127	47	-9	-15	-8	-4
3.1	16	43	33	11	-9	48	133	84	-8	-22	2	-1
3.11	16	48	39	15	1	41	136	74	-5	-10	1	-8
3.12	12	39	39	34	9	43	141	77	0	-80	-4	-4
3.13	25	34	35	20	7	47	134	97	-11	-80	-3	4
3.14	-45	48	41	15	0	62	132	0	-7	-44	-12	-2
3.15	101	35	28	11	-8	45	144	149	-7	4	2	-2
3.16	10	52	45	16	27	48	143	85	-1	35	-8	3
3.17	2	46	45	18	5	51	137	90	1	78	-3	-2
3.18	-6	46	22	18	4	71	148	103	-7	17	-2	-1
3.19	8	49	22	14	12	40	146	73	-7	14	-5	0
3.2	3	38	69	19	7	-18	157	96	-8	-40	-5	-2
3.21	5	49	32	20	-1	120	155	82	0	2	-3	-4
3.22	21	36	-45	16	12	59	154	106	0	94	-3	3
3.23	12	55	189	17	13	65	154	87	-9	4	0	5
3.24	12	51	55	23	3	61	159	102	-3	157	2	2
3.25	15	53	28	13	7	63	156	99	-5	-80	-10	-2
3.26	13	27	37	10	7	63	157	99	-10	280	-4	-4
3.27	17	67	51	26	7	62	158	99	-3	-80	0	1
3.28	9	35	40	19	3	82	173	109	-5	-19	-10	-2
3.29	11	55	28	17	9	67	161	99	-3	16	7	0
3.3	19	45	56	36	11	62	161	119	-7	3	-5	2
3.31	61	51	42	-11	5	107	172	112	-3	6	1	-1
3.32	20	50	44	23	5	76	162	125	-5	-6	-7	6
3.33	9	51	42	15	7	75	174	155	-1	6	0	-4
3.34	15	53	34	19	2	78	167	63	-12	-28	-5	6
3.35	7	67	47	19	10	191	173	118	-2	482	-4	-7
3.36	12	42	42	25	6	-22	166	118	-10	-58	-6	6
3.37	9	61	23	19	6	93	175	115	-2	-62	-1	0
3.38	28	-13	72	32	8	82	171	130	-10	23	-9	1
3.39	15	105	48	-6	5	97	179	124	-8	92	-3	-3
3.4	7	58	45	20	6	90	175	121	-6	-18	-3	2
3.41	6	62	43	19	13	95	175	141	-5	-80	-1	6
3.42	19	44	47	-45	12	99	172	116	-1	134	-1	-4
3.43	16	56	44	144	6	102	178	132	-6	96	-3	5
3.44	10	72	43	21	1	98	178	124	-6	-80	-2	2
3.45	-31	49	48	20	11	102	181	49	-4	59	3	-5
3.46	65	67	50	19	-24	103	175	219	-3	71	-4	6
3.47	19	42	61	18	38	104	173	140	-10	63	3	5
3.48	4	68	35	27	4	90	177	152	-3	-80	-3	-1
3.49	8	62	66	19	8	106	183	123	-8	-80	0	5
3.5	8	79	37	23	9	119	169	136	-2	-27	-1	1
3.51	14	40	48	15	13	21	178	142	-6	110	3	3
3.52	38	47	53	15	13	187	175	149	4	-80	0	4
3.53	12	42	-11	33	9	100	192	142	-10	-62	-4	1
3.54	15	88	97	17	5	110	160	143	-7	11	0	6
3.55	14	64	59	20	4	116	175	143	-4	26	-2	6
3.56	9	77	48	21	11	110	182	152	-11	-5	-3	3
3.57	26	46	54	20	12	114	176	156	-22	-33	2	9
3.58	14	73	53	28	8	109	170	150	8	132	-2	10
3.59	9	79	57	24	4	114	180	166	-6	134	-3	0
3.6	5	69	49	21	6	115	257	128	-3	11	-3	4
3.61	23	35	57	26	1	116	43	152	-4	25	2	3
3.62	10	76	52	17	15	108	213	154	-9	14	-2	8
3.63	20	55	59	22	11	124	176	151	-3	-69	5	3
3.64	27	71	54	21	6	114	167	153	-10	35	-1	1
3.65	15	64	29	30	7	124	172	167	-5	96	-2	4
3.66	15	76	59	25	7	117	169	162	-2	-2	9	9
3.67	16	55	51	26	9	98	185	153	-6	39	-7	7
3.68	10	62	28	30	12	120	159	137	-10	18	0	1
3.69	35	32	80	28	10	125	176	197	-3	-80	-5	0
3.7	5	104	52	21	4	113	164	118	-7	28	2	11
3.71	20	62	63	23	4	116	168	151	-3	53	-1	1
3.72	6	78	42	26	15	109	172	165	-9	106	8	9
3.73	17	66	57	-45	6	124	165	158	-3	-33	-1	8
3.74	18	79	52	131	18	113	166	158	-8	-35	2	15
3.75	12	69	52	22	4	124	167	157	-6	1	4	5
3.76	-14	58	66	26	21	117	164	50	-4	22	-1	6
3.77	51	82	48	24	-45	113	172	269	-1	-55	-4	4
3.78	6	66	49	29	98	115	168	160	-9	-6	6	4
3.79	14	78	60	24	12	114	174	158	2	46	6	9
3.8	21	75	42	19	10	117	168	159	-13	-28	5	4
3.81	0	62	61	38	9	123	166	155	-3	-18	3	10
3.82	13	75	54	21	9	73	174	156	-8	-12	0	6
3.83	11	72	52	32	5	152	166	159	-7	-8	8	12
3.84	16	70	3	31	12	114	174	174	-7	2	6	1
3.85	31	99	110	24	11	119	159	153	-8	22	3	10
3.86	7	64	47	24	0	112	171	212	-13	14	4	3
3.87	10	80	67	27	5	115	171	91	-6	32	0	10
3.88	15	74	51	13	7	106	173	181	-6	59	4	1
3.89	-1	76	49	48	1	118	167	138	-5	-38	5	11
3.9	4	67	54	29	13	117	169	160	3	55	9	5
3.91	15	79	62	25	12	127	166	139	-5	-55	4	4
3.92	35	74	82	41	3	108	119	170	-7	-80	2	19
3.93	12	84	62	29	19	110	224	147	-4	175	-1	2
3.94	-7	77	57	27	6	108	171	161	-5	-14	7	9
3.95	25	78	47	54	12	124	175	151	-8	101	2	-7
3.96	17	82	53	33	8	127	171	152	-8	-76	9	32
3.97	9	71	61	38	4	79	171	164	-1	-77	4	3
3.98	16	86	58	31	9	128	177	135	-6	183	1	14
3.99	11	70	1	34	1	105	172	161	-3	80	6	6
4	9	-28	104	32	12	108	174	149	-7	-34	-1	13
4.01	3	192	61	26	4	113	173	150	-2	-21	9	12
4.02	21	69	55	26	8	118	185	147	-13	-13	4	9
4.03	-21	101	57	44	7	99	161	151	-4	22	16	9
4.04	18	76	52	-24	10	117	172	158	-8	-7	-7	12
4.05	22	77	54	83	6	110	163	147	-10	3	1	8
4.06	4	76	64	28	12	108	179	135	-5	5	9	14
4.07	14	83	49	37	7	105	199	33	-3	0	6	5
4.08	9	72	58	33	4	127	151	259	-3	5	2	12
4.09	21	83	52	27	8	163	168	179	-2	0	7	5
4.1	12	84	59	45	16	44	171	120	-3	-3	6	12
4.11	20	92	60	27	7	111	172	153	-6	-3	6	15
4.12	4	83	50	30	5	101	177	231	-4	-39	7	9
4.13	3	90	58	34	7	68	176	56	-8	41	0	8
4.14	11	87	48	35	4	157	172	138	-2	-5	8	14
4.15	2	38	60	35	18	115	171	153	-7	-80	12	7
4.16	35	121	61	38	3	105	175	127	-8	20	10	7
4.17	-3	77	55	35	17	112	164	148	-8	4	5	10
4.18	23	82	100	35	8	109	177	139	-4	16	6	9
4.19	5	79	8	20	19	117	161	143	-7	-14	14	12
4.2	26	88	60	62	7	110	209	150	-8	29	10	8
4.21	0	93	63	40	12	111	134	133	-7	9	11	10
4.22	6	92	53	30	17	124	197	115	4	11	9	11
4.23	37	74	60	40	-11	111	137	168	-6	19	9	7
4.24	19	97	53	43	25	106	179	126	-6	3	10	12
4.25	-18	80	52	27	5	113	172	154	-7	20	5	7
4.26	16	81	61	36	6	124	176	123	-7	38	10	7
4.27	37	113	56	32	2	94	164	140	-4	390	7	6
4.28	34	54	59	40	8	127	172	139	-5	-19	15	16
4.29	5	92	65	24	5	107	170	133	-8	-29	9	8
4.3	20	81	-10	32	10	119	160	142	-4	-23	9	8
4.31	9	-2	125	36	16	117	176	136	-8	-9	14	11
4.32	9	178	46	39	9	130	164	137	-11	1	11	8
4.33	19	100	66	39	15	106	164	136	-4	-2	10	14
4.34	12	76	52	56	9	119	168	141	-8	11	20	10
4.35	14	86	65	15	9	110	165	132	-4	2	1	4
4.36	12	97	49	45	14	115	166	134	-5	8	15	12
4.37	5	75	58	29	4	112	226	134	-9	18	9	16
4.38	10	88	60	45	10	113	114	3	-3	18	10	9
4.39	3	81	57	36	4	117	160	260	-9	4	19	19
4.4	9	96	59	34	16	138	163	139	-7	13	6	2
4.41	16	83	56	41	3	97	158	135	-5	15	6	17
4.42	6	107	56	33	11	120	166	138	-9	13	6	7
4.43	11	77	53	36	11	121	169	120	-4	16	11	12
4.44	7	90	67	51	7	41	163	125	-10	14	9	7
4.45	21	86	49	39	12	200	157	131	3	18	15	17
4.46	29	43	48	34	5	137	155	132	-3	17	8	3
4.47	3	131	66	55	11	115	259	127	-3	13	8	8
4.48	14	89	51	22	10	123	82	147	-3	15	13	10
4.49	2	107	61	35	6	107	157	127	-9	7	12	19
4.5	20	69	58	19	11	129	169	114	-1	16	13	4
4.51	19	92	60	54	17	122	149	128	-5	14	18	13
4.52	9	85	58	31	8	122	150	127	-2	17	12	11
4.53	-26	89	53	38	13	119	176	98	-7	13	15	15
4.54	0	86	54	49	-8	115	20	158	-9	16	11	14
4.55	42	90	62	35	29	116	289	172	-3	23	5	9
4.56	0	89	50	42	12	123	150	128	-7	28	21	6
4.57	7	91	60	40	11	129	163	86	-4	13	13	10
4.58	37	86	57	38	7	111	160	118	3	14	10	12
4.59	12	81	64	43	11	105	158	126	-15	15	13	10
4.6	4	89	56	50	12	146	225	143	-5	10	9	9
4.61	7	93	-18	34	5	235	115	109	-2	10	10	8
4.62	8	-45	124	45	52	136	147	77	5	17	16	8
4.63	26	286	76	46	-30	146	150	71	-6	18	13	13
4.64	18	72	42	31	14	165	150	109	-6	32	10	14
4.65	13	99	60	35	10	95	151	121	-6	67	13	12
4.66	16	86	69	38	4	123	158	117	-42	96	13	10
4.67	15	85	47	41	9	123	149	120	31	-80	17	14
4.68	0	90	55	45	7	158	154	119	-8	62	13	6
4.69	21	99	58	40	9	101	127	57	-6	88	13	13
4.7	-8	83	61	43	9	129	170	173	-1	41	14	15
4.71	23	108	65	32	12	135	151	119	-10	-21	8	14
4.72	17	72	59	40	14	112	138	116	-9	-12	11	6
4.73	18	112	54	42	11	109	146	117	-10	1	17	21
4.74	17	67	49	41	7	146	141	111	-1	-2	11	11
4.75	16	95	62	42	4	-45	155	113	-12	5	10	10
4.76	4	94	54	35	5	309	150	120	-10	4	15	10
4.77	18	41	60	38	5	140	145	112	0	9	7	15
4.78	12	138	67	49	14	116	147	117	-6	-14	14	17
4.79	9	106	50	36	10	124	147	113	-8	15	16	13
4.8	2	88	48	39	15	122	149	117	-6	17	13	6
4.81	23	99	71	-9	12	120	135	114	-1	8	17	14
4.82	31	80	49	97	2	131	147	114	-4	10	16	14
4.83	-45	142	53	43	21	121	154	117	-4	10	14	13
4.84	0	38	66	26	12	121	126	104	-5	17	13	13
4.85	18	94	49	36	2	129	-28	114	-8	12	12	9
4.86	13	75	60	44	9	135	338	113	-6	16	16	11
4.87	15	106	58	37	10	108	133	106	3	16	15	8
4.88	10	86	59	41	8	264	136	125	2	22	15	11
4.89	14	85	63	52	9	-15	144	96	-11	14	12	14
4.9	14	88	56	23	5	51	138	120	-5	16	16	13
4.91	8	84	66	52	7	193	136	101	-8	16	10	13
4.92	5	79	-27	31	6	74	132	90	-6	14	13	12
4.93	16	51	134	30	12	162	142	108	-1	0	16	-7
4.94	8	136	59	45	12	122	132	104	-10	19	15	34
4.95	10	96	57	47	4	131	123	105	2	12	11	13
4.96	19	78	58	41	13	119	150	108	-8	34	18	12
4.97	14	110	56	38	1	136	131	103	-4	17	20	23
4.98	10	81	65	40	21	122	136	96	-3	24	19	10
4.99	18	87	49	46	8	131	131	125	4	16	14	12
5	5	94	61	49	12	127	85	16	-11	12	18	14
5.01	13	93	60	38	3	119	176	171	-6	24	17	9
5.02	7	88	55	46	17	102	130	104	-1	22	13	18
5.03	10	96	50	34	13	136	123	100	-6	18	19	12
5.04	21	95	56	43	9	133	137	95	-10	29	19	8
5.05	9	77	54	42	19	94	115	103	-1	14	15	18
5.06	16	86	51	38	20	122	132	99	-7	22	17	10
5.07	15	101	48	48	12	181	127	98	-4	21	19	4
5.08	11	40	65	35	1	118	117	95	-10	19	14	10
5.09	7	144	62	49	17	96	139	106	-2	21	23	20
5.1	12	96	60	31	20	110	114	88	-1	24	13	17
5.11	19	88	57	37	2	161	136	95	-8	18	17	12
5.12	6	84	64	-27	14	86	117	94	-6	25	15	17
5.13	10	92	52	105	9	119	127	101	-4	25	14	13
5.14	11	88	56	39	3	157	120	90	-9	26	14	8
5.15	13	89	59	40	9	83	124	93	-10	20	20	19
5.16	14	96	56	30	6	120	-13	98	4	21	20	13
5.17	7	98	65	47	13	115	276	96	-6	26	16	12
5.18	7	84	52	46	5	131	108	93	-8	23	20	12
5.19	19	86	49	42	19	116	134	89	-2	20	11	13
5.2	9	91	62	34	1	108	106	91	-8	20	20	13
5.21	9	95	61	40	8	64	115	94	-1	13	16	12
5.22	13	90	46	47	13	257	126	101	-4	28	18	7
5.23	12	92	-29	37	6	57	119	77	-16	26	14	18
5.24	16	88	151	41	8	136	113	90	0	21	18	15
5.25	13	85	57	49	20	107	110	87	-2	19	22	12
5.26	9	91	55	32	10	119	121	87	-3	23	12	19
5.27	20	95	49	43	-2	114	104	80	-7	33	15	8
5.28	8	88	77	43	9	110	141	87	-7	17	22	13
5.29	11	92	54	33	10	129	93	90	-3	27	16	20
5.3	8	89	49	37	25	186	110	88	-3	17	20	6
5.31	10	91	55	47	-6	56	77	41	-12	15	20	15
5.32	16	97	50	44	14	110	150	141	3	13	10	16
5.33	13	95	63	38	13	117	108	70	0	21	18	9
5.34	12	81	56	33	12	111	122	96	-10	24	16	14
5.35	15	87	41	41	4	122	109	71	-5	13	20	15
5.36	10	91	55	40	10	121	113	83	-13	9	15	14
5.37	12	94	85	27	7	113	106	84	2	14	21	10
5.38	15	98	12	46	18	179	109	84	-6	19	20	9
5.39	11	95	72	37	12	51	99	74	-1	21	20	20
5.4	16	86	48	44	13	125	138	80	-4	12	21	13
5.41	4	92	62	28	13	132	83	81	-8	19	13	11
5.42	17	81	57	34	1	86	112	76	-12	18	25	20
5.43	7	97	57	-34	5	110	110	79	-2	13	16	10
5.44	12	88	51	113	19	116	100	75	-5	15	15	21
5.45	12	96	53	36	18	122	103	75	-3	2	26	14
5.46	4	90	54	42	7	110	104	64	-2	24	14	15
5.47	16	89	56	42	4	118	105	93	-8	9	24	18
5.48	11	91	53	82	12	113	111	69	-3	21	21	12
5.49	14	90	55	20	16	111	94	79	-4	14	15	13
5.5	10	90	56	30	13	115	108	69	-14	18	12	17
5.51	17	92	50	25	6	95	93	79	-4	17	21	22
5.52	8	96	58	25	15	28	101	72	-9	15	18	15
5.53	14	97	42	48	17	185	98	77	-7	17	19	11
5.54	18	93	-43	26	11	106	102	64	1	22	25	13
5.55	10	86	166	32	16	114	114	73	-6	22	17	17
5.56	19	93	58	40	11	105	97	69	-12	22	17	9
5.57	9	90	50	42	6	108	92	72	-2	23	16	16
5.58	4	93	64	23	11	112	100	68	-8	9	22	11
5.59	16	89	50	65	7	109	96	64	0	9	21	16
5.6	10	95	43	26	10	106	110	74	-6	31	25	9
5.61	4	94	50	48	9	122	89	80	-6	6	24	14
5.62	16	95	68	41	12	105	77	50	-3	40	13	18
5.63	12	90	48	35	12	92	122	64	-3	24	21	15
5.64	13	88	48	32	13	97	82	63	-33	25	23	16
5.65	7	89	64	19	11	123	81	66	15	18	23	18
5.66	13	94	47	52	14	111	98	73	-3	27	13	11
5.67	10	89	59	33	7	114	88	64	-7	29	21	14
5.68	16	92	59	29	7	88	88	66	-9	23	21	19
5.69	15	92	4	44	14	132	83	60	3	29	17	14
5.7	10	84	90	33	7	104	100	63	-3	24	18	13
5.71	15	98	56	31	17	138	90	63	-6	18	18	16
5.72	12	99	53	35	12	69	81	53	-4	30	17	10
5.73	10	93	65	38	5	77	87	64	-11	25	20	15
5.74	10	92	33	32	14	120	96	70	-3	21	20	13
5.75	9	91	69	63	7	65	88	55	-1	25	18	12
5.76	18	88	30	22	25	122	100	58	4	29	19	13
5.77	-11	92	54	32	6	86	108	67	-12	31	21	11
5.78	37	88	65	75	4	75	44	63	-9	26	20	11
5.79	10	96	42	1	12	125	95	53	-2	26	24	20
5.8	13	90	62	28	16	110	77	54	-7	24	22	12
5.81	13	83	45	27	10	108	87	61	-5	27	21	15
5.82	12	93	50	38	15	115	90	56	-5	20	21	15
5.83	14	92	60	54	10	78	74	62	-8	33	18	11
5.84	8	89	49	27	11	134	90	53	-2	27	21	16
5.85	11	92	-45	42	5	112	86	52	-7	28	22	17
5.86	12	92	202	45	19	93	70	50	-6	22	13	11
5.87	18	87	51	29	3	107	102	66	-4	23	21	15
5.88	12	94	52	81	11	119	64	46	-11	24	20	11
5.89	14	88	40	-2	12	109	89	56	1	23	20	11
5.9	12	92	53	30	15	103	66	51	0	27	22	13
5.91	7	89	78	29	24	119	79	49	-5	25	19	14
5.92	11	93	31	58	10	93	85	62	-7	42	24	16
5.93	14	89	60	47	2	89	-9	41	-8	30	21	15
5.94	10	92	54	37	13	125	173	50	-4	26	20	18
5.95	13	89	44	33	4	106	69	50	-4	21	23	14
5.96	8	90	57	31	16	84	73	48	-4	18	17	16
5.97	17	84	37	67	9	98	84	46	-6	20	20	11
5.98	13	91	60	14	10	96	60	47	-7	13	22	13
5.99	12	89	42	52	8	92	80	50	7	27	21	9
6	10	91	-6	108	16	103	85	44	-5	27	22	10
6.01	14	86	108	-17	6	100	64	51	-4	21	22	25
6.02	12	100	52	22	5	92	76	47	-3	21	15	-8
6.03	11	92	47	43	8	122	79	45	1	20	19	31
6.04	6	91	55	42	10	95	69	48	-6	14	20	17
6.05	13	89	47	-45	15	98	79	47	-9	23	20	14
6.06	15	88	55	174	7	106	72	46	-5	18	20	14
6.07	13	90	49	31	22	106	88	46	-7	21	22	15
6.08	5	86	42	40	10	102	49	58	0	19	15	11
6.09	22	95	54	37	-31	98	74	29	-7	20	24	12
6.1	8	89	40	34	45	100	72	42	-7	17	24	12
6.11	10	90	50	56	10	109	65	45	-2	7	23	11
6.12	10	89	61	23	11	90	76	47	-6	12	21	23
6.13	15	92	46	65	9	103	65	41	-11	25	23	17
6.14	11	86	44	13	11	86	65	47	3	23	23	11
6.15	8	91	43	33	16	107	63	43	-7	8	23	13
6.16	20	86	-33	38	7	97	76	38	-7	37	26	13
6.17	8	86	151	36	13	96	72	41	-4	34	21	13
6.18	10	90	45	44	15	97	60	37	0	33	23	14
6.19	12	92	50	47	0	101	66	42	-5	26	18	15
6.2	13	90	42	0	10	100	68	40	-7	29	15	21
6.21	14	87	42	70	19	101	67	34	-5	93	26	12
6.22	8	95	63	43	3	97	79	40	-1	-24	22	16
6.23	13	80	45	40	14	103	46	44	-7	48	29	21
6.24	12	90	33	35	3	102	-33	41	-10	32	20	18
6.25	12	89	50	34	18	92	166	37	-1	-16	16	12
6.26	13	89	52	38	4	104	62	34	-4	19	24	16
6.27	5	87	47	43	16	93	55	38	-1	-79	27	12
6.28	14	95	50	32	12	98	70	31	-3	106	22	16
6.29	13	81	39	40	5	91	60	37	-7	21	22	16
6.3	11	85	55	36	16	94	58	32	2	219	19	15
6.31	8	90	-21	59	11	98	69	38	-10	-25	22	14
6.32	13	79	151	46	11	97	51	33	-3	-10	25	18
6.33	12	96	16	7	15	96	68	32	-4	18	21	20
6.34	7	89	39	41	5	95	61	36	-4	12	26	15
6.35	10	85	48	39	12	94	61	30	-5	12	19	15
6.36	15	89	43	-44	13	101	48	41	-8	24	21	14
6.37	12	83	49	145	9	90	124	31	-1	24	24	18
6.38	13	86	49	20	19	278	-36	82	0	24	18	12
6.39	-1	85	49	51	0	165	148	-35	-11	31	30	23
6.4	27	118	42	23	-17	-10	79	111	-1	32	25	9
6.41	10	82	46	38	50	84	74	9	-7	24	26	20
6.42	8	98	42	44	15	90	57	21	-11	36	18	15
6.43	16	72	57	39	7	80	80	68	0	30	39	13
6.44	10	92	47	39	0	105	52	21	-15	30	12	19
6.45	14	92	38	39	8	0	54	53	-7	25	23	15
6.46	16	85	46	47	14	194	55	56	1	34	23	21
6.47	10	49	19	40	4	106	53	23	-2	10	22	15
6.48	7	115	76	38	16	68	59	47	-4	16	28	17
6.49	15	84	45	31	21	88	71	31	-8	31	20	13
6.5	10	83	42	54	3	85	39	34	4	28	24	15
6.51	7	87	49	-7	17	109	73	52	-7	39	24	16
6.52	14	97	40	78	6	90	32	27	-9	52	26	15
6.53	15	73	44	44	4	89	62	34	2	5	16	17
6.54	7	103	48	32	12	74	37	-5	-9	5	28	15
6.55	16	90	49	41	14	70	-45	79	-1	97	17	9
6.56	10	64	41	32	23	98	193	27	-8	-6	24	15
6.57	16	124	45	39	12	118	48	31	-6	33	19	19
6.58	11	55	40	38	12	90	33	28	-16	29	25	10
6.59	7	116	43	40	1	81	84	29	-1	23	23	18
6.6	9	51	41	38	1	85	56	99	0	5	24	15
6.61	13	84	55	45	26	98	13	-34	-1	71	19	14
6.62	11	79	6	25	20	91	63	28	-8	18	28	18
6.63	13	-15	73	44	16	73	81	25	-3	60	27	15
6.64	12	198	45	34	16	96	19	35	-2	17	23	15
6.65	10	79	45	43	15	70	38	29	-7	-80	16	16
6.66	9	91	107	38	12	79	52	20	-7	-80	26	15
6.67	12	81	-18	5	2	86	50	33	-6	407	26	18
6.68	9	89	61	65	14	73	48	24	-2	-80	24	14
6.69	13	76	32	37	8	94	94	19	-3	-41	22	11
6.7	12	120	51	26	19	79	-35	-45	-8	100	16	20
6.71	6	55	39	41	-38	84	92	149	0	-80	31	11
6.72	12	78	48	41	53	94	47	32	-10	97	24	14
6.73	21	102	36	47	1	78	46	26	-30	-7	18	12
6.74	1	75	42	43	22	95	47	26	20	58	19	13
6.75	11	260	46	55	20	111	49	30	-1	-64	22	18
6.76	12	-45	39	24	6	-30	36	32	-5	119	23	11
6.77	13	75	42	27	14	185	63	9	-2	54	26	18
6.78	12	61	41	43	0	85	35	28	-7	-41	24	11
6.79	7	112	55	32	10	71	41	19	-4	135	21	13
6.8	10	75	40	39	1	85	46	30	-3	-19	25	18
6.81	9	88	46	73	11	94	47	47	-6	-80	26	16
6.82	23	70	45	-3	20	69	52	4	-3	133	21	12
6.83	7	86	40	37	10	89	28	39	-5	53	27	20
6.84	16	85	34	36	11	84	53	17	2	-80	20	6
6.85	7	81	57	43	26	99	23	-22	-4	16	21	18
6.86	9	81	45	41	-20	126	-45	82	-11	10	26	15
6.87	16	83	39	36	41	42	191	24	-4	-28	20	9
6.88	13	82	37	33	6	77	42	23	-7	36	19	10
6.89	7	78	41	47	14	86	21	28	-2	113	20	26
6.9	13	91	48	43	20	79	54	25	-1	190	29	12
6.91	5	73	87	38	16	41	37	15	-6	-26	23	20
6.92	14	78	-8	45	8	92	46	36	-12	11	26	15
6.93	10	75	-23	32	20	74	38	37	-4	152	24	9
6.94	12	38	113	40	6	62	37	4	-6	-80	23	19
6.95	16	135	48	37	0	75	51	22	-1	-80	18	9
6.96	10	78	38	38	21	95	33	25	-11	9	27	13
6.97	12	105	36	38	12	77	54	19	0	-32	22	18
6.98	11	64	42	41	9	71	39	31	-6	21	22	14
6.99	16	85	37	36	9	84	30	21	-9	7	24	14
7	10	74	40	36	16	86	32	83	-7	26	20	-12
7.01	11	70	41	37	1	77	24	-45	-4	18	21	41
7.02	11	239	29	37	13	183	68	165	-5	73	23	13
7.03	11	-45	53	35	12	54	41	29	-3	2	24	14
7.04	11	79	32	45	16	79	33	24	-8	23	26	15
7.05	18	118	53	42	11	68	40	26	-10	14	20	15
7.06	9	23	37	38	4	87	36	21	-3	27	23	13
7.07	12	58	33	40	17	-45	37	26	-8	33	23	16
7.08	11	80	45	33	14	209	42	12	4	234	29	11
7.09	13	76	76	36	3	138	39	23	-8	-76	22	12
7.1	7	81	26	42	11	27	43	22	-6	183	21	13
7.11	17	73	44	37	15	70	39	25	-1	8	21	13
7.12	6	83	22	38	17	90	33	26	-10	32	28	19
7.13	10	72	36	-26	18	81	34	16	-2	61	24	14
7.14	12	81	40	122	10	65	32	41	-6	-80	27	12
7.15	9	74	31	17	8	81	44	19	-7	129	19	18
7.16	0	75	45	34	19	75	24	-45	1	-36	16	13
7.17	20	76	35	38	-23	83	-45	84	-2	-80	22	12
7.18	9	80	38	40	38	69	183	18	-6	4	25	12
7.19	10	80	35	35	5	69	61	23	-3	52	24	15
7.2	14	77	37	40	17	65	7	19	-1	63	26	9
7.21	10	77	42	30	17	86	38	18	-3	-44	22	21
7.22	8	77	38	53	6	10	29	30	-4	72	17	14
7.23	12	80	38	31	20	139	39	19	-9	-42	23	12
7.24	12	78	26	39	8	78	49	23	1	47	27	18
7.25	7	-13	54	41	12	86	19	13	3	42	19	14
7.26	13	232	40	41	8	63	33	21	0	17	28	18
7.27	10	51	35	29	17	64	39	36	-5	23	21	13
7.28	10	90	38	80	14	21	25	0	0	59	25	15
7.29	12	76	44	-3	-8	113	53	23	2	23	21	12
7.3	10	74	36	38	15	51	12	27	-8	18	24	10
7.31	17	84	36	34	26	63	35	21	-4	45	24	16
7.32	20	73	44	41	14	71	38	-45	-6	-28	22	18
7.33	1	77	34	42	16	41	28	109	-2	4	25	12
7.34	16	75	38	34	10	46	36	18	-9	39	17	15
7.35	8	83	34	43	12	55	25	24	-2	26	20	14
7.36	14	63	35	37	5	-24	28	17	-3	65	22	25
7.37	7	83	40	32	13	40	228	46	-4	121	25	4
7.38	15	71	33	36	13	7	-45	1	-8	137	20	13
7.39	9	79	37	39	18	300	51	10	-1	1	25	1
7.4	10	26	41	42	11	71	38	34	-8	-70	23	23
7.41	13	120	37	31	12	75	13	6	-3	46	26	13
7.42	9	92	34	29	4	22	41	21	0	-40	24	12
7.43	11	52	42	52	8	55	20	20	-6	-11	18	10
7.44	11	79	29	-37	20	35	38	17	-8	171	21	22
7.45	14	69	35	99	-1	22	42	21	-10	-3	18	10
7.46	14	77	35	41	14	47	9	15	-3	38	26	13
7.47	8	82	44	39	16	4	41	-41	-4	54	26	14
7.48	17	66	39	33	-23	216	-45	96	-2	-1	16	6
7.49	12	82	40	36	46	89	179	15	-10	107	25	16
7.5	0	64	36	37	23	106	33	18	-12	25	14	12
7.51	23	81	39	33	13	33	25	20	0	49	27	15
7.52	7	81	42	27	13	68	43	16	-9	-64	27	8
7.53	8	79	32	35	1	-24	19	20	-8	-38	25	15
7.54	17	86	37	38	29	112	38	16	-6	30	16	13
7.55	11	67	-29	30	6	31	30	23	-4	26	28	15
7.56	12	-18	108	47	20	62	47	19	-3	-36	12	10
7.57	15	144	34	21	16	57	10	10	-8	-12	19	7
7.58	12	78	39	42	-8	74	32	23	-9	6	30	13
7.59	8	66	30	26	38	48	31	2	-5	18	20	16
7.6	12	78	42	39	14	61	45	22	-9	72	20	5
7.61	17	73	33	46	2	86	16	27	-6	55	22	9
7.62	18	74	30	60	31	34	44	-9	4	28	22	8
7.63	6	82	43	9	27	80	-45	-43	-13	24	17	13
7.64	9	67	30	21	-3	81	99	129	-2	2	20	9
7.65	11	76	38	51	17	75	35	4	-7	8	22	10
7.66	8	64	46	44	10	121	29	23	-2	15	25	21
7.67	10	66	22	20	4	-39	23	34	-11	13	25	7
7.68	8	71	44	28	28	-11	25	7	-6	0	15	13
7.69	16	84	27	31	8	120	32	19	-5	20	21	11
7.7	12	78	25	31	6	133	25	17	2	25	24	12
7.71	5	51	45	27	6	17	14	20	-25	32	15	11
7.72	15	74	46	37	18	-6	34	49	19	26	26	16
7.73	13	65	29	32	23	-16	48	5	-5	28	20	4
7.74	6	96	34	38	3	79	37	18	-12	16	24	13
7.75	13	62	30	20	17	38	15	14	-3	16	20	20
7.76	12	72	37	52	13	29	21	15	-5	23	20	3
7.77	9	66	32	35	15	47	34	5	1	26	17	8
7.78	11	69	38	31	12	34	15	-45	-3	20	21	16
7.79	17	66	29	36	-45	56	-45	117	-4	182	21	7
7.8	15	71	33	23	68	34	135	19	-3	-80	18	19
7.81	11	78	31	36	24	52	30	34	-5	30	26	12
7.82	17	82	34	28	11	47	30	20	-10	19	20	4
7.83	11	56	37	23	22	205	23	14	0	26	22	15
7.84	4	66	43	39	8	-19	23	33	-2	23	20	10
7.85	15	63	29	33	26	162	37	16	-9	31	24	8
7.86	11	73	-18	28	6	-45	15	13	-15	26	23	9
7.87	13	59	86	29	10	50	29	39	1	25	18	10
7.88	14	64	27	45	18	52	50	3	3	24	21	10
7.89	8	71	32	29	18	53	-2	14	0	18	12	16
7.9	14	73	27	26	13	53	29	7	-12	23	26	6
7.91	19	63	43	25	17	51	50	11	-1	18	15	12
7.92	7	72	36	37	3	56	25	26	-3	23	19	14
7.93	17	66	31	28	16	50	20	-5	-3	24	27	9
7.94	12	57	34	34	-5	54	-45	25	-6	22	19	10
7.95	11	77	35	27	25	52	115	101	-6	18	23	8
7.96	13	69	39	18	16	50	35	-35	-5	16	18	12
7.97	18	75	38	47	4	64	26	60	-7	16	21	0
7.98	10	63	32	28	27	35	33	-9	-6	24	22	21
7.99	12	79	31	32	17	51	29	9	-3	19	21	11
8	15	64	38	38	27	53	21	9	-5	21	18	6
8.01	6	66	24	22	34	55	35	13	3	39	25	19
8.02	9	52	42	31	-13	43	30	22	-6	17	15	9
8.03	18	79	23	33	16	53	46	22	2	22	22	6
8.04	8	55	34	37	14	46	10	32	1	18	20	14
8.05	8	66	32	28	24	241	27	20	-11	17	20	12
8.06	10	65	24	17	5	24	81	14	-3	12	19	7
8.07	15	60	42	39	13	48	-19	0	-8	11	24	16
8.08	12	54	22	27	14	49	27	23	-2	26	24	8
8.09	4	65	31	25	28	72	20	-45	-8	14	21	-18
8.1	16	64	49	29	-45	55	-4	129	-3	8	24	34
8.11	7	89	15	28	103	41	66	19	-6	25	16	7
8.12	13	50	36	32	4	47	35	13	-1	10	15	13
8.13	11	75	17	35	5	50	35	24	-8	10	20	10
8.14	9	48	45	22	16	39	12	13	-9	18	18	11
8.15	9	88	48	28	19	-45	20	21	4	13	21	10
8.16	11	76	24	32	12	125	-45	-45	4	9	18	12
8.17	10	61	-43	27	12	29	-45	118	-7	17	19	11
8.18	8	30	109	33	3	47	17	-45	-7	14	19	5
8.19	13	110	29	30	24	45	18	10	-3	8	20	12
8.2	16	32	40	30	5	44	24	16	-10	-1	26	11
8.21	7	63	25	31	8	43	25	12	-6	11	18	6
8.22	16	65	32	33	17	44	23	17	-6	11	18	14
8.23	17	61	37	32	20	49	27	18	-12	10	17	11
8.24	8	66	25	27	10	50	24	15	-2	12	18	13
8.25	15	63	32	164	-17	40	-1	10	-10	16	17	5
8.26	8	63	30	38	37	47	51	18	-3	4	20	12
8.27	17	65	27	17	14	45	30	17	-3	27	18	10
8.28	11	61	42	23	7	41	20	10	-7	15	20	10
8.29	6	61	31	12	12	46	26	22	-5	16	15	11
8.3	9	68	20	26	20	48	30	19	-3	11	20	13
8.31	15	65	41	28	6	42	22	25	-2	8	15	10
8.32	11	60	21	-6	26	49	34	18	-5	5	20	9
8.33	9	65	32	24	15	45	20	22	-4	14	21	13
8.34	22	63	28	34	5	46	26	15	-2	16	21	7
8.35	6	60	31	-1	20	51	57	16	-6	36	16	15
8.36	10	64	44	26	8	39	2	22	-6	19	16	9
8.37	13	60	19	2	23	45	11	17	-3	20	18	6
8.38	15	59	33	53	2	49	42	14	1	10	16	8
8.39	7	58	35	31	20	47	47	22	-10	20	18	6
8.4	-10	68	32	20	9	39	15	9	-3	20	14	10
8.41	36	57	34	23	-33	44	26	21	0	24	17	9
8.42	14	60	27	24	55	37	29	23	-6	17	20	11
8.43	8	62	25	25	9	39	13	9	-9	19	20	1
8.44	8	62	35	37	7	36	25	14	-6	16	31	7
8.45	11	61	14	20	26	46	22	14	-5	23	5	9
8.46	17	59	55	27	10	4	24	19	-5	14	16	7
8.47	7	60	4	25	20	72	45	17	3	23	16	15
8.48	15	62	-24	23	5	39	29	16	1	20	24	0
8.49	12	65	90	32	9	44	25	17	-7	23	9	9
8.5	14	56	28	20	22	42	31	23	-3	17	19	4
8.51	11	63	27	24	1	46	19	10	-5	23	14	9
8.52	14	60	27	26	19	34	29	16	0	23	21	9
8.53	14	59	19	30	12	47	30	32	1	19	12	10
8.54	10	58	40	29	15	39	48	12	-7	21	19	-3
8.55	11	61	22	21	13	51	26	22	-3	19	19	11
8.56	15	60	21	22	-12	39	-3	22	-5	20	22	9
8.57	16	59	34	31	30	49	56	26	-10	16	8	8
8.58	23	55	23	24	13	34	23	6	0	18	18	10
8.59	12	54	35	22	13	37	31	30	-3	18	17	7
8.6	16	61	24	17	15	45	27	7	1	20	19	8
8.61	13	60	23	43	9	33	34	17	-3	33	24	10
8.62	19	54	27	33	11	47	10	10	-8	22	21	6
8.63	11	62	6	17	8	33	34	25	-2	13	12	10
8.64	12	51	51	16	9	45	33	17	-8	9	16	9
8.65	7	60	28	27	33	44	21	18	-2	12	19	9
8.66	20	64	28	19	4	39	23	21	-4	11	17	9
8.67	3	62	22	26	17	42	34	16	-6	9	17	5
8.68	19	57	32	-42	8	33	19	24	5	8	19	9
8.69	11	55	26	130	27	40	28	14	-30	12	16	5
8.7	8	61	20	26	29	38	28	-4	11	14	17	9
8.71	22	54	28	71	2	35	38	49	-5	3	11	8
8.72	9	56	27	-38	-45	44	23	36	14	13	21	3
8.73	11	50	28	63	76	50	36	19	-15	11	17	5
8.74	15	55	26	18	10	39	23	18	-5	7	16	6
8.75	15	62	25	27	22	31	32	13	-9	11	15	11
8.76	12	58	36	25	-2	44	23	25	-13	7	17	3
8.77	9	58	23	28	3	5	42	26	-4	-3	18	13
8.78	4	52	33	19	11	65	25	10	17	5	16	11
8.79	11	57	-34	16	13	39	45	11	-13	13	15	12
8.8	11	53	82	25	5	39	22	7	-27	9	14	9
8.81	16	54	36	11	18	37	30	17	13	2	22	4
8.82	8	58	19	13	18	44	13	6	0	4	16	12
8.83	13	52	32	6	8	37	35	68	-11	22	16	2
8.84	9	55	17	40	13	38	27	6	-2	18	19	8
8.85	15	54	28	25	18	39	25	34	-8	2	17	5
8.86	1	54	29	-13	35	40	15	9	-2	25	16	4
8.87	17	60	18	-2	-27	42	49	34	-4	12	19	8
8.88	6	52	26	21	28	41	26	19	-7	13	16	10
8.89	21	58	22	30	22	32	32	12	-15	-13	17	12
8.9	6	51	32	13	10	49	39	24	5	17	13	9
8.91	10	58	34	19	21	31	33	21	-14	6	17	10
8.92	16	48	19	18	8	62	47	6	1	29	21	7
8.93	6	50	24	14	18	25	32	7	0	22	20	2
8.94	10	58	-14	20	13	36	27	4	-1	12	15	4
8.95	14	44	57	16	13	36	33	22	-4	18	11	0
8.96	8	55	26	21	10	38	20	21	-3	23	26	7
8.97	14	55	24	17	24	47	25	35	-9	12	18	5
8.98	10	48	30	26	2	34	25	24	4	15	12	3
8.99	17	56	19	-15	11	42	38	15	-6	23	20	9
9	13	49	20	58	16	45	19	6	0	21	13	9
9.01	12	56	31	19	2	25	33	38	-9	19	24	7
9.02	12	49	16	13	94	35	41	27	-6	15	12	2
9.03	10	47	30	12	-45	50	20	13	0	20	17	12
9.04	11	52	15	19	11	34	4	52	5	17	20	1
9.05	10	58	19	14	20	42	19	8	-6	24	16	3
9.06	1	47	29	14	6	41	63	23	-3	18	15	6
9.07	17	52	29	23	17	54	48	24	-9	18	17	-20
9.08	6	51	15	92	2	-26	13	26	-1	13	11	30
9.09	14	47	27	18	19	96	16	27	-6	20	18	7
9.1	13	54	24	-35	12	34	29	14	1	22	20	1
9.11	11	43	27	68	20	42	39	13	1	21	14	5
9.12	9	55	34	2	16	49	25	17	-9	12	12	7
9.13	15	49	11	17	9	39	26	16	-3	20	18	3
9.14	14	54	29	-3	15	41	23	53	-4	14	17	2
9.15	14	46	21	41	11	30	40	5	-3	14	17	7
9.16	10	46	23	38	3	37	23	6	-16	16	17	6
9.17	7	48	21	71	17	35	26	35	9	18	19	3
9.18	13	48	12	12	-32	43	18	13	-4	12	20	4
9.19	12	44	32	6	66	39	32	20	51	32	13	9
9.2	9	51	16	13	14	39	32	21	-37	17	8	7
9.21	12	46	16	32	13	37	23	15	-15	12	15	2
9.22	10	41	31	20	22	42	23	8	-5	10	14	12
9.23	14	49	16	-14	20	5	30	50	-5	12	21	5
9.24	15	49	21	10	-1	59	21	4	6	-1	9	4
9.25	18	53	-34	23	16	35	26	15	2	22	18	8
9.26	13	36	81	-3	24	27	33	2	-22	18	15	5
9.27	15	52	14	31	1	37	26	1	-6	4	10	1
9.28	5	48	28	-21	10	66	32	50	-7	11	12	2
9.29	10	44	25	31	17	37	28	12	-5	5	16	12
9.3	13	47	23	-41	19	42	53	0	-7	7	17	2
9.31	13	48	21	13	16	38	42	19	-5	14	14	4
9.32	11	46	19	16	20	18	21	63	1	6	17	3
9.33	10	46	11	15	22	24	23	-24	-11	13	13	8
9.34	10	50	28	11	-4	56	17	56	-6	6	14	14
9.35	7	46	19	14	12	51	52	28	-7	8	19	4
9.36	16	43	11	11	36	18	31	12	-2	-3	19	7
9.37	13	48	20	15	-21	24	29	11	-11	5	13	4
9.38	12	45	40	15	20	41	14	25	-1	15	8	3
9.39	17	49	0	17	10	-7	39	15	-10	1	12	7
9.4	11	41	11	15	15	21	22	21	-5	13	12	13
9.41	16	43	29	7	18	31	31	16	-10	5	14	1
9.42	21	46	26	17	9	36	30	22	0	6	20	-1
9.43	6	43	22	19	18	25	32	11	-5	5	17	9
9.44	15	42	11	18	10	42	6	22	-2	17	11	3
9.45	12	42	31	12	13	38	31	13	-6	12	16	11
9.46	15	40	11	43	15	32	34	27	-3	16	17	1
9.47	11	41	31	14	11	36	24	15	-2	3	17	7
9.48	2	41	16	13	13	109	31	19	-10	0	15	10
9.49	17	39	17	10	-42	34	6	18	-9	12	18	3
9.5	15	44	17	28	75	1	43	29	-7	30	7	1
9.51	12	37	28	14	17	48	34	15	0	15	19	6
9.52	14	43	16	11	1	49	30	21	-12	17	17	5
9.53	14	38	16	16	18	59	17	32	9	9	14	4
9.54	7	41	16	3	13	39	34	20	-12	11	13	9
9.55	18	52	13	12	24	45	28	14	-4	9	16	9
9.56	10	34	-35	16	2	36	33	24	-3	10	21	-1
9.57	13	33	84	27	33	30	29	21	-2	23	10	5
9.58	8	49	51	0	-7	48	31	15	0	16	12	7
9.59	14	43	-19	25	30	-7	23	17	-1	7	18	4
9.6	17	43	26	3	0	74	2	16	-4	21	13	9
9.61	13	39	22	15	58	36	35	27	-21	22	9	3
9.62	17	45	8	13	-29	38	43	8	3	17	20	5
9.63	14	34	18	28	11	21	38	6	2	13	12	3
9.64	15	36	20	98	16	32	36	32	0	15	5	7
9.65	13	34	19	8	14	0	26	2	4	24	22	5
9.66	10	37	24	7	12	50	9	32	-2	16	14	1
9.67	11	53	18	14	5	29	45	7	-11	12	14	5
9.68	9	66	15	-10	17	33	57	16	-5	15	13	1
9.69	13	4	11	7	9	24	8	18	0	19	14	2
9.7	14	40	12	16	6	32	25	20	-4	20	13	5
9.71	14	32	64	1	25	29	20	23	-4	11	9	1
9.72	13	34	-30	13	12	27	17	25	-3	13	20	5
9.73	13	51	23	11	14	43	27	25	4	-1	8	6
9.74	13	42	17	25	16	43	55	19	-2	30	20	6
9.75	16	36	18	-5	5	47	21	21	0	9	18	8
9.76	11	31	15	-21	21	39	34	20	2	15	5	5
9.77	12	54	17	53	25	38	21	19	-5	11	17	6
9.78	11	24	15	20	-1	38	34	24	-28	36	11	-1
9.79	7	35	19	-8	20	37	18	29	31	14	16	8
9.8	19	28	6	17	-15	36	-2	9	-3	8	10	4
9.81	11	44	21	6	48	40	52	20	3	16	16	8
9.82	5	32	20	8	17	31	26	22	-7	8	13	4
9.83	14	39	13	10	21	33	27	22	-5	1	11	1
9.84	12	32	19	11	10	38	24	16	3	18	10	13
9.85	8	32	19	23	9	38	35	23	5	7	15	-6
9.86	16	39	18	-6	9	37	10	19	-4	-3	12	7
9.87	14	31	-18	30	23	38	41	20	-8	14	18	3
9.88	9	-7	47	-16	5	34	34	22	3	4	18	10
9.89	17	74	20	0	18	39	20	18	-10	4	15	1
9.9	12	32	15	6	20	41	9	23	27	1	13	1
9.91	13	35	12	7	30	39	33	17	-3	13	18	7
9.92	17	33	27	9	0	34	23	22	-1	3	15	2
9.93	11	33	10	3	8	29	35	22	-6	10	9	7
9.94	12	30	17	17	16	210	121	17	0	3	15	7
9.95	9	32	12	12	0	-45	-45	-4	-18	6	7	8
9.96	15	54	15	9	19	27	35	113	-3	5	19	10
9.97	20	39	17	14	19	38	28	17	3	0	15	-1
9.98	18	31	23	5	22	32	25	19	-1	10	9	8
9.99	7	27	12	14	7	43	25	23	-12	4	17	5
10	15	36	23	15	12	52	21	22	-23	6	17	4
10.01	13	32	6	4	10	-39	23	15	-4	13	8	7
10.02	18	17	20	14	18	105	27	18	2	6	8	3
10.03	16	7	13	5	8	40	28	20	-8	4	11	3
10.04	7	70	12	17	30	30	23	16	-7	12	12	6
10.05	15	34	25	7	1	40	31	26	47	8	14	-5
10.06	9	31	7	15	20	33	25	17	1	18	14	15
10.07	10	37	16	9	15	33	23	18	13	4	14	1
10.08	15	26	22	15	20	41	15	27	-6	6	19	0
10.09	19	67	5	11	20	42	29	13	-4	6	6	10
10.1	8	-13	19	1	24	46	33	-6	-32	2	19	2
10.11	18	36	9	19	-45	28	-45	47	3	13	4	4
10.12	16	39	22	23	97	39	115	24	11	25	14	-3
10.13	18	36	11	0	11	33	24	34	4	33	13	7
10.14	16	19	11	11	11	35	31	0	-16	15	12	9
10.15	17	69	17	8	19	44	21	20	-28	6	13	5
10.16	5	-10	18	7	19	25	30	18	8	14	20	-5
10.17	25	27	21	11	12	43	32	19	7	15	12	14
10.18	2	-1	-10	10	15	39	14	19	-13	19	13	-1
10.19	18	11	24	10	0	37	20	13	0	14	12	4
10.2	7	126	14	37	27	41	26	30	2	8	15	9
10.21	13	-28	18	-9	23	39	30	17	5	15	8	2
10.22	10	42	13	19	-3	33	32	16	-3	19	10	6
10.23	11	27	12	82	20	39	27	23	0	12	22	9
10.24	4	36	9	8	10	37	16	13	0	16	12	0
10.25	12	25	14	3	24	33	14	20	-1	11	9	1
10.26	18	17	15	11	5	39	21	-37	2	13	11	4
10.27	13	40	13	-8	9	38	38	85	15	24	16	-3
10.28	12	26	17	-7	24	31	19	13	-6	27	11	7
10.29	7	24	17	-18	8	37	33	14	-4	5	13	4
10.3	15	46	3	-31	12	35	19	23	-2	13	15	5
10.31	9	4	20	4	21	44	24	11	2	20	12	-3
10.32	20	28	20	8	16	-2	33	29	3	19	13	11
10.33	2	26	14	22	19	65	17	14	-3	9	12	12
10.34	17	-40	6	1	7	40	19	23	0	20	17	-6
10.35	14	114	10	9	10	36	30	20	1	12	15	5
10.36	6	14	20	12	28	35	33	14	7	13	13	9
10.37	18	24	7	11	-1	36	21	19	-9	12	14	8
10.38	14	33	17	4	24	36	16	18	-14	12	12	2
10.39	13	22	14	12	12	41	34	21	6	16	15	3
10.4	13	36	10	8	1	34	14	23	-4	17	10	5
10.41	8	26	19	9	21	36	31	-6	13	18	20	2
10.42	14	27	18	6	-45	37	-36	31	2	15	3	5
10.43	14	51	5	9	96	33	81	11	-10	21	17	3
10.44	10	81	21	31	14	31	36	21	1	8	20	-3
10.45	10	-45	6	29	23	43	25	19	-3	5	10	2
10.46	16	43	14	7	24	37	26	19	7	8	17	3
10.47	14	8	19	14	-3	28	34	18	5	2	12	8
10.48	14	34	7	8	22	41	11	20	3	17	13	4
10.49	12	-9	-4	5	12	37	30	14	-9	14	15	11
10.5	12	52	26	4	18	32	27	16	-8	1	14	-2
10.51	13	28	16	13	20	35	32	20	2	4	11	7
10.52	11	27	15	14	9	38	13	18	-3	12	17	1
10.53	10	12	9	9	25	34	28	28	-2	6	4	7
10.54	17	47	12	13	19	37	34	8	-11	-3	15	4
10.55	19	2	10	8	3	35	26	9	-7	12	11	3
10.56	11	47	10	13	14	34	7	22	0	9	13	9
10.57	14	7	8	9	39	38	-10	19	-7	6	13	7
10.58	9	26	9	3	-15	35	31	19	0	4	12	-1
10.59	19	28	7	14	22	29	14	15	-5	4	10	9
10.6	14	34	21	9	10	43	26	18	-7	4	16	6
10.61	8	10	8	10	13	37	59	19	0	-2	13	4
10.62	13	15	13	9	17	30	19	16	-10	1	9	2
10.63	8	18	12	12	15	31	16	20	-6	10	12	5
10.64	15	10	15	6	14	34	11	16	-18	9	8	1
10.65	11	-12	1	11	13	34	51	17	2	8	17	4
10.66	15	77	8	13	24	33	38	18	-5	7	14	4
10.67	17	59	14	10	8	44	22	23	-1	12	10	4
10.68	12	-25	7	9	15	37	12	7	2	0	13	5
10.69	8	35	5	3	5	25	17	14	-4	2	10	4
10.7	16	14	16	17	63	36	37	15	3	13	5	-2
10.71	10	27	6	10	-35	37	22	1	-5	6	12	1
10.72	-5	27	12	3	16	37	49	24	-6	24	10	5
10.73	31	12	16	14	-16	31	-2	35	0	-9	21	4
10.74	14	40	6	10	64	36	3	18	-3	18	15	8
10.75	11	32	11	178	5	32	19	17	-18	0	9	-4
10.76	14	2	11	-17	12	35	45	15	-11	2	15	-1
10.77	14	18	15	0	21	37	46	24	8	17	14	-1
10.78	15	20	13	19	15	31	1	15	2	14	5	5
10.79	16	6	13	-30	9	37	-10	1	-3	29	12	-3
10.8	12	27	-45	48	16	30	42	23	-3	8	15	6
10.81	12	39	82	2	12	32	-2	21	0	18	11	2
10.82	13	29	11	18	20	33	21	12	-2	14	12	-5
10.83	14	19	10	0	4	36	12	21	8	14	11	5
10.84	13	14	6	-36	13	36	14	13	-1	15	6	9
10.85	15	25	13	15	36	33	47	26	-16	12	13	1
10.86	7	10	13	26	-2	29	41	7	22	17	14	4
10.87	7	32	9	4	21	33	35	21	-15	14	14	6
10.88	17	24	11	19	-12	36	-24	3	15	15	17	8
10.89	14	9	12	4	43	31	55	30	-9	13	13	4
10.9	21	33	16	-25	20	32	30	4	10	19	15	4
10.91	19	8	13	25	9	28	33	21	-3	9	9	-2
10.92	11	24	8	-45	24	30	30	23	-2	19	7	-3
10.93	10	55	16	16	20	44	24	14	0	16	-5	14
10.94	15	-15	15	-14	5	29	36	17	-9	7	28	7
10.95	8	14	7	2	32	33	6	-10	6	12	6	2
10.96	16	-12	5	11	5	32	-1	12	-1	23	11	5
10.97	7	57	4	0	9	33	11	43	-2	13	11	6
10.98	13	24	13	12	25	31	46	16	-13	18	18	1
10.99	21	31	7	8	22	35	31	14	13	11	9	8
11	10	12	15	-10	16	33	69	18	-1	17	9	5
11.01	6	14	11	19	14	34	-16	13	6	20	19	-1
11.02	11	21	10	34	6	25	7	18	5	12	15	1
11.03	0	20	3	76	14	30	-4	6	0	18	11	3
11.04	30	17	15	10	-38	28	-19	19	1	14	13	3
11.05	14	16	9	15	81	37	55	11	-11	14	12	8
11.06	10	20	15	5	11	29	6	14	4	5	15	3
11.07	12	20	9	-8	8	34	2	16	-3	20	12	10
11.08	16	15	9	12	44	32	33	14	-7	14	15	-4
11.09	14	12	12	-14	-6	18	46	15	-3	18	8	8
11.1	13	17	3	7	23	45	34	14	-6	6	18	-4
11.11	14	15	-35	15	15	33	24	23	-4	17	16	0
11.12	11	17	65	-9	21	32	20	38	-1	20	6	9
11.13	12	13	8	0	19	27	10	-4	0	24	14	2
11.14	10	22	8	-4	5	34	-30	8	-9	12	13	-25
11.15	9	19	9	-6	21	29	87	22	-8	8	7	29
11.16	14	14	10	-11	25	30	28	10	-11	9	11	3
11.17	16	21	7	-1	12	31	-6	19	-7	2	9	13
11.18	13	22	-3	5	24	29	9	14	-3	12	18	-6
11.19	12	15	26	14	-10	30	-17	15	9	4	18	1
11.2	16	17	7	5	22	31	68	20	-19	13	13	7
11.21	16	17	10	13	22	26	24	10	-4	15	9	3
11.22	9	18	18	12	11	33	-10	11	-5	8	13	7
11.23	11	16	7	1	21	35	32	20	-4	1	16	4
11.24	13	24	11	9	14	35	-3	23	0	17	5	-3
11.25	11	16	9	8	10	26	56	-2	-6	7	18	3
11.26	18	8	10	13	25	31	5	23	-5	7	18	8
11.27	18	17	13	7	16	27	39	16	-4	4	13	1
11.28	11	10	8	4	11	30	-30	12	-1	7	23	9
11.29	15	20	10	12	34	34	51	8	-5	12	10	0
11.3	13	14	12	7	-7	31	45	19	-1	3	20	3
11.31	13	17	-3	-3	20	28	-1	43	3	-3	9	3
11.32	14	17	17	18	24	29	25	-14	-8	16	14	2
11.33	13	16	18	14	12	26	27	34	-1	5	13	1
11.34	-3	21	0	9	25	39	59	-15	3	5	6	4
11.35	27	13	11	9	-45	29	-40	21	-1	-10	13	-2
11.36	12	18	7	5	85	32	-11	17	3	-5	17	1
11.37	12	21	13	5	19	30	52	8	-4	23	10	7
11.38	18	17	33	12	19	28	26	16	-1	14	12	2
11.39	16	18	-10	10	17	28	20	7	-2	-5	12	-2
11.4	11	16	9	8	17	18	21	19	6	16	14	-5
11.41	14	14	0	9	16	38	21	17	0	-11	17	5
11.42	13	18	-14	10	23	28	22	20	4	3	9	6
11.43	14	13	40	8	16	30	15	3	-1	-71	16	-1
11.44	17	20	3	11	13	34	26	21	2	116	12	8
11.45	11	13	15	7	8	27	28	9	1	27	17	4
11.46	17	15	5	9	18	26	22	11	-1	4	11	7
11.47	15	10	17	6	26	36	24	12	4	-19	11	-2
11.48	9	17	8	5	19	30	10	16	-3	-79	12	-1
11.49	10	23	10	11	5	28	19	20	-5	133	14	1
11.5	23	19	8	9	16	27	-23	1	-2	-21	12	8
11.51	12	16	12	12	15	32	59	14	17	-57	-2	-3
11.52	15	18	7	5	30	32	13	21	-3	143	27	3
11.53	11	18	18	8	13	33	14	-20	-5	19	11	9
11.54	11	18	-3	9	16	25	12	24	-8	48	10	-1
11.55	12	20	11	6	27	32	27	19	-6	-41	11	8
11.56	15	15	12	10	8	34	13	19	0	34	13	-2
11.57	12	12	-2	5	28	22	23	20	-7	23	16	4
11.58	11	11	18	7	5	30	22	9	-12	-3	17	11
11.59	18	14	5	18	10	29	15	26	0	-9	5	-1
11.6	17	11	5	9	34	24	32	7	-9	35	17	-6
11.61	4	17	16	13	8	27	14	4	-7	9	12	6
11.62	16	15	8	-15	13	32	24	12	-8	12	10	3
11.63	10	16	15	23	11	29	17	13	-1	15	6	11
11.64	6	7	9	7	4	30	9	8	-8	15	18	0
11.65	15	15	8	6	13	27	-16	13	-9	12	3	5
11.66	14	21	15	9	-10	32	18	16	-7	10	21	-1
11.67	14	15	7	9	42	28	43	7	-5	17	13	0
11.68	15	16	10	7	22	26	34	20	-7	12	17	-3
11.69	1	18	11	5	19	29	25	9	-6	13	14	12
11.7	27	18	1	10	26	25	15	11	-9	17	14	1
11.71	11	10	8	11	12	31	39	18	5	10	4	7
11.72	11	8	9	9	10	198	1	25	-1	11	19	-1
11.73	17	15	15	2	16	-45	64	21	0	14	12	7
11.74	9	48	0	1	6	26	27	118	-15	19	16	1
11.75	12	-11	14	8	25	25	0	29	44	13	15	3
11.76	14	59	14	8	17	23	25	28	-34	21	12	4
11.77	10	-2	10	8	10	23	28	-5	5	16	11	0
11.78	15	-5	8	13	14	32	6	23	-1	20	13	-4
11.79	11	23	8	1	20	30	24	14	-3	14	17	5
11.8	17	-1	9	9	23	23	24	10	1	16	15	1
11.81	15	34	12	5	-10	29	-38	19	0	12	12	-4
11.82	9	35	8	14	34	29	85	13	4	15	11	8
11.83	15	-20	-2	10	23	24	21	22	-1	9	11	1
11.84	9	20	17	6	15	28	9	13	-1	13	17	3
11.85	19	2	1	6	24	27	22	14	-33	32	20	0
11.86	16	26	13	7	13	28	18	11	32	9	10	0
11.87	17	13	4	10	16	27	17	18	0	16	11	8
11.88	15	5	-13	12	9	26	26	11	0	15	10	4
11.89	16	-45	32	10	23	31	18	13	-1	8	9	-1
11.9	15	171	14	5	15	22	19	24	0	7	16	-1
11.91	8	-45	6	7	25	29	28	14	8	2	13	3
11.92	20	27	12	6	16	23	14	12	-3	16	7	1
11.93	10	5	3	10	28	43	16	15	-1	10	18	9
11.94	9	15	13	12	9	17	22	9	1	10	9	1
11.95	12	23	8	5	13	25	21	8	8	10	11	3
11.96	14	3	6	1	9	35	-9	-45	-15	11	22	6
11.97	16	25	23	11	28	26	48	91	10	6	13	-6
11.98	14	11	-1	16	2	26	13	20	8	9	9	7
11.99	15	-6	17	10	35	32	20	9	-13	11	18	-1
12	17	29	2	5	11	23	17	39	-4	5	16	6
12.01	14	24	4	8	22	31	18	2	-3	2	12	0
12.02	13	11	9	10	17	27	26	2	-7	13	13	3
12.03	10	9	13	6	13	26	16	24	-9	7	12	8
12.04	16	-16	4	6	22	36	16	3	-7	-2	14	6
12.05	19	36	7	6	27	28	29	20	-7	5	17	5
12.06	19	4	6	50	9	28	10	7	-6	1	12	3
12.07	9	228	15	15	13	31	27	11	-9	11	18	3
12.08	16	-45	9	26	17	22	15	17	-13	14	5	2
12.09	14	10	17	8	19	30	20	20	1	0	11	3
12.1	17	22	11	4	15	23	21	3	-3	7	15	7
12.11	8	0	12	3	4	28	27	-19	-3	6	10	-1
12.12	17	10	10	-7	-27	21	-37	59	-5	10	18	-8
12.13	14	18	18	-4	66	24	80	19	-4	5	12	13
12.14	16	12	5	24	33	31	17	13	2	10	1	-1
12.15	9	10	20	7	5	25	17	2	-4	15	27	8
12.16	21	21	-4	23	12	26	14	16	-12	11	5	10
12.17	10	6	12	-7	24	23	26	9	3	10	14	8
12.18	16	22	7	34	29	30	20	10	6	11	11	3
12.19	14	-7	-26	-19	4	32	12	21	-3	8	11	3
12.2	12	-16	42	12	30	21	29	11	-2	-5	11	2
12.21	12	71	9	31	16	32	10	20	1	12	10	12
12.22	16	15	12	7	46	29	20	1	-1	14	10	4
12.23	16	-1	5	18	-14	29	18	16	4	21	21	-8
12.24	11	18	6	-7	8	23	15	20	1	25	7	16
12.25	17	-2	16	9	31	24	20	-5	3	8	14	-8
12.26	16	24	4	-22	12	34	17	2	-5	14	14	10
12.27	16	16	12	47	9	26	-6	0	4	8	9	6
12.28	19	9	12	0	32	26	51	38	2	15	12	1
12.29	19	23	8	23	14	27	10	15	4	3	14	1
12.3	13	0	18	14	32	27	24	7	-5	21	18	2
12.31	17	27	12	-20	9	27	25	19	-3	16	15	-1
12.32	17	33	2	21	34	24	16	23	3	19	11	5
12.33	18	-13	14	3	17	19	14	2	2	20	14	0
12.34	13	9	-10	32	2	33	18	9	0	15	26	6
12.35	19	-27	31	-8	23	29	31	8	1	48	0	3
12.36	18	51	13	18	10	30	11	18	-3	12	18	6
12.37	17	9	-3	6	17	30	11	8	0	14	10	0
12.38	18	12	14	17	31	24	19	37	11	20	15	0
12.39	14	20	1	-14	11	31	37	-10	-10	10	17	5
12.4	21	20	17	24	19	25	8	21	1	19	13	7
12.41	5	1	7	10	15	28	22	11	-4	16	18	0
12.42	0	24	12	7	7	28	2	-41	-3	19	13	3
12.43	21	3	16	2	-28	26	5	67	4	16	16	6
12.44	18	18	-1	19	69	26	38	13	-9	16	11	1
12.45	13	8	8	-6	53	32	20	19	-4	17	14	5
12.46	17	4	13	21	-14	23	15	10	-4	8	13	1
12.47	0	35	12	3	7	32	10	9	-12	23	17	4
12.48	17	8	10	15	20	28	21	10	0	11	16	4
12.49	19	-10	17	-1	11	24	8	6	-7	16	13	0
12.5	10	6	-24	20	22	28	28	-1	-5	12	10	3
12.51	17	-34	25	14	35	23	16	-5	-7	16	20	-5
12.52	17	90	12	15	1	30	29	40	-11	13	13	4
12.53	17	-9	20	2	32	22	34	15	2	17	9	7
12.54	20	4	-2	-14	18	28	9	0	-7	17	16	10
12.55	15	28	0	33	15	26	11	3	-2	16	16	-2
12.56	14	2	19	12	19	26	47	9	-2	13	12	6
12.57	9	12	-1	3	36	29	-7	-6	-6	16	21	3
12.58	16	23	12	0	4	26	-3	-29	2	34	9	2
12.59	16	2	13	25	60	25	49	54	4	16	20	4
12.6	15	26	0	-1	0	30	8	39	-4	16	14	6
12.61	18	9	19	34	17	29	17	4	-10	6	12	5
12.62	12	4	0	9	17	27	29	14	-3	12	15	1
12.63	18	16	20	11	10	26	10	22	1	16	12	3
12.64	14	5	14	8	22	24	21	-1	6	7	14	5
12.65	15	11	13	-4	12	26	10	7	0	9	14	3
12.66	17	-45	5	39	61	28	13	10	-2	13	18	3
12.67	12	77	11	9	-20	29	26	10	0	9	8	-1
12.68	11	21	-7	7	28	30	19	7	3	3	13	4
12.69	19	0	15	-3	27	19	15	31	7	10	10	3
12.7	12	23	9	-5	9	33	41	-13	-1	10	14	10
12.71	15	20	12	20	30	25	-16	-3	1	10	19	-2
12.72	19	-7	2	18	11	25	38	44	-4	6	19	8
12.73	7	20	6	4	3	29	-1	-42	1	12	16	9
12.74	23	13	16	-9	-14	28	-38	58	5	5	13	9
12.75	17	25	6	38	73	20	86	24	7	7	17	5
12.76	18	21	6	9	18	31	22	15	4	10	10	1
12.77	14	-19	10	20	21	25	16	0	6	14	10	4
12.78	17	25	3	11	19	24	15	6	10	4	37	8
12.79	17	14	7	-10	18	26	9	13	-3	3	-10	4
12.8	10	12	7	29	19	32	12	22	-5	9	29	-3
12.81	17	-17	0	9	23	34	14	-1	-3	24	11	2
12.82	18	10	21	14	27	24	25	4	-2	-10	18	-2
12.83	15	27	6	7	2	25	12	30	-22	14	16	7
12.84	16	28	14	-30	27	21	29	19	3	5	10	7
12.85	14	-1	7	42	26	32	7	0	13	10	13	4
12.86	11	29	6	1	13	29	21	14	-7	14	19	4
12.87	15	0	10	27	32	23	23	13	2	11	11	3
12.88	13	7	11	-2	35	32	16	5	-6	8	13	4
12.89	14	20	14	15	-4	22	-4	1	-12	20	17	4
12.9	13	26	8	14	33	30	56	21	-1	18	17	-3
12.91	9	-5	3	10	21	23	2	14	-21	5	20	3
12.92	17	10	17	4	16	27	16	15	-8	3	12	1
12.93	14	-1	6	3	22	25	22	8	-15	14	12	4
12.94	18	17	10	14	18	32	9	47	-38	3	15	7
12.95	15	-6	15	13	25	30	18	-30	13	13	12	-2
12.96	13	17	9	11	10	27	21	-11	-5	16	18	14
12.97	14	23	2	-5	22	29	8	5	-7	20	14	0
12.98	15	7	9	2	24	28	20	3	-10	38	16	4
12.99	11	14	7	18	13	25	19	17	-28	13	18	4
13	21	12	16	15	24	30	27	-2	26	13	9	7
13.01	17	3	2	-27	26	27	8	12	7	10	15	-1
13.02	14	23	16	45	24	25	24	19	12	24	22	4
13.03	19	9	7	3	9	35	20	-1	-45	19	11	7
13.04	8	18	1	19	21	27	20	-21	8	19	11	-1
13.05	17	-4	18	-11	-3	20	24	32	-51	17	14	6
13.06	21	18	0	15	47	31	11	-25	24	16	21	10
13.07	18	14	14	0	17	28	8	0	-20	13	10	7
13.08	12	12	8	11	21	28	26	0	2	26	19	4
13.09	14	-4	18	2	10	24	5	12	-16	11	16	-1
13.1	7	29	6	9	36	28	69	12	10	14	17	5
13.11	15	21	15	12	29	38	-25	16	-16	19	14	7
13.12	19	-29	0	5	18	16	4	-1	3	151	18	1
13.13	13	25	11	12	23	26	22	-3	-6	-32	17	-2
13.14	21	5	0	9	42	32	17	3	0	-12	16	0
13.15	9	27	21	9	23	22	6	8	5	0	19	10
13.16	25	2	8	-13	33	27	15	8	0	7	8	3
13.17	12	10	8	27	15	27	9	10	3	18	17	3
13.18	15	17	14	5	32	28	6	9	6	16	13	8
13.19	14	-2	-1	6	11	27	8	6	-4	18	13	-1
13.2	17	20	19	10	2	23	10	15	19	10	16	3
13.21	14	29	0	-1	41	34	19	18	-6	19	13	-8
13.22	19	-11	21	26	2	31	14	8	12	18	11	17
13.23	17	33	1	-3	30	27	21	12	0	10	15	5
13.24	15	-5	8	20	28	28	40	16	10	22	20	4
13.25	18	32	8	5	23	32	23	6	-11	29	11	6
13.26	22	41	18	9	20	26	2	14	-1	26	17	6
13.27	12	-45	0	1	24	30	15	7	11	13	15	0
13.28	14	-23	12	30	17	29	19	11	0	8	19	4
13.29	18	63	3	0	26	30	28	19	9	15	12	4
13.3	16	-1	15	14	15	28	26	6	28	20	18	6
13.31	18	85	10	7	33	26	26	15	-21	6	27	8
13.32	19	-45	4	-40	18	26	1	10	1	28	14	1
13.33	14	34	10	64	17	29	4	1	0	5	14	12
13.34	17	-5	9	2	35	30	20	24	11	5	20	3
13.35	5	20	10	11	1	29	26	17	-1	8	10	8
13.36	32	5	6	10	7	26	5	19	-4	9	8	0
13.37	14	8	5	10	47	37	11	14	9	27	18	2
13.38	13	9	14	10	14	55	14	10	-27	-3	19	10
13.39	15	10	9	5	32	73	15	9	9	15	15	1
13.4	13	13	14	15	20	99	17	12	12	42	15	4
13.41	22	14	10	3	26	-4	9	12	-30	-18	18	5
13.42	20	0	15	19	28	28	19	10	-14	13	19	0
13.43	15	4	-14	12	24	-12	18	10	19	7	23	-1
13.44	13	23	24	6	18	52	12	6	-31	5	14	5
13.45	18	10	7	19	21	33	16	20	-28	1	12	9
13.46	13	12	14	9	19	24	19	8	-10	7	21	2
13.47	16	9	4	-18	31	26	18	13	-5	17	21	8
13.48	14	3	11	28	18	54	18	11	-7	8	10	5
13.49	21	14	5	8	27	23	144	0	-16	6	14	-2
13.5	12	26	10	4	31	166	112	58	26	17	17	11
13.51	18	-6	16	32	11	-45	-40	53	114	1	16	3
13.52	18	27	9	-2	36	28	110	98	-1	11	18	-1
13.53	25	0	7	20	21	25	19	-9	-22	18	19	9
13.54	15	16	9	-4	19	31	20	13	-52	18	18	7
13.55	11	21	4	9	29	28	28	6	1	22	20	7
13.56	15	9	8	19	20	29	21	31	-10	13	19	-5
13.57	13	11	13	7	19	22	26	4	1	20	16	12
13.58	20	-10	-8	5	35	26	27	10	-8	-13	16	3
13.59	18	6	23	17	26	27	6	31	-10	-6	8	12
13.6	12	27	3	-2	36	24	38	-2	-9	144	19	3
13.61	15	10	17	12	17	32	23	32	1	98	18	4
13.62	22	19	8	16	17	29	12	4	1	-80	18	2
13.63	22	-5	7	-39	35	30	11	1	3	25	15	1
13.64	15	23	9	75	24	27	5	42	1	19	23	5
13.65	18	15	10	11	39	32	16	-17	5	115	18	8
13.66	-7	2	23	4	25	24	11	-13	5	10	14	-1
13.67	38	20	2	4	-21	25	34	29	-2	62	16	2
13.68	15	4	0	13	68	31	28	12	7	-27	15	5
13.69	22	39	15	11	23	37	25	27	2	-4	12	2
13.7	20	2	2	8	29	22	9	80	-1	-3	22	3
13.71	14	-1	20	5	30	23	39	-45	2	26	14	9
13.72	17	35	7	17	20	27	3	4	4	10	24	4
13.73	16	-8	9	8	35	32	30	8	4	19	11	7
13.74	22	9	-6	27	32	26	13	9	9	12	20	2
13.75	16	17	19	21	30	27	10	25	8	17	23	4
13.76	16	-2	11	0	40	25	48	1	37	13	18	1
13.77	10	18	13	-2	23	34	33	18	35	9	14	7
13.78	18	18	1	-4	24	28	-8	6	16	13	15	3
13.79	19	4	13	35	44	31	26	8	7	23	21	4
13.8	15	20	8	1	5	26	1	18	7	22	19	0
13.81	23	8	14	3	32	31	17	-6	5	21	17	11
13.82	22	8	10	1	-2	29	-38	26	9	18	16	4
13.83	16	19	1	7	58	36	83	15	2	12	19	3
13.84	20	10	12	21	21	25	34	6	4	17	19	-2
13.85	15	6	14	11	30	30	-4	29	-3	25	18	6
13.86	14	13	6	9	41	32	42	4	11	16	20	6
13.87	11	2	14	48	24	24	18	21	9	29	20	2
13.88	12	190	7	32	32	24	3	3	-2	19	14	10
13.89	18	-45	-2	-2	37	25	53	9	5	20	22	4
13.9	25	8	12	30	33	29	-14	28	0	18	18	11
13.91	16	39	8	-26	30	30	16	8	-14	19	19	9
13.92	15	-4	11	39	28	29	27	19	-2	19	17	1
13.93	19	32	6	-19	16	27	15	12	44	21	20	7
13.94	15	-2	9	-32	41	30	10	-3	-41	21	17	1
13.95	13	10	7	37	15	23	27	12	2	14	19	11
13.96	20	20	13	1	28	24	10	1	-6	22	17	5
13.97	4	14	15	18	34	26	-3	-32	-4	10	19	5
13.98	29	24	3	31	-25	32	35	66	3	31	19	6
13.99	17	14	22	9	84	31	43	1	-10	21	16	8
14	17	-23	4	-2	41	26	10	3	-13	15	15	6
14.01	18	36	18	23	20	22	1	22	-1	14	21	1
14.02	20	-1	7	-14	36	27	51	19	12	19	18	9
14.03	19	134	5	43	25	23	-10	18	-78	22	21	12
14.04	19	-45	13	-18	37	29	25	12	77	21	19	4
14.05	14	-21	7	12	31	24	17	12	-6	8	12	4
14.06	17	52	8	12	29	25	8	14	0	19	18	6
14.07	17	-6	13	20	47	26	31	23	-6	27	19	5
14.08	15	7	8	16	23	29	15	17	-21	21	18	12
14.09	21	25	5	-15	33	28	8	-13	-6	8	19	2
14.1	17	13	15	28	40	30	28	1	10	9	18	4
14.11	21	11	6	21	26	27	27	31	-15	17	26	11
14.12	13	8	13	3	42	33	0	15	16	12	15	3
14.13	22	-6	5	27	-2	25	-37	12	-28	15	23	5
14.14	14	21	10	6	58	26	66	10	-65	9	17	14
14.15	26	22	15	-2	40	32	33	6	59	21	22	6
14.16	11	-9	4	18	35	29	11	29	-1	19	14	1
14.17	18	20	12	-5	34	26	21	-3	27	27	21	8
14.18	19	-4	6	12	39	30	23	0	-26	13	24	5
14.19	16	27	11	17	34	31	6	42	8	14	18	-46
14.2	13	11	7	7	48	30	33	-28	11	17	20	60
14.21	23	-41	11	24	39	22	5	3	4	9	17	-6
14.22	18	74	9	-18	25	29	12	18	24	9	23	3
14.23	15	-5	13	53	47	28	21	10	-8	5	16	10
14.24	22	22	4	-16	33	31	13	18	19	16	15	-2
14.25	19	11	13	-3	42	29	11	11	-47	18	15	8
14.26	16	17	6	22	44	23	21	6	26	1	25	5
14.27	27	16	11	9	26	24	3	-5	20	23	24	4
14.28	16	1	13	11	51	26	-12	0	-10	19	26	5
14.29	15	9	0	3	19	22	53	39	-14	14	21	3
14.3	20	40	15	1	54	30	11	0	15	21	24	-8
14.31	26	-21	7	24	35	28	31	15	-4	25	23	23
14.32	16	30	10	23	36	26	3	20	4	9	20	11
14.33	23	31	8	-24	42	24	23	1	9	30	21	7
14.34	19	-14	1	25	41	19	27	24	-5	15	19	5
14.35	15	6	15	6	31	27	0	15	5	17	29	9
14.36	21	-38	7	38	47	25	32	3	4	11	17	10
14.37	21	56	13	6	38	28	13	30	7	29	25	6
14.38	22	12	13	-7	44	23	15	5	-5	6	14	15
14.39	16	-2	6	11	41	27	23	2	-6	10	27	6
14.4	19	28	6	-11	36	22	-7	11	6	20	20	12
14.41	23	1	12	10	64	25	33	10	15	34	21	-5
14.42	16	8	10	4	30	29	6	1	-1	17	26	13
14.43	22	24	10	8	38	21	7	-16	-8	24	21	11
14.44	20	12	14	23	51	22	18	14	-3	26	28	16
14.45	17	20	13	14	44	31	14	30	5	19	17	8
14.46	36	7	16	-6	47	26	14	-12	0	21	29	4
14.47	21	-1	7	10	43	21	21	1	16	17	18	11
14.48	24	46	18	9	30	23	3	0	-13	26	24	4
14.49	17	-18	12	13	51	29	24	17	4	43	23	11
14.5	28	9	7	11	39	22	22	27	1	28	27	7
14.51	18	30	16	-12	45	27	5	6	9	20	22	18
14.52	13	-33	9	2	98	29	22	12	1	30	23	3
14.53	19	40	10	16	31	26	22	8	13	37	19	16
14.54	25	10	12	15	55	25	15	-10	22	39	17	6
14.55	19	9	4	27	40	22	6	0	2	52	28	7
14.56	15	26	17	-18	50	26	16	21	5	31	19	10
14.57	18	-3	4	11	48	25	19	2	0	15	23	4
14.58	19	26	14	11	36	28	-5	28	24	25	23	13
14.59	25	15	7	4	64	32	10	19	-3	38	23	4
14.6	15	-1	13	5	38	21	31	48	8	31	23	15
14.61	22	29	15	-6	36	27	-1	-1	0	20	20	7
14.62	19	9	8	17	52	29	29	35	9	28	18	8
14.63	15	9	10	22	37	23	7	6	8	76	20	12
14.64	27	26	7	-1	52	27	5	-19	-5	50	18	10
14.65	21	-11	5	15	44	29	31	25	5	36	21	11
14.66	21	16	12	-4	45	21	8	-3	2	27	23	9
14.67	20	-35	15	17	54	24	26	-13	4	17	18	10
14.68	24	47	7	15	43	22	13	14	7	26	19	5
14.69	19	21	9	5	43	19	-2	-9	25	12	16	11
14.7	25	5	12	4	56	21	45	75	2	20	27	16
14.71	10	15	16	-1	45	20	6	19	12	18	23	5
14.72	29	11	7	27	58	22	-4	-3	5	35	17	9
14.73	23	-1	4	28	48	22	37	33	9	25	24	4
14.74	22	32	9	-2	32	20	-13	-37	13	24	42	1
14.75	18	-3	7	-1	46	24	9	-18	1	19	15	10
14.76	18	14	12	10	58	28	38	-8	26	56	20	13
14.77	19	37	11	13	67	21	-3	-2	-3	54	31	13
14.78	26	4	15	12	49	24	39	19	8	46	19	3
14.79	19	19	7	5	47	19	-5	64	10	27	27	9
14.8	19	30	8	0	54	24	17	1	21	12	28	5
14.81	21	7	11	23	45	23	30	20	7	34	20	11
14.82	22	-20	8	19	65	22	0	-7	7	8	18	12
14.83	19	-33	14	6	46	28	20	-11	11	11	31	11
14.84	26	69	13	26	48	41	7	154	10	21	27	4
14.85	16	17	9	-18	56	8	9	-29	17	24	23	10
14.86	22	-1	4	17	60	27	50	16	8	40	25	12
14.87	22	22	19	17	59	28	-16	-39	14	38	24	4
14.88	15	4	8	14	66	19	21	34	3	19	21	10
14.89	22	12	7	19	52	22	13	1	18	14	26	13
14.9	21	23	5	-5	68	23	-2	-39	-41	-3	27	8
14.91	25	-2	12	31	57	22	43	59	52	31	30	14
14.92	26	35	14	11	59	21	6	19	19	29	20	9
14.93	22	-2	8	-5	76	34	6	-18	13	12	25	12
14.94	25	9	12	9	50	-6	28	11	7	19	26	21
14.95	21	22	8	-3	67	-3	3	0	12	10	25	10
14.96	24	2	6	29	69	0	21	10	2	12	27	7
14.97	23	7	13	19	50	27	17	26	30	14	25	10
14.98	22	8	10	23	77	21	-3	-33	2	19	26	4
14.99	27	6	8	15	64	22	24	30	1	8	29	15
15	29	29	17	25	72	12	-1	12	12	83	24	9
15.01	24	1	10	27	68	16	19	25	-58	19	23	10
15.02	23	11	11	-5	59	30	21	20	75	-4	28	17
15.03	21	18	4	5	141	6	0	56	11	38	29	16
15.04	25	-9	9	10	62	10	38	35	7	89	32	15
15.05	19	28	22	9	72	11	-13	-45	1	25	24	13
15.06	24	14	10	12	72	36	4	90	23	62	28	16
15.07	24	1	12	17	75	25	46	75	1	59	26	10
15.08	19	23	12	4	79	8	1	44	17	6	32	15
15.09	27	0	16	20	77	16	24	-9	10	43	29	17
15.1	23	22	19	14	70	38	13	-6	14	-80	25	7
15.11	26	13	2	5	87	17	1	18	19	114	30	6
15.12	18	-10	14	33	70	5	31	-1	12	65	28	14
15.13	27	27	-13	-3	87	23	-6	18	16	-23	34	17
15.14	28	7	29	3	79	17	18	5	20	98	18	9
15.15	24	9	15	15	77	16	22	-10	19	-8	27	12
15.16	16	24	7	4	87	16	5	-7	13	111	24	9
15.17	30	-5	16	16	89	18	30	0	14	-28	32	18
15.18	20	21	13	5	85	83	24	25	12	-17	36	9
15.19	28	10	5	-3	99	-21	-7	-1	31	3	22	21
15.2	34	-3	14	14	95	-7	23	27	35	19	29	11
15.21	28	25	2	2	92	2	1	31	36	22	25	15
15.22	27	0	13	13	98	15	23	8	28	34	24	18
15.23	22	20	8	15	79	17	18	3	25	18	30	11
15.24	26	17	6	2	105	16	2	-29	38	28	33	11
15.25	24	0	23	20	84	11	31	2	24	27	27	14
15.26	26	25	2	2	113	20	-45	-1	25	29	31	20
15.27	22	6	19	5	105	231	86	32	32	31	28	13
15.28	25	9	17	25	95	-45	33	-16	51	29	22	0
15.29	28	26	-5	-2	107	18	-4	34	41	35	29	36
15.3	32	4	22	12	110	-27	34	23	42	39	33	23
15.31	23	24	6	38	112	14	10	-13	52	33	28	19
15.32	26	8	9	-10	119	17	-2	-18	47	52	39	7
15.33	27	1	14	-3	105	17	39	22	55	70	31	18
15.34	29	27	4	25	131	12	-13	10	56	7	26	15
15.35	29	2	12	6	110	18	55	17	55	42	27	8
15.36	24	6	11	13	125	20	-12	17	42	31	33	15
15.37	31	29	10	1	124	86	-25	26	41	30	29	15
15.38	26	-14	16	19	125	11	56	30	79	39	39	5
15.39	28	37	8	25	140	75	17	1	87	33	29	11
15.4	31	4	16	2	143	11	12	26	57	37	33	19
15.41	26	2	10	18	134	46	26	26	75	34	31	11
15.42	30	26	8	-1	158	78	-3	27	111	43	37	6
15.43	31	-9	12	23	148	39	21	9	96	54	32	30
15.44	27	14	8	5	154	33	23	0	75	42	30	13
15.45	27	28	15	6	171	34	-10	-1	74	41	30	12
15.46	33	-3	15	21	162	7	36	38	83	28	33	12
15.47	31	29	2	7	181	49	3	39	103	33	29	18
15.48	32	6	17	26	212	11	21	56	88	52	41	30
15.49	32	8	11	-4	201	24	27	4	106	32	33	12
15.5	32	26	7	3	221	32	-14	60	80	33	37	16
15.51	33	-6	16	23	207	4	50	24	129	51	32	29
15.52	35	29	3	-5	233	42	0	3	104	61	36	23
15.53	30	18	19	14	252	10	19	47	111	31	33	19
15.54	39	-1	0	19	225	8	29	39	144	39	35	14
15.55	29	32	19	-1	275	40	-5	51	142	44	28	22
15.56	33	-8	16	19	293	-1	30	17	139	19	39	16
15.57	33	16	7	1	327	34	22	63	155	23	35	29
15.58	35	20	15	8	365	20	2	86	150	38	35	14
15.59	33	-2	15	14	379	3	39	60	236	36	37	10
15.6	34	38	4	7	453	43	8	82	213	25	36	18
15.61	37	3	12	11	537	4	16	91	189	37	36	24
15.62	37	7	10	17	594	25	33	101	223	30	36	33
15.63	41	44	15	17	709	30	-1	107	224	34	87	46
15.64	38	0	14	12	763	7	34	74	266	25	38	16
15.65	32	13	8	11	947	35	10	154	303	34	34	42
15.66	36	23	15	4	1023	19	19	183	261	23	39	22
15.67	42	-4	10	24	1095	14	32	186	382	30	37	82
15.68	38	37	23	16	1176	38	4	172	366	45	40	95
15.69	42	7	7	19	1269	1	37	203	355	32	38	53
15.7	31	13	8	2	1329	46	22	262	372	31	41	96
15.71	37	46	11	0	1454	23	7	270	429	47	44	137
15.72	37	-6	6	26	1416	14	46	360	384	76	44	67
15.73	43	27	11	8	1354	54	14	357	388	51	42	268
15.74	39	4	11	20	1385	15	16	421	372	33	41	465
15.75	45	2	2	16	1471	37	41	445	398	42	41	414
15.76	43	54	17	5	1586	37	16	487	473	24	39	513
15.77	44	-1	12	17	1343	15	50	495	546	23	66	697
15.78	44	56	14	12	1389	75	32	467	641	43	130	454
15.79	49	22	15	10	1391	37	20	524	488	58	234	559
15.8	39	-5	5	17	1284	64	75	553	534	60	380	470
15.81	49	33	21	1	1315	81	35	518	844	173	508	715
15.82	43	7	0	33	1332	60	66	547	614	62	950	844
15.83	45	9	16	-2	1149	128	89	500	688	295	805	750
15.84	48	30	14	11	1253	117	86	537	908	548	834	1154
15.85	48	-5	9	5	1136	163	141	510	932	538	1126	1617
15.86	45	27	19	11	1128	240	148	465	1020	970	1293	1258
15.87	56	15	14	8	1020	259	178	468	848	750	1377	1219
15.88	57	-5	13	36	1083	385	262	434	1282	555	1308	1223
15.89	48	32	11	2	1122	512	292	385	1712	748	1448	1642
15.9	48	3	11	16	927	618	415	458	1695	1176	1563	1293
15.91	42	9	18	20	812	818	536	394	1374	1021	1870	1103
15.92	67	46	14	4	805	889	650	363	1352	1138	1377	1073
15.93	53	-17	13	11	849	997	791	345	1440	1361	1638	1109
15.94	59	34	12	7	892	978	823	311	1412	972	1980	976
15.95	52	2	10	9	831	895	843	298	1390	1061	1721	821
15.96	60	9	14	22	774	896	860	279	1884	935	1548	857
15.97	57	27	14	9	727	814	783	280	1938	1308	1791	936
15.98	53	-4	9	17	634	821	793	257	1709	1077	1514	889
15.99	70	28	0	2	708	770	724	191	1587	1639	1412	945
16	62	16	29	23	658	716	686	260	1719	1545	1856	1021
16.01	65	-7	14	15	628	694	704	227	1531	1649	1873	802
16.02	69	33	4	8	676	641	606	175	1328	1852	1658	800
16.03	73	2	11	28	600	611	608	218	1478	1500	1804	729
16.04	68	5	13	7	590	550	582	152	1475	1569	1453	843
16.05	76	29	7	12	603	524	520	175	1531	1663	1489	579
16.06	78	-7	11	19	571	482	520	159	1770	1861	1315	574
16.07	74	27	14	5	528	435	454	117	1630	2041	1341	496
16.08	78	14	13	12	519	396	422	174	1480	1428	1307	470
16.09	84	8	16	15	528	388	437	135	1225	1516	1225	569
16.1	86	26	8	12	535	326	353	127	1278	1109	1221	563
16.11	80	-9	11	19	503	322	391	108	1288	1174	1117	519
16.12	87	18	15	-1	518	298	298	74	1246	1195	1014	493
16.13	88	32	11	16	572	250	279	123	1110	1042	1052	515
16.14	100	-6	23	10	528	261	275	81	967	1125	964	521
16.15	91	36	19	14	476	225	222	91	948	1178	1523	387
16.16	101	9	15	21	494	199	232	98	1060	1145	1522	417
16.17	99	6	13	13	558	197	208	36	904	1159	1373	426
16.18	107	34	7	9	487	150	158	97	829	954	1102	417
16.19	102	-10	27	24	462	187	199	74	838	1338	1011	389
16.2	117	28	6	13	485	152	138	71	787	901	971	372
16.21	113	10	16	15	430	112	147	70	829	820	1036	380
16.22	124	0	10	12	468	143	152	48	1036	864	919	401
16.23	124	43	6	7	414	86	92	33	875	735	1048	353
16.24	130	0	14	12	464	125	145	61	692	827	879	418
16.25	129	9	15	9	421	98	97	21	719	817	892	396
16.26	139	34	13	12	406	69	92	42	593	855	819	298
16.27	150	-10	15	24	385	124	123	18	628	983	833	352
16.28	154	50	12	11	332	93	64	37	604	961	1055	316
16.29	158	-6	24	11	311	82	91	67	477	777	907	277
16.3	169	0	20	11	298	93	84	10	445	852	948	334
16.31	179	44	19	14	275	39	39	45	505	747	983	257
16.32	197	-11	18	16	337	92	85	0	422	816	632	243
16.33	192	29	9	7	261	50	57	88	523	1153	903	287
16.34	212	24	22	6	218	47	45	59	485	878	842	301
16.35	224	-6	21	15	241	83	83	-5	403	660	842	288
16.36	233	40	16	9	209	33	27	38	430	733	708	261
16.37	250	2	22	18	213	75	73	74	469	1010	565	263
16.38	256	11	20	12	192	42	59	-6	424	1071	689	261
16.39	275	34	27	16	180	11	25	52	396	709	693	297
16.4	296	-3	24	18	227	73	71	36	335	656	582	203
16.41	319	33	20	17	212	20	43	38	331	692	581	416
16.42	340	12	27	14	189	54	62	19	335	834	525	361
16.43	356	-11	16	14	158	49	43	32	270	838	642	249
16.44	388	44	31	15	119	18	7	39	493	852	530	306
16.45	408	-6	40	15	124	70	73	27	690	924	582	277
16.46	443	23	38	17	113	24	22	-6	413	751	586	303
16.47	458	33	48	19	113	35	64	51	364	637	508	318
16.48	482	-8	47	7	126	52	65	42	252	604	671	335
16.49	495	48	55	5	110	3	-9	25	320	783	549	280
16.5	525	8	71	19	134	61	53	33	380	526	560	210
16.51	549	8	72	7	118	32	37	7	276	412	386	245
16.52	567	35	90	14	86	15	20	33	245	907	566	327
16.53	600	-8	116	38	105	64	65	10	310	590	346	271
16.54	600	44	112	11	75	5	11	19	606	505	380	236
16.55	621	179	111	18	83	43	43	10	340	376	374	293
16.56	625	-3	127	16	91	33	28	60	289	442	382	218
16.57	632	52	135	16	62	4	-1	22	304	405	468	177
16.58	640	10	148	30	151	60	55	0	349	339	443	326
16.59	633	17	142	19	78	3	20	3	685	335	334	215
16.6	638	44	130	33	72	34	23	18	457	389	411	171
16.61	642	-3	140	39	122	39	55	39	370	540	439	243
16.62	632	40	137	30	56	-6	-2	24	322	483	341	179
16.63	627	25	121	38	91	53	65	46	315	478	272	192
16.64	616	8	131	38	73	14	14	-18	171	594	263	181
16.65	602	54	117	49	48	9	13	35	241	421	677	160
16.66	603	5	102	50	74	64	55	5	306	425	282	215
16.67	587	39	115	40	45	-8	-11	45	234	347	315	231
16.68	565	40	94	65	61	59	36	38	290	482	274	201
16.69	556	10	72	66	75	12	28	-5	165	296	291	152
16.7	551	65	79	58	66	6	-15	53	239	533	353	165
16.71	560	23	139	95	78	65	44	11	183	380	369	233
16.72	526	36	97	59	53	-6	16	49	218	306	318	317
16.73	539	78	71	71	44	41	26	-8	226	353	359	412
16.74	532	26	52	87	62	19	51	20	145	300	260	274
16.75	526	73	64	71	27	4	-12	35	204	503	317	147
16.76	521	75	62	65	65	61	53	19	227	250	265	136
16.77	508	64	61	57	40	-2	10	-11	373	447	185	127
16.78	503	127	67	71	77	21	-6	35	167	305	315	130
16.79	520	98	45	87	111	46	47	5	164	287	254	188
16.8	616	134	50	71	95	-11	0	2	130	194	206	230
16.81	507	191	47	69	81	54	49	11	193	235	250	720
16.82	493	159	44	85	53	8	26	14	321	289	324	197
16.83	496	244	70	62	52	9	-9	62	521	229	157	181
16.84	479	257	27	97	79	50	51	-38	254	363	352	157
16.85	470	300	38	29	52	-11	9	29	502	276	262	185
16.86	483	377	32	53	55	38	9	12	337	234	308	240
16.87	481	389	30	52	62	20	47	30	315	258	327	142
16.88	467	467	27	69	60	-8	-19	0	327	395	200	134
16.89	472	457	25	32	48	61	64	-12	223	206	224	106
16.9	472	415	25	77	40	-7	6	8	302	191	162	102
16.91	444	499	30	119	29	20	22	34	132	249	168	100
16.92	448	397	21	81	46	43	51	16	146	321	172	153
16.93	455	435	30	34	18	-14	-13	15	158	240	205	250
16.94	421	498	14	41	80	60	42	14	115	265	107	214
16.95	421	374	24	27	216	-4	18	6	219	576	176	213
16.96	435	393	30	30	57	16	0	27	60	160	129	183
16.97	414	339	21	29	67	44	52	14	144	180	185	174
16.98	382	299	20	33	40	-18	-3	6	310	209	113	135
16.99	360	319	11	38	54	60	15	14	309	165	166	139
17	359	254	25	30	59	3	44	21	198	184	133	178
17.01	355	264	15	14	30	5	-3	17	131	203	172	118
17.02	323	285	23	26	51	51	39	18	179	209	183	83
17.03	299	183	32	15	40	-17	8	16	44	210	182	106
17.04	282	236	17	25	21	52	21	21	177	302	203	107
17.05	289	186	13	38	29	24	60	125	124	322	280	104
17.06	260	171	22	4	27	-45	-26	136	240	301	202	90
17.07	255	202	13	29	40	-17	49	131	96	122	262	84
17.08	240	107	22	58	42	-15	21	-9	122	122	154	292
17.09	192	115	16	91	25	8	-6	56	357	189	149	87
17.1	196	151	15	41	34	18	56	-45	144	197	207	111
17.11	181	114	18	-45	15	29	-8	32	426	132	167	70
17.12	161	118	12	28	37	52	24	28	217	166	122	68
17.13	172	114	19	-20	39	58	43	-34	169	131	81	171
17.14	161	112	16	40	25	-32	-24	-24	174	170	104	310
17.15	149	89	21	-7	51	-40	65	0	130	175	200	120
17.16	131	81	23	15	36	-17	-4	-34	166	129	90	49
17.17	108	77	17	21	31	-4	8	83	177	207	169	48
17.18	103	57	21	17	75	0	56	44	98	115	140	35
17.19	101	63	18	37	23	15	-26	23	96	118	128	41
17.2	107	59	13	11	53	13	47	27	99	129	97	35
17.21	83	55	21	22	30	17	13	-41	39	211	62	70
17.22	84	56	13	11	65	16	-19	20	84	185	71	-3
17.23	74	53	20	15	48	17	73	-8	51	218	112	40
17.24	66	45	15	14	32	21	-28	46	27	55	79	39
17.25	72	50	11	12	48	19	41	60	108	91	68	75
17.26	66	50	21	27	46	15	42	23	282	-79	137	59
17.27	62	36	17	5	25	20	-25	42	181	120	102	38
17.28	52	39	18	3	61	16	74	34	224	94	87	27
17.29	60	44	16	27	36	21	-8	1	173	94	125	44
17.3	62	41	13	9	38	17	12	70	77	116	108	28
17.31	45	31	24	27	39	14	53	11	23	84	139	54
17.32	39	31	9	14	27	22	-30	41	263	75	98	28
17.33	44	28	18	22	41	18	52	18	176	142	53	36
17.34	43	33	20	26	47	16	19	-1	130	90	79	28
17.35	49	27	10	-9	24	2	-14	34	161	72	87	9
17.36	46	39	24	3	49	36	67	-14	109	42	105	60
17.37	43	32	7	38	29	18	-19	-23	111	69	40	181
17.38	53	32	18	0	24	22	34	37	108	72	70	77
17.39	72	22	18	11	33	13	39	-21	99	40	70	39
17.4	35	28	15	17	15	157	-25	19	52	133	73	28
17.41	39	33	18	24	39	91	68	42	34	154	93	34
17.42	41	30	13	16	24	149	-14	-35	60	65	64	92
17.43	33	22	14	8	36	91	4	43	77	80	70	183
17.44	42	28	14	18	59	-1	28	-13	81	153	53	82
17.45	43	21	14	11	51	28	-22	-8	53	123	58	147
17.46	30	29	19	15	37	49	81	3	73	134	52	69
17.47	35	18	17	12	31	-29	-8	-14	146	107	32	32
17.48	25	27	10	18	25	71	10	26	88	69	37	84
17.49	31	18	21	16	36	7	50	-9	154	192	39	28
17.5	31	28	19	11	26	7	-36	13	140	56	33	15
17.51	34	25	25	24	54	57	44	34	123	51	34	24
17.52	55	13	14	17	53	-39	55	5	72	119	49	38
17.53	36	20	14	9	33	51	-5	10	35	70	38	106
17.54	26	27	22	10	49	10	82	26	83	41	49	21
17.55	33	18	14	23	37	9	95	14	65	84	38	19
17.56	28	41	20	5	43	67	182	24	65	69	39	14
17.57	35	20	24	16	44	-11	330	9	79	45	34	28
17.58	25	24	10	20	39	31	41	18	67	55	67	24
17.59	27	15	22	5	49	32	60	5	73	87	54	20
17.6	26	24	10	11	50	-33	22	15	94	50	70	21
17.61	30	20	17	25	26	82	-11	15	44	24	83	25
17.62	36	15	15	8	34	-5	47	16	84	72	65	14
17.63	29	18	13	20	18	12	-9	9	70	35	83	26
17.64	21	21	23	13	43	52	32	17	56	80	56	15
17.65	28	18	11	15	44	-21	30	18	30	55	18	17
17.66	28	28	18	7	33	70	-31	15	28	80	42	-60
17.67	25	29	22	13	47	-9	72	20	24	106	50	-3
17.68	27	19	12	15	32	1	-7	17	42	43	14	-14
17.69	32	18	23	22	30	63	22	15	43	62	21	55
17.7	20	21	18	20	32	-23	64	18	68	28	50	-2
17.71	23	13	18	9	35	33	-29	12	72	49	22	19
17.72	30	20	14	16	35	15	68	49	53	91	90	19
17.73	29	15	11	13	31	-18	7	219	47	94	46	7
17.74	26	16	18	14	31	82	-3	105	64	39	60	5
17.75	28	27	20	18	27	-9	64	245	51	42	90	17
17.76	19	8	2	18	48	17	-24	36	51	52	9	13
17.77	29	21	19	14	36	64	41	64	32	29	22	5
17.78	28	20	12	18	27	-21	36	42	39	55	23	8
17.79	21	17	19	17	23	67	-36	42	62	37	43	6
17.8	25	21	21	17	34	-2	69	24	63	25	17	11
17.81	24	9	11	19	20	3	-5	4	47	24	20	7
17.82	22	21	28	6	26	56	11	43	62	36	8	1
17.83	31	23	12	20	19	-33	52	15	29	45	50	11
17.84	20	24	24	14	22	79	-29	109	39	52	30	19
17.85	23	21	17	19	33	5	66	67	47	28	29	17
17.86	24	18	11	14	26	-24	-3	45	29	65	2	9
17.87	26	15	27	16	26	56	-28	202	74	33	16	10
17.88	23	27	12	15	34	9	70	43	50	31	20	9
17.89	26	13	15	12	22	43	-6	14	41	61	21	10
17.9	21	18	17	12	40	45	3	50	91	55	43	16
17.91	28	15	14	18	25	-21	50	13	78	37	40	14
17.92	26	18	17	12	30	75	-40	30	52	85	14	7
17.93	26	26	15	23	33	-17	86	22	70	106	20	5
17.94	24	30	14	17	32	9	8	20	92	73	15	3
17.95	19	22	25	11	49	64	11	42	44	75	18	9
17.96	23	17	13	10	42	-26	56	-18	79	34	12	11
17.97	23	16	17	16	47	61	-40	33	60	13	69	16
17.98	38	23	13	10	42	80	43	2	75	45	106	12
17.99	43	27	18	20	30	-1	9	21	150	41	37	11
18	49	15	19	14	30	67	-16	14	69	25	27	9
18.01	63	20	10	16	35	-32	43	0	31	15	29	9
18.02	300	18	19	17	42	60	-30	48	15	9	23	9
18.03	50	13	15	19	33	29	-32	34	76	16	16	34
18.04	42	17	13	18	29	-22	-3	8	39	35	37	-1
18.05	39	19	20	15	23	86	24	25	44	23	17	9
18.06	28	21	17	17	30	-18	-14	20	30	29	56	5
18.07	40	21	15	12	24	16	-17	11	28	57	39	10
18.08	33	15	18	20	27	56	-8	27	55	45	25	11
18.09	21	20	12	14	20	-30	87	-2	53	27	31	6
18.1	17	21	22	17	21	74	20	38	35	39	25	11
18.11	37	28	9	14	32	-4	47	12	4	33	23	13
18.12	25	16	19	16	47	7	18	11	-5	42	35	11
18.13	29	19	20	16	52	58	22	37	11	66	42	11
18.14	29	15	16	15	35	-33	42	13	11	477	25	10
18.15	25	13	18	20	18	69	-2	-18	4	-66	21	1
18.16	19	19	19	16	37	10	-5	45	26	-9	12	7
18.17	27	23	13	15	27	-20	37	-1	86	-4	15	6
18.18	24	20	25	18	19	73	-45	49	11	7	25	8
18.19	21	19	8	15	34	-24	69	1	22	74	21	10
18.2	19	19	25	20	28	41	-43	-3	17	16	12	2
18.21	24	17	10	12	34	43	-21	36	3	30	15	4
18.22	37	18	16	15	42	-25	26	23	10	26	8	10
18.23	35	17	19	18	53	78	-45	21	20	48	2	13
18.24	22	19	17	16	60	-18	18	19	11	33	3	5
18.25	24	20	23	16	30	21	26	-11	12	26	6	6
18.26	25	21	18	11	32	48	-15	25	7	11	4	4
18.27	41	18	15	12	34	-24	14	24	37	36	19	1
18.28	128	21	21	20	22	72	18	28	11	14	3	4
18.29	49	16	16	18	32	-7	6	21	21	28	4	10
18.3	22	18	15	15	24	0	29	-4	13	12	2	-6
18.31	25	13	19	17	35	80	11	22	33	12	12	16
18.32	28	21	14	17	49	-31	20	21	21	38	2	-14
18.33	20	22	18	18	37	49	17	26	54	54	19	2
18.34	29	17	14	21	43	27	10	25	35	26	7	13
18.35	30	19	24	13	29	-25	27	14	2	13	24	5
18.36	33	14	17	13	21	83	16	0	28	22	15	11
18.37	25	16	16	14	38	-18	14	45	26	26	28	2
18.38	21	23	19	23	44	27	18	-2	18	-2	19	2
18.39	27	19	19	23	12	55	16	28	1	29	14	-3
18.4	17	14	18	16	27	-33	17	-13	28	47	55	1
18.41	17	24	20	18	20	68	10	35	14	23	13	2
18.42	30	12	12	17	60	-1	14	9	10	21	35	7
18.43	21	16	23	19	18	-6	25	25	20	0	36	8
18.44	20	14	18	16	29	67	19	19	26	20	36	-2
18.45	24	20	16	17	40	-31	15	14	3	7	26	15
18.46	25	18	26	16	26	61	34	37	36	28	4	6
18.47	26	14	14	16	34	22	26	32	26	10	21	14
18.48	23	12	22	17	22	-17	22	-1	29	17	28	4
18.49	23	18	15	6	26	70	25	34	19	7	19	16
18.5	20	16	8	19	32	-16	27	28	9	5	15	3
18.51	26	22	28	17	18	36	110	-28	4	26	29	1
18.52	28	13	14	15	25	48	39	45	32	16	33	-1
18.53	24	19	18	14	27	-31	35	43	6	14	1	9
18.54	20	19	19	15	17	46	24	8	7	5	23	7
18.55	27	15	11	19	30	19	17	23	22	2	18	19
18.56	21	18	22	6	17	10	35	5	21	23	-11	13
18.57	22	24	8	24	25	62	-7	45	3	59	16	16
18.58	25	16	16	16	23	-36	39	12	9	36	34	10
18.59	20	16	19	23	17	59	29	15	9	47	22	80
18.6	23	16	7	7	28	17	-21	43	8	62	32	-1
18.61	24	14	27	17	18	-12	55	-2	21	34	-19	12
18.62	24	21	17	18	16	78	-5	37	46	35	23	10
18.63	20	15	23	16	28	-23	14	15	80	44	12	7
18.64	18	21	14	18	17	29	46	3	89	26	12	5
18.65	27	16	14	18	29	49	-11	38	4	62	17	8
18.66	23	16	24	18	18	-25	53	13	0	22	2	9
18.67	22	20	14	14	14	89	-2	35	15	50	40	6
18.68	24	17	16	17	24	-18	12	12	46	32	15	8
18.69	21	14	17	19	17	14	56	8	84	17	34	9
18.7	25	19	15	14	21	70	-6	34	79	31	17	6
18.71	27	18	18	12	24	-33	67	6	47	17	24	7
18.72	16	16	25	56	18	72	19	13	30	15	12	2
18.73	22	24	16	13	28	2	7	44	16	35	9	15
18.74	25	16	22	11	15	-29	62	2	0	44	29	7
18.75	17	15	14	13	16	99	0	30	9	20	31	10
18.76	29	17	18	15	25	-31	48	21	-1	24	17	3
18.77	18	20	17	18	22	51	40	3	6	55	15	2
18.78	26	15	17	13	20	23	-34	41	14	-80	33	4
18.79	23	20	21	14	22	-37	62	0	28	118	18	2
18.8	18	15	15	13	13	105	-5	34	21	27	16	-5
18.81	24	17	17	19	23	-29	19	25	3	249	22	9
18.82	20	24	21	10	17	29	155	19	10	61	30	5
18.83	21	22	14	15	24	-45	-45	-45	-28	-6	11	22
18.84	22	17	20	19	22	189	-45	74	45	149	0	5
18.85	18	29	12	12	21	83	20	108	44	-15	15	9
18.86	29	-7	15	25	25	-45	-4	36	25	-72	17	22
18.87	20	19	17	13	15	61	24	-42	5	208	24	55
18.88	21	22	12	8	22	49	13	-34	8	-76	26	115
18.89	23	15	23	24	17	-45	3	16	12	113	21	22
18.9	27	17	11	14	15	54	37	20	24	-49	23	-10
18.91	21	20	24	20	28	13	6	68	5	-35	12	13
18.92	20	17	19	18	18	-27	37	25	36	-14	17	8
18.93	20	16	14	13	11	54	19	53	29	-17	10	26
18.94	23	22	20	13	22	4	0	-5	27	3	64	13
18.95	23	24	18	12	16	7	46	5	63	27	15	6
18.96	26	14	16	19	17	65	-9	70	3	5	13	7
18.97	19	20	16	20	23	-28	22	-11	21	-7	12	2
18.98	27	18	14	18	15	50	32	34	8	4	18	3
18.99	22	9	23	14	22	-1	7	4	4	16	8	5
19	20	19	14	5	17	3	49	25	20	10	10	9
19.01	31	18	11	19	14	48	5	49	11	8	27	-3
19.02	24	15	26	24	36	-7	7	-18	15	10	18	6
19.03	20	20	14	16	10	13	43	40	24	6	14	0
19.04	19	18	18	16	28	3	-8	29	-10	23	3	9
19.05	17	15	19	20	12	-22	39	-6	96	77	2	1
19.06	30	16	20	16	12	55	24	45	-12	36	21	9
19.07	21	17	28	45	28	33	-1	9	-23	-7	8	1
19.08	26	21	17	19	13	21	35	13	31	-15	-2	12
19.09	25	24	18	16	21	29	5	46	-8	6	6	2
19.1	19	17	17	9	24	-18	19	-5	36	-6	13	8
19.11	16	14	16	0	15	47	33	51	13	32	12	4
19.12	24	19	20	43	30	2	0	3	-13	-2	7	5
19.13	21	21	14	-4	23	34	23	1	39	37	11	7
19.14	17	25	18	43	14	33	18	38	6	15	7	0
19.15	21	12	11	42	28	-17	27	-3	25	-1	1	12
19.16	26	14	18	9	10	23	22	3	111	30	12	-7
19.17	15	21	17	31	24	24	0	39	-59	40	52	3
19.18	34	13	23	25	13	-13	41	2	-18	42	6	-1
19.19	20	24	19	1	20	46	8	36	-4	25	28	27
19.2	20	15	16	25	21	-7	11	-4	5	38	18	20
19.21	16	19	19	-1	10	33	31	27	19	35	35	5
19.22	27	23	20	31	29	48	-1	47	15	24	-40	0
19.23	28	13	20	14	16	-26	39	-14	14	40	-9	6
19.24	26	20	22	23	12	59	17	59	8	40	24	5
19.25	25	22	15	-17	29	-13	-2	1	-9	31	12	6
19.26	19	17	9	-9	12	21	27	2	10	25	10	8
19.27	29	14	26	17	8	12	9	36	25	11	9	5
19.28	21	16	14	46	20	10	21	0	-4	15	4	4
19.29	23	24	13	43	19	36	37	44	10	18	21	3
19.3	24	19	32	0	38	14	10	8	-4	35	19	9
19.31	21	13	8	94	13	-31	24	-9	15	10	10	46
19.32	17	19	31	-30	3	85	17	54	0	35	13	-6
19.33	21	13	10	91	41	-17	7	-11	-19	-35	9	1
19.34	17	18	23	9	19	27	41	36	5	129	14	18
19.35	34	18	18	-42	13	68	15	26	-39	-80	19	8
19.36	18	23	19	91	26	-8	14	7	6	-80	17	40
19.37	29	18	18	-33	21	55	32	52	59	345	29	1
19.38	15	27	17	151	19	0	-12	-3	-5	-16	24	72
19.39	32	19	15	-45	15	7	19	25	11	17	12	18
19.4	20	20	22	35	21	62	21	54	15	6	4	-50
19.41	21	19	19	21	21	0	6	-19	29	14	15	66
19.42	21	15	14	11	27	36	18	46	42	17	24	-23
19.43	19	23	22	72	24	17	24	8	46	22	0	-40
19.44	32	12	10	-7	24	17	35	-13	28	63	10	-28
19.45	18	21	14	-45	14	57	20	16	-10	20	19	22
19.46	28	16	22	29	30	-45	25	0	15	49	16	1
19.47	17	22	12	57	18	39	41	20	19	71	13	37
19.48	26	16	25	11	27	30	-22	20	17	69	4	124
19.49	20	20	23	202	17	-41	24	-21	16	127	8	-34
19.5	13	22	16	-39	19	5	69	113	14	76	11	-47
19.51	31	18	16	76	10	12	-16	-45	22	47	11	32
19.52	25	15	14	-25	18	17	46	0	13	38	14	6
19.53	26	19	21	3	24	24	30	114	-9	48	19	-14
19.54	21	22	18	132	42	12	24	-45	28	89	9	4
19.55	20	25	27	-45	8	29	52	82	18	24	27	-18
19.56	16	15	11	44	16	13	-6	12	12	82	11	11
19.57	25	27	20	1	33	33	31	-25	57	29	-47	18
19.58	21	12	24	17	24	86	21	-4	8	-80	-14	5
19.59	26	15	13	185	22	-18	-45	14	5	225	19	-26
19.6	19	23	19	-3	8	41	109	19	155	-80	-5	26
19.61	29	23	22	97	35	-3	-20	20	-30	72	15	18
19.62	19	20	16	52	29	-24	-3	18	-33	88	6	28
19.63	24	15	21	-45	3	18	79	15	13	33	3	13
19.64	18	22	20	153	33	23	-24	21	10	58	9	45
19.65	21	17	16	-45	10	11	82	48	11	113	3	49
19.66	26	22	16	-45	17	20	-43	19	-27	96	93	42
19.67	28	21	6	118	21	12	13	15	39	109	8	117
19.68	23	15	27	24	14	28	-45	22	51	97	17	-80
19.69	31	24	16	82	52	34	60	1	-32	1	5	118
19.7	10	15	17	-43	18	22	49	32	-12	-25	73	-32
19.71	18	25	19	-45	37	16	40	20	6	124	-14	65
19.72	18	13	17	168	42	17	-10	8	-80	137	48	34
19.73	34	18	22	-45	18	9	41	24	202	1	-80	9
19.74	9	21	12	106	20	17	17	21	-80	-1	32	-71
19.75	36	20	20	69	24	-7	-45	23	94	8	75	91
19.76	22	20	20	-45	27	16	-10	17	-26	26	-37	19
19.77	17	30	15	-45	25	17	16	16	25	-12	-5	18
19.78	11	-9	21	10	33	18	18	-2	28	106	62	14
19.79	31	28	18	132	28	15	17	22	-6	169	41	6
19.8	13	19	15	-45	33	20	16	19	98	140	15	68
19.81	30	18	21	250	2	17	22	19	-3	37	5	-63
19.82	27	20	9	59	37	14	19	19	3	24	163	-31
19.83	22	14	27	73	22	24	17	24	-6	0	-43	-29
19.84	30	20	15	-16	7	16	15	17	-4	7	-6	-80
19.85	26	14	15	42	38	18	26	19	-8	-7	-11	398
19.86	18	20	20	-32	7	18	15	23	-40	9	-3	-74
19.87	28	18	14	78	13	16	18	17	25	66	-3	-38
19.88	8	25	18	-45	32	25	18	17	-2	-44	5	-24
19.89	25	21	14	110	12	20	27	15	-1	44	3	-26
19.9	11	17	18	55	25	21	19	21	24	11	9	-4
19.91	25	8	24	5	26	21	16	15	-8	11	4	-18
19.92	30	25	13	53	12	20	15	18	-12	48	8	-8
19.93	31	17	26	45	23	19	16	24	-4	-2	7	3
19.94	13	20	14	-37	14	19	22	24	25	62	7	1
19.95	29	19	10	89	30	16	23	19	9	30	81	4
19.96	24	21	33	-5	15	20	21	18	-43	23	0	-5
19.97	22	17	12	-33	17	27	16	29	-7	-25	0	2
[truncated: 12 more rows]
