# Supplementary material for: Structural polymorphism of α-synuclein fibrils alters the pathway of Hsc70-mediated disaggregation
Source: EMBO J. 2025 Oct 6;44(22):6499–526. doi: 10.1038/s44318-025-00573-3 (PMC12623964; doi:10.1038/s44318-025-00573-3)
Supplement: Supplementary file 6 — Source data Fig. 4 [file 44318_2025_573_MOESM6_ESM.zip]

Archive with 42 entries (34 files):
- Figure 4/
- __MACOSX/._Figure 4
- Figure 4/.DS_Store
- __MACOSX/Figure 4/._.DS_Store
- Figure 4/4E/
- __MACOSX/Figure 4/._4E
- Figure 4/4B/
- __MACOSX/Figure 4/._4B
- Figure 4/4D/
- __MACOSX/Figure 4/._4D
- Figure 4/4A/
- __MACOSX/Figure 4/._4A
- Figure 4/4F/
- __MACOSX/Figure 4/._4F
- Figure 4/4H/
- __MACOSX/Figure 4/._4H
- Figure 4/4G/
- __MACOSX/Figure 4/._4G
- Figure 4/4E/seeding.xlsx
- __MACOSX/Figure 4/4E/._seeding.xlsx
- Figure 4/4B/seeding.xlsx
- __MACOSX/Figure 4/4B/._seeding.xlsx
- Figure 4/4D/EM_F65_NoDisaggreation_Disagg(totalreaction).TIF
- __MACOSX/Figure 4/4D/._EM_F65_NoDisaggreation_Disagg(totalreaction).TIF
- Figure 4/4D/EM_F65_NoDisaggreation_FragmentsOligomers.TIF
- __MACOSX/Figure 4/4D/._EM_F65_NoDisaggreation_FragmentsOligomers.TIF
- Figure 4/4D/EM_F65_Disaggreation_Disagg(totalreaction).TIF
- __MACOSX/Figure 4/4D/._EM_F65_Disaggreation_Disagg(totalreaction).TIF
- Figure 4/4D/EM_F65_Disaggreation_FragmentsOligomers..TIF
- __MACOSX/Figure 4/4D/._EM_F65_Disaggreation_FragmentsOligomers..TIF
- Figure 4/4D/EM_F65_Disaggreation_Monomers.TIF
- __MACOSX/Figure 4/4D/._EM_F65_Disaggreation_Monomers.TIF
- Figure 4/4D/EM_F65_NoDisaggreation_Monomers.TIF
- __MACOSX/Figure 4/4D/._EM_F65_NoDisaggreation_Monomers.TIF
- Figure 4/4A/seeding.xlsx
- __MACOSX/Figure 4/4A/._seeding.xlsx
- Figure 4/4F/seeding.xlsx
- __MACOSX/Figure 4/4F/._seeding.xlsx
- Figure 4/4H/seeding.xlsx
- __MACOSX/Figure 4/4H/._seeding.xlsx
- Figure 4/4G/seeding.xlsx
- __MACOSX/Figure 4/4G/._seeding.xlsx
