# Supplementary material for: Structural polymorphism of α-synuclein fibrils alters the pathway of Hsc70-mediated disaggregation
Source: EMBO J. 2025 Oct 6;44(22):6499–526. doi: 10.1038/s44318-025-00573-3 (PMC12623964; doi:10.1038/s44318-025-00573-3)
Supplement: Supplementary file 6 — Source data Fig. 4 [file 44318_2025_573_MOESM6_ESM.zip › Figure 4/4E/seeding.xlsx]

## Sheet: Data
	FM				F65
time (h)	Disag	Fragments/Oligomers	Monomers		Disag	Fragments/Oligomers	Monomers
0	961	271	530		452	264	390
0.111111	1154	277	635		521	260	454
0.222222	1326	264	774		626	257	533
0.333333	1567	267	868		724	257	591
0.444445	1739	265	953		806	260	659
0.555556	1870	263	1025		877	264	718
0.666667	2011	258	1089		943	262	746
0.777778	2147	261	1132		1013	261	798
0.888889	2289	256	1194		1078	265	850
1	2353	258	1242		1153	266	894
1.11111	2480	260	1300		1210	266	935
1.22222	2611	261	1348		1275	268	982
1.33333	2679	261	1411		1335	268	1028
1.44444	2805	260	1460		1391	264	1056
1.55556	2926	262	1521		1451	267	1103
1.66667	3018	262	1567		1516	272	1144
1.77778	3137	261	1625		1583	270	1178
1.88889	3155	259	1686		1634	273	1212
2	3217	266	1726		1687	272	1254
2.11111	3387	262	1772		1739	270	1285
2.22222	3465	258	1825		1786	271	1325
2.33333	3496	264	1885		1865	273	1370
2.44444	3536	262	1945		1925	272	1407
2.55556	3669	266	1998		1976	279	1450
2.66667	3829	266	2049		2023	275	1478
2.77778	3944	262	2106		2088	275	1509
2.88889	3971	264	2157		2112	277	1544
3	4057	260	2220		2198	275	1571
3.11111	4228	265	2287		2244	278	1603
3.22222	4252	269	2332		2288	276	1642
3.33333	4299	265	2364		2346	280	1670
3.44444	4312	262	2438		2394	278	1701
3.55556	4343	259	2466		2475	278	1747
3.66667	4438	264	2554		2510	279	1779
3.77778	4501	260	2599		2549	283	1810
3.88889	4676	262	2631		2610	277	1832
4	4671	266	2655		2684	282	1887
4.11111	4734	264	2718		2702	281	1919
4.22222	4802	263	2775		2774	284	1940
4.33333	4885	267	2807		2826	283	1974
4.44444	5005	263	2870		2871	280	1988
4.55556	5062	264	2895		2940	284	2036
4.66667	5111	268	2928		2983	284	2067
4.77778	5110	268	2994		3036	283	2097
4.88889	5262	267	3072		3091	280	2156
5	5391	265	3078		3138	285	2148
5.11111	5416	264	3121		3200	281	2192
5.22222	5545	268	3165		3214	285	2229
5.33333	5547	268	3213		3264	286	2253
5.44444	5675	267	3210		3304	281	2299
5.55556	5572	266	3268		3360	284	2309
5.66667	5778	268	3270		3397	284	2344
5.77778	5809	270	3311		3428	282	2364
5.88889	5846	267	3326		3475	285	2403
6	5917	268	3384		3509	286	2414
6.11111	5949	269	3405		3540	284	2431
6.22222	5975	271	3437		3599	287	2475
6.33333	6161	266	3467		3631	289	2487
6.44444	6121	267	3489		3665	285	2510
6.55556	6121	265	3480		3709	289	2545
6.66667	6184	268	3530		3761	286	2576
6.77778	6213	268	3532		3788	287	2573
6.88889	6406	268	3570		3829	289	2606
7	6371	267	3588		3888	288	2644
7.11111	6424	272	3640		3917	287	2644
7.22222	6503	272	3643		3924	288	2667
7.33333	6644	268	3657		3934	292	2702
7.44444	6601	274	3673		3999	288	2727
7.55556	6656	272	3733		4047	287	2717
7.66667	6677	266	3736		4058	290	2756
7.77778	6605	272	3744		4134	289	2767
7.88889	6766	274	3770		4148	292	2779
8	6798	270	3788		4170	290	2808
8.11111	6855	276	3800		4198	293	2828
8.22222	6884	274	3811		4249	295	2842
8.33333	6900	272	3834		4249	290	2856
8.44444	6959	270	3835		4270	294	2880
8.55556	7022	271	3861		4344	293	2906
8.66667	7007	271	3877		4383	295	2934
8.77778	7102	273	3857		4372	288	2935
8.88889	7100	269	3892		4422	295	2961
9	7047	267	3888		4443	290	2980
9.11111	7095	272	3943		4484	297	3001
9.22222	7144	270	3970		4511	294	3010
9.33333	7209	271	3968		4540	289	3014
9.44444	7216	276	3957		4549	295	3029
9.55556	7222	271	3993		4571	296	3027
9.66667	7366	272	4000		4590	294	3048
9.77778	7346	272	3986		4662	296	3074
9.88889	7373	273	4032		4664	296	3084
10	7470	274	4035		4734	297	3126
