# Supplementary material for: Structural polymorphism of α-synuclein fibrils alters the pathway of Hsc70-mediated disaggregation
Source: EMBO J. 2025 Oct 6;44(22):6499–526. doi: 10.1038/s44318-025-00573-3 (PMC12623964; doi:10.1038/s44318-025-00573-3)
Supplement: Supplementary file 6 — Source data Fig. 4 [file 44318_2025_573_MOESM6_ESM.zip › Figure 4/4B/seeding.xlsx]

## Sheet: Data
FM																																		F65
	1									2												3												1										2
time(h)	Fibrils			Disagg		No Disagg		No seed		time (h)	Fibrils			Disagg			No Disagg			No seed		time (h)	Fibrils			Disag			No Disagg			No Seed		time (h)	F65			Disagg		No Disagg		No Seed		time (h)	Fibrils			Disagg
0	2627	2587	2265	2303	2224	2076	2032	232		0	680	650	614	814	802	812	764	756	763	241		0	38977	34138	29400	25288	28960	22644	19686	18278	16921	2859		0	4764	4797	4483	3138	2901	3048	3146	232		0	431	435	429	485	478
0.166667	4649	4525	4087	4298	4440	4033	4088	244		0.111111	1069	1023	962	973	959	979	921	926	925	247		0.166667	53338	47180	39726	32956	39209	29308	28524	27194	23982	3050		0.166667	8237	8230	7619	5567	5387	6203	6340	244		0.111111	685	706	724	550	543
0.333333	6487	6429	5533	5120	5450	4926	4825	252		0.222222	1831	1673	1575	1178	1170	1184	1127	1133	1136	251		0.333333	61852	52539	45646	37086	43806	33001	31710	30223	27893	3124		0.333333	11708	11582	10766	6794	6617	7729	7864	252		0.222222	1230	1261	1261	655	651
0.5	8019	7735	6943	5557	5724	5289	5269	250		0.333333	2735	2557	2339	1357	1338	1360	1340	1326	1355	257		0.5	68434	59664	49303	38490	44643	33072	33559	31789	27973	3133		0.5	14588	14521	13447	7733	7369	8712	8805	250		0.333333	1976	1980	1966	753	733
0.666667	9481	9063	8016	6014	6079	5614	5712	250		0.444445	3726	3372	3094	1499	1487	1500	1523	1506	1523	263		0.666667	72776	65142	53474	39449	46159	33755	33846	31407	29672	3156		0.666667	16830	16774	15523	8587	8240	9488	9642	250		0.444445	2779	2794	2733	838	818
0.833333	10391	10215	8894	6213	6478	6088	5973	245		0.555556	4660	4212	3994	1617	1604	1612	1686	1670	1672	264		0.833333	81114	66842	57594	41489	47943	36070	34801	34062	29720	3127		0.833333	18812	18681	17471	9308	8937	9963	9952	245		0.555556	3646	3628	3537	913	888
1	11125	11098	9936	6403	6552	6255	6338	246		0.666667	5523	5289	4895	1720	1718	1718	1836	1837	1834	267		1	81481	70159	60038	40111	47910	35538	34759	33679	30630	3119		1	20454	20283	18801	9844	9526	10488	10482	246		0.666667	4500	4467	4339	986	956
1.16667	12251	12075	10697	6662	6803	6497	6531	249		0.777778	6515	6218	5782	1837	1799	1823	1984	1979	1967	264		1.16667	83239	74903	63540	40025	47067	34762	36168	34308	30885	3062		1.16667	22177	21918	20305	10248	9899	10739	10855	249		0.777778	5342	5295	5201	1061	1035
1.33333	13100	13064	11469	6680	6736	6702	6656	249		0.888889	7376	7233	6591	1929	1899	1923	2113	2121	2107	260		1.33333	87681	78022	66050	39922	49441	35848	37758	35374	31292	3041		1.33333	23588	23287	21551	10525	10167	11142	11275	249		0.888889	6132	6158	5955	1133	1102
1.5	13828	14026	11957	6844	6903	6790	6691	248		1	8240	8007	7360	2036	1986	2024	2239	2249	2236	260		1.5	91631	78776	70554	40709	47925	35086	37297	35971	31925	3095		1.5	24654	24337	22523	10787	10495	11390	11487	248		1	6933	6875	6768	1206	1167
1.66667	14445	14479	12979	7106	7087	6833	6895	248		1.11111	9169	8700	8094	2136	2091	2143	2364	2364	2360	263		1.66667	96076	82725	70153	40733	48269	35798	37444	35702	32234	2987		1.66667	25435	25509	23644	11034	10687	11797	11822	248		1.11111	7760	7724	7577	1265	1225
1.83333	14746	14810	13337	7169	6869	6844	6842	241		1.22222	9790	9470	8672	2212	2181	2217	2488	2494	2453	258		1.83333	95851	84777	72814	41781	48949	36414	37441	36343	32038	3048		1.83333	26197	25863	24217	11170	10814	11910	12049	241		1.22222	8543	8507	8338	1338	1285
2	15291	15731	13976	7158	7434	6910	7125	239		1.33333	10702	10228	9347	2316	2267	2314	2600	2592	2588	251		2	101817	87666	74172	41791	48509	36844	38543	37226	33237	3119		2	27336	27359	25072	11433	10973	12135	12269	239		1.33333	9380	9310	9090	1403	1346
2.16667	16488	16087	15115	7491	7535	7208	7218	239		1.44444	11414	11118	10042	2412	2360	2424	2720	2713	2712	253		2.16667	104042	89777	76159	40719	49126	36753	38544	35972	33279	3072		2.16667	28172	27574	25751	11574	11162	12381	12634	239		1.44444	10162	10060	9887	1461	1402
2.33333	16691	16983	15431	7527	7556	7153	7211	235		1.55556	12185	11617	10620	2497	2468	2514	2831	2830	2816	250		2.33333	105809	95036	78749	42313	49696	37109	37251	36777	32994	3067		2.33333	28600	28228	26725	11712	11215	12437	12496	235		1.55556	10988	10899	10651	1532	1466
2.5	17736	17348	15625	7536	7637	7293	7390	241		1.66667	12668	12292	11417	2581	2551	2602	2945	2933	2927	250		2.5	111399	94040	79363	42597	51605	36576	39165	37000	34165	3022		2.5	29795	29046	27213	11826	11442	12836	12970	241		1.66667	11692	11631	11317	1583	1524
2.66667	17979	17734	16087	7702	7689	7287	7358	234		1.77778	13526	13090	12148	2679	2619	2686	3043	3042	3029	252		2.66667	111206	96726	81866	41364	50582	37216	38984	37214	33825	3000		2.66667	30256	29907	28000	12023	11500	12709	12991	234		1.77778	12403	12281	12026	1661	1588
2.83333	18594	18587	16670	7775	7884	7481	7465	236		1.88889	14159	13758	12770	2764	2713	2784	3149	3159	3153	247		2.83333	115367	98839	84677	41603	50031	37811	39937	37019	34191	3065		2.83333	30860	30361	28582	12172	11765	13158	13211	236		1.88889	13190	13089	12679	1704	1644
3	18861	18311	16605	7561	7872	7410	7453	231		2	14665	14340	13277	2848	2804	2852	3258	3270	3265	247		3	114029	102664	88890	43520	52133	37901	39267	37865	34920	3012		3	31839	30990	28978	12262	11825	13164	13171	231		2	13835	13651	13596	1772	1709
3.16667	19593	19687	17671	7813	8241	7635	7666	232		2.11111	15503	14983	13976	2945	2887	2939	3359	3371	3384	251		3.16667	121544	102414	89271	42975	50537	37021	39881	38337	34404	3100		3.16667	32269	31591	29673	12454	12025	13429	13487	232		2.11111	14571	14463	14316	1835	1751
3.33333	20402	19953	17806	8048	8102	7678	7747	233		2.22222	16238	15480	14544	3025	2959	3023	3457	3484	3473	250		3.33333	121303	104485	92459	42772	49898	37961	41316	38135	34367	3044		3.33333	32232	32036	30293	12505	12115	13505	13676	233		2.22222	15285	14989	15041	1908	1814
3.5	20608	20374	18420	8116	8138	7825	7850	231		2.33333	16693	16179	14785	3098	3037	3080	3580	3593	3576	246		3.5	122018	109078	91924	43263	50888	37308	39545	39210	35354	3029		3.5	33358	32776	30949	12674	12126	13652	13802	231		2.33333	16110	16060	15506	1979	1884
3.66667	20615	20673	19133	8018	8206	7694	7873	229		2.44444	17452	17046	15446	3180	3112	3166	3681	3706	3679	250		3.66667	124950	109586	95195	43464	51698	36671	39062	36821	34571	3015		3.66667	33483	32510	31273	12700	12321	13865	13990	229		2.44444	16628	16400	16176	2008	1929
3.83333	21637	21009	18942	8470	8517	7920	7699	230		2.55556	18006	17406	16105	3262	3198	3242	3779	3793	3800	249		3.83333	128302	111729	93804	44344	50224	37781	41039	37431	34573	2997		3.83333	34283	33652	31853	12934	12325	13819	14120	230		2.55556	17390	17081	16775	2071	1988
4	21222	21605	19521	8409	8443	8064	8079	231		2.66667	18405	18065	16524	3358	3277	3321	3883	3894	3898	251		4	130033	112415	97259	43989	51138	37886	40119	37738	34636	2943		4	34732	33824	32607	13005	12482	13909	14284	231		2.66667	18069	17828	17542	2138	2050
4.16667	22304	21628	19842	8391	8423	8094	8046	229		2.77778	19007	18242	17018	3418	3329	3405	3984	4011	4016	245		4.16667	129518	115367	99190	44002	51649	37320	39751	37287	34696	2982		4.16667	34947	34316	32446	13133	12549	14143	14364	229		2.77778	18700	18446	17856	2215	2121
4.33333	22112	21805	20052	8653	8824	8205	8336	226		2.88889	19523	19144	17597	3504	3436	3468	4091	4119	4124	248		4.33333	133188	114018	99833	43605	48642	36692	39899	35560	34922	3013		4.33333	35433	35045	33000	13250	12708	14221	14456	226		2.88889	19264	19201	18716	2288	2175
4.5	22734	22588	20569	8535	8713	8147	8269	229		3	20322	19706	18094	3582	3509	3539	4204	4211	4219	243		4.5	136335	118390	103689	44682	50984	37628	39879	36142	35120	2955		4.5	35410	34597	33102	13316	12757	14313	14648	229		3	20009	19748	18918	2332	2234
4.66667	23271	23365	20648	8657	8752	8362	8406	225		3.11111	21157	20025	18685	3669	3582	3634	4309	4334	4334	243		4.66667	139996	120331	102788	45133	51222	37397	40369	37501	36665	2971		4.66667	36786	35778	33682	13391	12937	14580	14775	225		3.11111	20538	20631	19851	2401	2299
4.83333	23185	22809	20940	8618	8533	8147	8235	227		3.22222	21474	20765	19241	3723	3662	3695	4425	4436	4415	244		4.83333	137471	121398	105771	45044	51069	37791	39922	37558	36274	2976		4.83333	36090	35712	34182	13382	12912	14643	14811	227		3.22222	21198	20841	20622	2466	2364
5	23206	23328	21708	8801	9018	8367	8261	226		3.33333	21897	21167	19669	3767	3742	3772	4512	4546	4521	249		5	142531	124094	105345	45200	52025	36725	38717	36644	36066	2961		5	37091	36069	34348	13616	13031	14646	14971	226		3.33333	21866	21496	20940	2572	2398
5.16667	23688	23753	21196	8851	8922	8457	8367	225		3.44444	22675	21902	20217	3885	3808	3855	4599	4643	4707	248		5.16667	145205	124468	107167	45375	50242	36554	40586	36143	37350	2947		5.16667	36862	35684	34364	13688	13079	14853	15036	225		3.44444	22285	22208	21546	2605	2479
5.33333	24021	24096	22449	8911	8952	8482	8502	225		3.55556	23117	22306	20396	3940	3869	3928	4723	4716	4802	247		5.33333	147392	126415	110859	45825	50633	37127	40253	36123	35909	2956		5.33333	37165	36668	35031	13763	13362	14936	15229	225		3.55556	23056	22720	21854	2650	2545
5.5	24894	24444	22252	8928	8869	8621	8602	220		3.66667	23585	22803	21085	4026	3957	3986	4820	4834	4909	243		5.5	147561	128637	111453	45150	51095	37411	39652	35991	36808	2956		5.5	38001	37172	35344	13915	13368	15169	15324	220		3.66667	23628	23600	22782	2758	2606
5.66667	24763	25125	22435	9056	9326	8685	8619	223		3.77778	24181	22862	21346	4098	4029	4040	4920	4937	5015	242		5.66667	146863	127877	111553	46290	51869	37729	40797	37540	37423	2947		5.66667	38504	37005	35776	13975	13349	15174	15340	223		3.77778	23994	24020	23327	2789	2645
5.83333	25023	24775	22845	9258	9257	8663	8743	226		3.88889	24661	23540	22001	4158	4110	4156	5017	5046	5162	245		5.83333	150479	127516	114305	45671	50764	37076	40056	36220	37371	2953		5.83333	38928	37882	35822	14048	13489	15396	15482	226		3.88889	24815	24741	24010	2857	2724
6	24906	24888	23168	9350	9269	8776	8874	222		4	25026	24426	22860	4242	4183	4182	5134	5156	5261	242		6	153414	131121	114230	45915	52092	35794	40230	36668	36098	2978		6	38500	37990	36583	14080	13522	15363	15643	222		4	25429	25341	24601	2935	2780
6.16667	25181	25621	23721	9391	9582	8817	8740	223		4.11111	25756	24554	22770	4310	4231	4244	5213	5241	5345	245		6.16667	156994	132623	115382	46727	52756	34957	39816	36719	36177	2923		6.16667	38651	37946	36610	14180	13698	15479	15605	223		4.11111	25780	25628	25007	2969	2828
6.33333	25817	25759	23652	9531	9813	8980	8968	220		4.22222	26274	25306	23557	4383	4324	4317	5323	5342	5450	242		6.33333	156167	133332	118791	44235	50378	37092	40602	36491	34804	2968		6.33333	39541	38404	36677	14250	13776	15672	15887	220		4.22222	26331	26008	25785	3040	2903
6.5	25674	25558	23886	9487	9794	8968	8921	219		4.33333	26510	25649	23897	4456	4382	4409	5418	5441	5546	245		6.5	156106	135542	118198	45915	51767	36835	39647	35656	36992	2856		6.5	39584	38348	36708	14424	13804	15621	15957	219		4.33333	27099	26767	26060	3100	2973
6.66667	26049	26613	23944	9536	9961	8981	9114	227		4.44444	27271	26151	24254	4541	4422	4439	5521	5537	5683	245		6.66667	159112	136754	120597	46416	50801	37083	39521	36492	37587	2960		6.66667	39558	38431	37408	14366	13863	15712	16098	227		4.44444	27401	27251	26687	3156	2995
6.83333	26245	26763	24466	9580	9920	9134	9158	221		4.55556	27973	26790	24657	4550	4484	4474	5584	5623	5743	246		6.83333	161300	136724	118829	45498	49855	36119	39982	36534	36331	2916		6.83333	40146	38695	37350	14604	13914	15733	16028	221		4.55556	28021	27514	26884	3211	3047
7	26246	27274	23983	9785	9725	9146	9174	217		4.66667	28110	27297	25454	4622	4543	4578	5707	5730	5883	244		7	161199	134356	119985	47004	50974	37047	40822	34692	36595	2981		7	40933	39087	37168	14711	14078	15865	16263	217		4.66667	28555	28211	27649	3284	3101
7.16667	26826	26986	24801	9711	9810	9292	9220	221		4.77778	28781	27634	25586	4665	4577	4582	5776	5838	5984	248		7.16667	163755	142783	121765	45784	50322	36659	39742	36590	36797	2980		7.16667	40274	39337	37685	14648	14162	15988	16375	221		4.77778	28674	28370	28081	3366	3171
7.33333	26696	26979	24904	9817	10062	9247	9170	220		4.88889	29391	27661	26240	4707	4659	4626	5849	5936	6039	244		7.33333	166999	140696	121296	46042	50766	37158	40338	35266	36333	2952		7.33333	40575	39618	37679	14739	14139	16020	16198	220		4.88889	29552	29353	29145	3388	3190
7.5	27088	27135	25283	10000	10042	9309	9433	219		5	29500	28208	26538	4823	4746	4701	5943	6045	6187	246		7.5	162157	144098	123814	47488	50600	36617	41102	35638	37007	2905		7.5	40972	39183	38077	14683	14251	16223	16536	219		5	30210	29942	30040	3473	3262
7.66667	27309	27372	25232	10103	9938	9361	9260	221		5.11111	29828	28748	26763	4848	4773	4766	6055	6133	6255	244		7.66667	168211	143044	125522	47254	51122	36155	40712	35047	36009	2926		7.66667	41110	40484	38717	14939	14277	16205	16432	221		5.11111	30478	30451	30754	3549	3318
7.83333	27384	27292	25488	9950	10039	9460	9456	218		5.22222	30429	29021	27194	4882	4816	4803	6138	6233	6371	248		7.83333	169493	143928	125562	46206	51258	36238	40375	36074	38156	2851		7.83333	41058	39693	38116	14980	14373	16397	16633	218		5.22222	30945	30845	31415	3582	3372
8	27472	27824	25751	9933	10125	9555	9589	217		5.33333	30924	29920	27641	4970	4901	4868	6219	6347	6497	244		8	166499	143618	126695	46833	50660	37141	40681	36488	36639	2887		8	41339	39843	38434	15090	14384	16345	16619	217		5.33333	31502	31066	32240	3663	3424
8.16667	27801	28087	26399	10052	10234	9652	9627	223		5.44444	30998	29962	28407	4979	4890	4907	6308	6429	6566	245		8.16667	169775	147514	128987	45763	52930	36471	41890	35660	36477	2905		8.16667	41959	40250	38534	15145	14560	16491	16724	223		5.44444	32262	31487	32544	3716	3487
8.33333	27889	28699	26097	10268	10264	9766	9634	223		5.55556	31577	30516	28289	5049	4975	4932	6382	6523	6661	247		8.33333	172184	148645	126925	46073	50953	36844	40557	35817	37157	2942		8.33333	41409	40857	39255	15261	14609	16511	16809	223		5.55556	32673	31937	32949	3731	3516
8.5	27697	28815	26925	10116	10283	10007	9720	222		5.66667	31970	30976	28897	5110	4980	5062	6486	6636	6746	246		8.5	172757	148522	130624	47861	50223	36455	40838	35218	37094	2899		8.5	41782	40455	39476	15236	14655	16585	16830	222		5.66667	33378	33006	33834	3810	3603
8.66667	27858	29057	26251	10204	10428	10133	9682	219		5.77778	32349	31578	29331	5132	5045	5056	6608	6685	6846	248		8.66667	172886	149613	130787	46341	52035	35494	40407	36680	38005	2934		8.66667	41650	40078	38840	15274	14734	16672	16973	219		5.77778	33183	33017	34316	3865	3597
8.83333	27832	29240	26965	10502	10502	10127	9722	221		5.88889	32878	31702	29865	5219	5100	5129	6689	6783	6965	246		8.83333	176529	150726	131839	46819	51272	35005	40333	36562	36875	2864		8.83333	42158	40505	39120	15471	14737	16561	16765	221		5.88889	34022	33716	34822	3916	3638
9	28273	29629	25945	10438	10324	10147	9825	222		6	33352	32331	30374	5220	5110	5144	6783	6875	7054	245		9	170315	151247	129768	47230	49942	35763	40620	36475	37677	2934		9	42155	40296	39175	15316	14921	16806	17240	222		6	34351	33594	34989	3951	3717
9.16667	28390	29648	26907	10374	10567	10215	9877	219		6.11111	34061	32659	30727	5264	5174	5151	6810	6961	7157	245		9.16667	176558	153310	131249	47417	50198	36910	41987	35559	36737	2932		9.16667	41380	40377	39340	15557	14864	16815	17158	219		6.11111	34835	34129	35157	4020	3716
9.33333	27756	29579	26831	10465	10706	9900	10044	215		6.22222	34230	33270	30744	5345	5218	5229	6924	6988	7208	245		9.33333	173181	151765	133509	46203	51784	36462	40376	35613	36983	2914		9.33333	42121	40649	39366	15471	14959	16918	16951	215		6.22222	35434	34527	35796	4035	3741
9.5	28097	28986	27381	10600	10482	10291	9994	219		6.33333	34379	33308	31043	5405	5259	5240	6926	7177	7304	245		9.5	177750	154100	132914	47485	52603	36296	40905	35403	38125	2904		9.5	42060	40535	39506	15746	15168	17092	17352	219		6.33333	35988	35383	35974	4079	3806
9.66667	27449	30160	27684	10705	10460	10006	10165	216		6.44444	35120	33516	31802	5414	5378	5306	7023	7188	7441	244		9.66667	174872	154259	134589	46447	50921	34347	40350	35620	37634	2833		9.66667	42640	40305	39287	15764	15199	17115	17476	216		6.44444	37152	35680	36164	4155	3816
9.83333	27796	30174	28276	10755	10709	10172	10232	221		6.55556	35157	33743	31448	5447	5326	5356	7057	7347	7539	242		9.83333	182216	153882	132146	47444	51855	35429	39339	36583	37660	2956		9.83333	42294	40372	39706	15794	15285	17417	17655	221		6.55556	36725	35854	37082	4179	3881
10	27525	29842	27354	10759	10697	10086	10231	218		6.66667	36111	34421	32208	5557	5417	5422	7178	7385	7538	239		10	183792	152209	136166	47380	51605	35221	40721	35031	39148	2783		10	42499	40711	40140	15828	15365	17343	17545	218		6.66667	37020	36258	37152	4263	3931
										6.77778	36179	34895	33091	5537	5389	5353	7178	7472	7689	241																								6.77778	37035	36992	37508	4310	3930
										6.88889	36333	35157	33257	5597	5448	5437	7306	7656	7705	240																								6.88889	37958	36854	37885	4389	4013
										7	37041	35857	33047	5588	5437	5497	7311	7710	7823	245																								7	38065	37151	37918	4381	4022
										7.11111	36823	35819	33498	5583	5536	5466	7389	7750	7890	241																								7.11111	38582	37431	38771	4398	4052
										7.22222	37796	36187	33661	5623	5511	5557	7462	7886	7947	239																								7.22222	38988	38046	38362	4380	4047
										7.33333	38011	36338	34181	5655	5545	5486	7508	7966	8126	241																								7.33333	39994	38273	38818	4507	4074
										7.44444	38116	36779	34488	5724	5539	5589	7616	8043	8138	247																								7.44444	40750	38580	39482	4533	4140
										7.55556	38208	37199	34960	5794	5606	5617	7720	8020	8299	241																								7.55556	41182	38658	39770	4530	4162
										7.66667	38722	37172	35476	5794	5662	5610	7852	8236	8286	246																								7.66667	41357	39618	40465	4571	4184
										7.77778	39489	37990	35774	5832	5723	5661	7897	8373	8488	242																								7.77778	42020	39306	40601	4663	4286
										7.88889	39958	38192	36048	5915	5740	5658	7954	8406	8583	243																								7.88889	42098	39786	40991	4678	4237
										8	40367	38705	37102	5887	5738	5779	8139	8503	8593	242																								8	42659	40106	40487	4663	4308
										8.11111	40596	38941	36513	6029	5827	5730	8111	8584	8669	238																								8.11111	42449	40320	41281	4669	4258
										8.22222	40463	39517	36733	6050	5865	5796	8304	8700	8758	240																								8.22222	43310	40790	41122	4696	4352
										8.33333	40853	40007	37778	6060	5861	5898	8351	8823	8875	241																								8.33333	43581	41218	41656	4746	4428
										8.44444	41449	39968	38072	6240	5977	5945	8313	8834	9037	239																								8.44444	43797	41163	41758	4795	4421
										8.55556	41798	40588	38135	6161	5928	6001	8485	9033	9114	242																								8.55556	43924	41807	42070	4915	4443
										8.66667	42052	40229	38292	6193	6007	6050	8460	9065	9252	242																								8.66667	44431	41964	42291	4878	4491
										8.77778	42763	40873	38339	6211	6001	6092	8526	9226	9357	241																								8.77778	44722	42068	42667	4960	4546
										8.88889	42646	41565	39337	6238	6080	6121	8534	9266	9384	244																								8.88889	44729	42785	42592	4958	4523
										9	43229	41126	39313	6240	6024	6105	8621	9484	9514	247																								9	44916	42538	42825	4992	4622
										9.11111	43612	41873	39318	6363	6182	6121	8601	9472	9644	242																								9.11111	45565	42875	42978	5078	4663
										9.22222	43396	41827	39839	6379	6118	6232	8668	9511	9521	245																								9.22222	46188	43115	43193	5032	4626
										9.33333	44035	42756	40292	6498	6236	6188	8961	9591	9664	243																								9.33333	45907	43732	43284	5088	4736
										9.44444	44480	43321	40834	6430	6279	6154	9004	9755	9997	242																								9.44444	46567	43860	43523	5109	4782
										9.55556	45133	43482	40852	6489	6326	6243	8920	9907	9914	241																								9.55556	46796	43627	44088	5265	4781
										9.66667	45268	43355	41166	6450	6236	6293	9069	9779	9939	245																								9.66667	47138	44104	43714	5170	4814
										9.77778	44895	43658	41275	6571	6305	6317	9174	9899	10041	242																								9.77778	47288	44896	44082	5145	4814
										9.88889	45507	44181	41245	6554	6304	6394	9093	10036	10161	242																								9.88889	47410	44427	44343	5232	4802
										10	45281	44283	41841	6623	6354	6428	9184	10037	10076	244																								10	47563	44573	44589	5246	4842
[truncated: 36 more columns]
