# Supplementary material for: Structural polymorphism of α-synuclein fibrils alters the pathway of Hsc70-mediated disaggregation
Source: EMBO J. 2025 Oct 6;44(22):6499–526. doi: 10.1038/s44318-025-00573-3 (PMC12623964; doi:10.1038/s44318-025-00573-3)
Supplement: Supplementary file 6 — Source data Fig. 4 [file 44318_2025_573_MOESM6_ESM.zip › Figure 4/4A/seeding.xlsx]

## Sheet: Data
time(h)	F65							FM
0	Fibrils	No Disagg	Disagg	No Seed	Chaps			Fibrils	No Disagg	Disagg	No Seed
0.166667	4483	3146	3138	232	255			2587	2303	2076	232
0.333333	7619	6340	5567	244	244			4525	4298	4033	244
0.5	10766	7864	6794	252	230			6429	5120	4926	252
0.666667	13447	8805	7733	250	229			7735	5557	5289	250
0.833333	15523	9642	8587	250	229			9063	6014	5614	250
1	17471	9952	9308	245	230			10215	6213	6088	245
1.16667	18801	10482	9844	246	229			11098	6403	6255	246
1.33333	20305	10855	10248	249	227			12075	6662	6497	249
1.5	21551	11275	10525	249	229			13064	6680	6702	249
1.66667	22523	11487	10787	248	229			14026	6844	6790	248
1.83333	23644	11822	11034	248	224			14479	7106	6833	248
2	24217	12049	11170	241	222			14810	7169	6844	241
2.16667	25072	12269	11433	239	228			15731	7158	6910	239
2.33333	25751	12634	11574	239	229			16087	7491	7208	239
2.5	26725	12496	11712	235	228			16983	7527	7153	235
2.66667	27213	12970	11826	241	224			17348	7536	7293	241
2.83333	28000	12991	12023	234	229			17734	7702	7287	234
3	28582	13211	12172	236	226			18587	7775	7481	236
3.16667	28978	13171	12262	231	226			18311	7561	7410	231
3.33333	29673	13487	12454	232	224			19687	7813	7635	232
3.5	30293	13676	12505	233	224			19953	8048	7678	233
3.66667	30949	13802	12674	231	226			20374	8116	7825	231
3.83333	31273	13990	12700	229	228			20673	8018	7694	229
4	31853	14120	12934	230	225			21009	8470	7920	230
4.16667	32607	14284	13005	231	227			21605	8409	8064	231
4.33333	32446	14364	13133	229	226			21628	8391	8094	229
4.5	33000	14456	13250	226	225			21805	8653	8205	226
4.66667	33102	14648	13316	229	234			22588	8535	8147	229
4.83333	33682	14775	13391	225	227			23365	8657	8362	225
5	34182	14811	13382	227	225			22809	8618	8147	227
5.16667	34348	14971	13616	226	225			23328	8801	8367	226
5.33333	34364	15036	13688	225	227			23753	8851	8457	225
5.5	35031	15229	13763	225	240			24096	8911	8482	225
5.66667	35344	15324	13915	220	239			24444	8928	8621	220
5.83333	35776	15340	13975	223	247			25125	9056	8685	223
6	35822	15482	14048	226	248			24775	9258	8663	226
6.16667	36583	15643	14080	222	247			24888	9350	8776	222
6.33333	36610	15605	14180	223	246			25621	9391	8817	223
6.5	36677	15887	14250	220	244			25759	9531	8980	220
6.66667	36708	15957	14424	219	238			25558	9487	8968	219
6.83333	37408	16098	14366	227	241			26613	9536	8981	227
7	37350	16028	14604	221	238			26763	9580	9134	221
7.16667	37168	16263	14711	217	239			27274	9785	9146	217
7.33333	37685	16375	14648	221	236			26986	9711	9292	221
7.5	37679	16198	14739	220	233			26979	9817	9247	220
7.66667	38077	16536	14683	219	237			27135	10000	9309	219
7.83333	38717	16432	14939	221	236			27372	10103	9361	221
8	38116	16633	14980	218	231			27292	9950	9460	218
8.16667	38434	16619	15090	217	232			27824	9933	9555	217
8.33333	38534	16724	15145	223	222			28087	10052	9652	223
8.5	39255	16809	15261	223	228			28699	10268	9766	223
8.66667	39476	16830	15236	222	228			28815	10116	10007	222
8.83333	38840	16973	15274	219	229			29057	10204	10133	219
9	39120	16765	15471	221	232			29240	10502	10127	221
9.16667	39175	17240	15316	222	229			29629	10438	10147	222
9.33333	39340	17158	15557	219	227			29648	10374	10215	219
9.5	39366	16951	15471	215	222			29579	10465	9900	215
9.66667	39506	17352	15746	219	223			28986	10600	10291	219
9.83333	39287	17476	15764	216	225			30160	10705	10006	216
10	39706	17655	15794	221	224			30174	10755	10172	221
