# Supplementary material for: Structural polymorphism of α-synuclein fibrils alters the pathway of Hsc70-mediated disaggregation
Source: EMBO J. 2025 Oct 6;44(22):6499–526. doi: 10.1038/s44318-025-00573-3 (PMC12623964; doi:10.1038/s44318-025-00573-3)
Supplement: Supplementary file 6 — Source data Fig. 4 [file 44318_2025_573_MOESM6_ESM.zip › Figure 4/4F/seeding.xlsx]

## Sheet: Data
F65
	1											2											3												1												2
time (h)	Disagg			Fragments/Oligomers			Monomer			No seed		time (h)	Disagg		Fragments/Oligomers			Monomer			No seed		time (h)	Disagg			Fragments/Oligomers			Monomer			No Seed		time (h)	Disagg			Fragments/Oligomers			Monomer			No Seed		time (h)	Disagg
0	452	451	450	435	445	455	264	266	259	236		0	992	1030	934	941	885	275	271	273	287		0	485	478	489	383	386	391	289	289	289	235		0	961	949	976	889	889	906	530	546	529	241		0	1029	1019
0.111111	521	517	517	489	504	506	260	259	274	243		0.111111	1170	1242	1109	1116	1074	289	285	290	272		0.111111	550	543	551	420	422	429	301	294	290	241		0.111111	1154	1169	1165	1104	1080	1114	635	633	642	244		0.111111	1283	1225
0.222222	626	619	619	594	605	596	257	256	282	253		0.222222	1452	1513	1332	1331	1304	288	283	291	268		0.222222	655	651	642	483	474	488	288	305	277	251		0.222222	1326	1396	1370	1338	1306	1355	774	750	761	256		0.222222	1508	1500
0.333333	724	714	714	679	673	690	257	261	287	259		0.333333	1724	1802	1554	1554	1561	278	279	288	285		0.333333	753	733	781	529	522	526	290	309	277	257		0.333333	1567	1595	1598	1569	1535	1588	868	865	868	260		0.333333	1721	1686
0.444445	806	804	796	743	753	769	260	262	280	262		0.444445	1920	1985	1775	1782	1813	274	266	272	283		0.444445	838	818	854	566	556	573	290	307	283	265		0.444445	1739	1826	1777	1759	1717	1780	953	958	958	263		0.444445	1919	1890
0.555556	877	859	860	801	824	840	264	259	269	261		0.555556	2068	2129	1974	1996	2006	264	259	263	285		0.555556	913	888	932	601	590	615	291	297	287	265		0.555556	1870	1952	1930	1918	1879	1944	1025	1027	1034	267		0.555556	2151	2026
0.666667	943	936	936	863	883	913	262	261	268	261		0.666667	2192	2285	2128	2126	2150	261	258	259	286		0.666667	986	956	1000	622	611	628	293	290	290	266		0.666667	2011	2048	2086	2066	2016	2112	1089	1102	1110	264		0.666667	2383	2192
0.777778	1013	1015	1016	924	952	978	261	259	262	255		0.777778	2324	2401	2240	2265	2289	259	252	259	286		0.777778	1061	1035	1066	659	655	662	297	289	285	267		0.777778	2147	2270	2225	2199	2149	2235	1132	1171	1171	268		0.777778	2559	2333
0.888889	1078	1086	1088	987	1009	1032	265	262	258	249		0.888889	2447	2536	2370	2370	2421	260	239	258	289		0.888889	1133	1102	1138	695	688	696	298	286	290	260		0.888889	2289	2352	2355	2334	2276	2371	1194	1224	1234	261		0.888889	2698	2480
1	1153	1146	1143	1031	1065	1090	266	263	259	251		1	2529	2657	2464	2480	2544	254	241	252	282		1	1206	1167	1200	728	726	731	296	290	291	262		1	2353	2458	2439	2459	2384	2494	1242	1271	1289	260		1	2822	2684
1.11111	1210	1211	1223	1083	1112	1142	266	270	258	257		1.11111	2634	2738	2581	2582	2646	241	241	257	280		1.11111	1265	1225	1271	772	765	771	309	283	295	260		1.11111	2480	2562	2548	2566	2496	2607	1300	1336	1338	260		1.11111	2914	2753
1.22222	1275	1269	1288	1132	1175	1201	268	269	247	250		1.22222	2713	2839	2684	2701	2731	241	236	250	285		1.22222	1338	1285	1327	794	793	803	309	281	294	260		1.22222	2611	2676	2684	2693	2628	2749	1348	1393	1399	259		1.22222	3012	2936
1.33333	1335	1337	1352	1175	1233	1246	268	269	244	257		1.33333	2790	2938	2779	2782	2817	246	239	241	282		1.33333	1403	1346	1383	837	833	834	306	282	299	250		1.33333	2679	2802	2750	2798	2719	2844	1411	1443	1448	255		1.33333	3120	3109
1.44444	1391	1390	1410	1229	1268	1292	264	269	247	247		1.44444	2861	3007	2864	2861	2931	244	239	244	283		1.44444	1461	1402	1451	862	867	864	314	285	301	255		1.44444	2805	2909	2870	2900	2818	2949	1460	1489	1507	259		1.44444	3316	3152
1.55556	1451	1450	1469	1278	1328	1347	267	269	252	249		1.55556	2913	3108	2949	2954	3026	238	235	239	258		1.55556	1532	1466	1502	900	901	900	344	289	300	249		1.55556	2926	2978	2945	3013	2933	3063	1521	1537	1544	254		1.55556	3406	3305
1.66667	1516	1518	1537	1326	1370	1391	272	269	250	256		1.66667	3013	3158	3025	3028	3118	240	241	241	261		1.66667	1583	1524	1582	937	954	938	339	289	304	256		1.66667	3018	3139	3106	3099	3017	3179	1567	1586	1604	247		1.66667	3601	3546
1.77778	1583	1566	1590	1364	1417	1445	270	271	250	251		1.77778	3051	3256	3123	3109	3206	243	238	243	260		1.77778	1661	1588	1633	964	977	959	334	287	308	251		1.77778	3137	3165	3217	3201	3126	3269	1625	1624	1654	250		1.77778	3645	3635
1.88889	1634	1630	1653	1395	1454	1495	273	271	254	248		1.88889	3109	3308	3162	3181	3306	241	240	239	260		1.88889	1704	1644	1709	993	1011	1002	327	291	309	250		1.88889	3155	3253	3305	3290	3206	3366	1686	1680	1690	251		1.88889	3847	3588
2	1687	1693	1710	1434	1506	1534	272	277	252	249		2	3167	3376	3242	3252	3377	242	238	239	258		2	1772	1709	1775	1027	1033	1026	317	289	310	254		2	3217	3327	3338	3381	3295	3453	1726	1729	1736	254		2	3834	3785
2.11111	1739	1733	1752	1451	1530	1578	270	272	254	251		2.11111	3209	3420	3289	3302	3461	241	238	242	258		2.11111	1835	1751	1820	1052	1062	1054	316	294	311	253		2.11111	3387	3429	3427	3471	3389	3544	1772	1773	1781	249		2.11111	4055	4071
2.22222	1786	1794	1820	1473	1576	1616	271	270	253	244		2.22222	3259	3512	3361	3369	3526	239	237	244	256		2.22222	1908	1814	1877	1087	1105	1083	322	297	314	250		2.22222	3465	3602	3505	3564	3464	3647	1825	1804	1828	246		2.22222	4146	4090
2.33333	1865	1856	1882	1500	1623	1656	273	271	254	244		2.33333	3298	3521	3407	3417	3606	246	241	243	257		2.33333	1979	1884	1945	1113	1154	1118	305	297	315	251		2.33333	3496	3606	3570	3646	3545	3743	1885	1860	1877	249		2.33333	4331	4139
2.44444	1925	1903	1940	1521	1674	1705	272	274	256	245		2.44444	3338	3582	3484	3484	3673	245	242	242	261		2.44444	2008	1929	2013	1144	1176	1143	310	297	313	246		2.44444	3536	3760	3796	3731	3627	3814	1945	1899	1921	241		2.44444	4389	4310
2.55556	1976	1965	1995	1553	1708	1748	279	271	255	250		2.55556	3351	3632	3515	3528	3753	246	245	245	256		2.55556	2071	1988	2069	1159	1204	1157	310	299	316	250		2.55556	3669	3844	3693	3829	3722	3908	1998	1945	1963	247		2.55556	4478	4329
2.66667	2023	2009	2057	1564	1747	1784	275	272	255	244		2.66667	3366	3651	3569	3577	3793	243	240	248	254		2.66667	2138	2050	2116	1207	1297	1194	308	299	319	249		2.66667	3829	3858	3825	3907	3803	3994	2049	1988	2008	246		2.66667	4533	4709
2.77778	2088	2084	2108	1601	1778	1823	275	275	253	238		2.77778	3399	3706	3627	3633	3868	246	242	249	260		2.77778	2215	2121	2203	1243	1282	1229	310	303	323	250		2.77778	3944	4003	4018	4000	3897	4067	2106	2028	2047	247		2.77778	4781	4618
2.88889	2112	2120	2166	1646	1827	1867	277	272	256	242		2.88889	3433	3755	3649	3671	3929	247	244	249	255		2.88889	2288	2175	2264	1271	1315	1261	311	302	321	247		2.88889	3971	4001	4070	4080	3975	4166	2157	2070	2090	249		2.88889	4755	4690
3	2198	2166	2228	1671	1861	1904	275	276	257	244		3	3453	3798	3688	3719	3978	248	245	247	258		3	2332	2234	2320	1314	1380	1300	318	305	321	246		3	4057	4136	4149	4171	4065	4244	2220	2125	2143	243		3	4663	4775
3.11111	2244	2245	2288	1710	1906	1946	278	278	256	240		3.11111	3462	3829	3730	3745	4030	245	244	247	256		3.11111	2401	2299	2385	1344	1395	1342	318	307	325	245		3.11111	4228	4259	4251	4228	4149	4322	2287	2161	2180	249		3.11111	4932	4913
3.22222	2288	2307	2356	1754	1940	1987	276	274	261	241		3.22222	3479	3848	3765	3781	4094	249	244	249	258		3.22222	2466	2364	2443	1366	1424	1354	316	309	331	247		3.22222	4252	4278	4322	4312	4212	4403	2332	2197	2221	243		3.22222	5146	5126
3.33333	2346	2331	2373	1777	1983	2031	280	281	258	247		3.33333	3490	3883	3805	3841	4147	245	244	249	256		3.33333	2572	2398	2508	1454	1526	1399	321	310	331	250		3.33333	4299	4396	4454	4408	4303	4507	2364	2241	2272	247		3.33333	5278	5250
3.44444	2394	2374	2434	1799	2008	2061	278	275	259	245		3.44444	3501	3940	3825	3859	4201	248	242	249	257		3.44444	2605	2479	2581	1465	1554	1432	315	313	333	248		3.44444	4312	4530	4499	4472	4363	4584	2438	2311	2305	245		3.44444	5259	5258
3.55556	2475	2442	2581	1838	2027	2113	278	276	257	250		3.55556	3535	3952	3878	3896	4235	252	252	249	255		3.55556	2650	2545	2648	1464	1542	1468	317	314	330	251		3.55556	4343	4609	4543	4555	4450	4653	2466	2375	2347	243		3.55556	5343	5381
3.66667	2510	2508	2569	1872	2069	2151	279	276	263	248		3.66667	3583	4005	3893	3944	4298	250	248	251	260		3.66667	2758	2606	2728	1547	1654	1539	321	314	331	246		3.66667	4438	4534	4654	4624	4516	4731	2554	2397	2397	245		3.66667	5310	5403
3.77778	2549	2548	2606	1912	2114	2187	283	279	261	243		3.77778	3569	4012	3929	3992	4364	253	247	251	256		3.77778	2789	2645	2776	1526	1594	1528	328	316	334	247		3.77778	4501	4722	4741	4696	4584	4824	2599	2438	2433	244		3.77778	5506	5401
3.88889	2610	2593	2666	1933	2138	2216	277	278	259	242		3.88889	3589	4029	3941	3991	4391	256	250	255	259		3.88889	2857	2724	2898	1643	1609	1565	325	317	335	248		3.88889	4676	4796	4815	4778	4654	4898	2631	2461	2485	239		3.88889	5603	5539
4	2684	2672	2799	1992	2166	2264	282	279	260	247		4	3589	4064	3986	4033	4417	248	247	254	257		4	2935	2780	2911	1592	1662	1586	326	322	334	247		4	4671	4900	4777	4842	4732	4948	2655	2474	2526	244		4	5757	5913
4.11111	2702	2711	2781	2004	2190	2280	281	278	264	246		4.11111	3620	4115	4002	4053	4464	252	246	252	256		4.11111	2969	2828	2984	1627	1724	1622	328	324	335	250		4.11111	4734	4912	4913	4925	4792	5021	2718	2536	2573	241		4.11111	5753	5830
4.22222	2774	2771	2855	2066	2217	2324	284	280	261	242		4.22222	3620	4133	4003	4090	4513	252	248	249	254		4.22222	3040	2903	3041	1742	1865	1641	328	321	338	244		4.22222	4802	4960	4981	5002	4858	5100	2775	2546	2613	244		4.22222	6001	6168
4.33333	2826	2824	2976	2100	2244	2377	283	283	264	246		4.33333	3612	4146	4034	4109	4555	251	251	253	259		4.33333	3100	2973	3077	1706	1800	1693	333	322	337	248		4.33333	4885	5099	5001	5070	4897	5168	2807	2589	2647	245		4.33333	5948	5946
4.44444	2871	2849	3059	2117	2261	2390	280	283	263	243		4.44444	3652	4197	4052	4139	4575	252	251	252	260		4.44444	3156	2995	3146	1730	1826	1711	332	323	338	244		4.44444	5005	5129	5194	5139	4969	5234	2870	2639	2697	247		4.44444	5974	6054
4.55556	2940	2931	3082	2152	2291	2428	284	284	264	244		4.55556	3673	4226	4082	4173	4602	255	252	253	257		4.55556	3211	3047	3185	1742	1824	1738	325	324	343	246		4.55556	5062	5202	5157	5175	5023	5309	2895	2661	2726	245		4.55556	6152	6239
4.66667	2983	2984	3093	2210	2314	2465	284	280	267	240		4.66667	3682	4223	4103	4195	4657	256	248	253	260		4.66667	3284	3101	3293	1830	1936	1779	334	326	348	246		4.66667	5111	5230	5252	5237	5073	5351	2928	2691	2769	244		4.66667	6415	6219
4.77778	3036	3011	3141	2225	2339	2508	283	282	263	243		4.77778	3673	4251	4135	4230	4677	252	249	255	259		4.77778	3366	3171	3338	1832	1928	1791	336	327	348	246		4.77778	5110	5285	5325	5307	5134	5410	2994	2738	2797	243		4.77778	6209	6334
4.88889	3091	3095	3192	2274	2364	2549	280	288	268	241		4.88889	3698	4283	4125	4237	4692	254	250	253	261		4.88889	3388	3190	3365	1846	1947	1826	338	331	342	241		4.88889	5262	5304	5298	5360	5201	5476	3072	2806	2863	243		4.88889	6385	6396
5	3138	3130	3215	2294	2365	2562	285	285	266	244		5	3722	4313	4149	4252	4743	255	253	256	260		5	3473	3262	3451	2017	2021	1876	337	332	349	249		5	5391	5411	5340	5425	5222	5533	3078	2865	2902	245		5	6387	6742
5.11111	3200	3163	3265	2335	2385	2605	281	288	268	247		5.11111	3706	4330	4166	4273	4754	255	250	255	258		5.11111	3549	3318	3529	2020	2028	1904	341	329	350	251		5.11111	5416	5482	5417	5458	5288	5562	3121	2894	2927	240		5.11111	6696	6791
5.22222	3214	3215	3331	2369	2390	2626	285	284	269	239		5.22222	3722	4328	4169	4310	4790	256	255	257	254		5.22222	3582	3372	3568	2060	2102	1932	341	336	347	247		5.22222	5545	5524	5521	5521	5347	5622	3165	2950	2966	245		5.22222	6392	6715
5.33333	3264	3273	3405	2422	2391	2668	286	286	266	240		5.33333	3713	4357	4206	4291	4783	257	256	256	255		5.33333	3663	3424	3605	2002	2243	1960	344	336	353	249		5.33333	5547	5557	5566	5581	5396	5694	3213	2995	3012	243		5.33333	6685	6968
5.44444	3304	3311	3447	2448	2404	2698	281	286	267	244		5.44444	3735	4359	4186	4288	4808	255	255	252	256		5.44444	3716	3487	3683	2065	2167	1970	346	339	353	244		5.44444	5675	5703	5530	5629	5438	5736	3210	3062	3056	246		5.44444	6771	6864
5.55556	3360	3358	3483	2494	2430	2714	284	279	265	249		5.55556	3747	4390	4196	4285	4810	255	256	259	251		5.55556	3731	3516	3708	2048	2163	2017	347	340	353	241		5.55556	5572	5727	5582	5658	5468	5783	3268	3108	3093	244		5.55556	6936	6820
5.66667	3397	3388	3543	2510	2416	2742	284	283	268	243		5.66667	3732	4409	4238	4333	4860	258	254	260	256		5.66667	3810	3603	3748	2144	2308	2006	343	340	361	248		5.66667	5778	5755	5613	5720	5530	5852	3270	3158	3110	244		5.66667	7045	7138
5.77778	3428	3437	3556	2534	2431	2791	282	287	265	241		5.77778	3776	4401	4237	4325	4845	259	252	257	255		5.77778	3865	3597	3797	2111	2322	2079	352	340	361	246		5.77778	5809	5848	5560	5745	5566	5890	3311	3223	3162	243		5.77778	7205	7344
5.88889	3475	3472	3748	2576	2431	2805	285	288	269	246		5.88889	3754	4441	4257	4330	4879	257	253	255	256		5.88889	3916	3638	3893	2144	2245	2122	350	342	361	248		5.88889	5846	5823	5667	5797	5596	5950	3326	3256	3197	243		5.88889	7134	7495
6	3509	3510	3678	2608	2406	2811	286	289	269	236		6	3768	4455	4261	4336	4891	255	256	258	258		6	3951	3717	3943	2172	2368	2129	349	347	358	249		6	5917	5789	5714	5833	5634	5994	3384	3319	3245	246		6	6836	7368
6.11111	3540	3566	3729	2618	2446	2834	284	284	265	241		6.11111	3787	4462	4270	4370	4901	260	254	256	257		6.11111	4020	3716	3934	2188	2301	2127	355	346	356	245		6.11111	5949	5912	5616	5885	5661	5999	3405	3363	3277	243		6.11111	7067	7537
6.22222	3599	3597	3771	2675	2451	2848	287	289	268	246		6.22222	3790	4482	4301	4384	4896	259	253	261	260		6.22222	4035	3741	3968	2222	2384	2182	360	348	364	239		6.22222	5975	5937	5647	5911	5692	6031	3437	3415	3328	244		6.22222	7278	7565
6.33333	3631	3613	3796	2701	2459	2857	289	286	269	245		6.33333	3793	4488	4297	4375	4907	260	256	257	256		6.33333	4079	3806	4017	2266	2423	2194	352	351	365	246		6.33333	6161	5920	5686	5922	5702	6041	3467	3461	3354	240		6.33333	6955	7659
6.44444	3665	3664	3851	2722	2512	2868	285	289	269	246		6.44444	3805	4511	4326	4406	4952	262	255	258	258		6.44444	4155	3816	4063	2286	2474	2221	358	351	363	242		6.44444	6121	6099	5625	5958	5764	6087	3489	3475	3381	243		6.44444	7708	7830
6.55556	3709	3748	3901	2754	2520	2881	289	289	266	244		6.55556	3813	4512	4316	4416	4939	261	261	258	253		6.55556	4179	3881	4085	2312	2477	2252	356	352	369	249		6.55556	6121	5987	5559	5974	5762	6082	3480	3527	3412	242		6.55556	7465	7927
6.66667	3761	3793	3953	2813	2520	2888	286	290	269	240		6.66667	3801	4541	4348	4439	4943	260	255	260	254		6.66667	4263	3931	4186	2426	2760	2391	359	348	364	245		6.66667	6184	6088	5764	5997	5796	6111	3530	3593	3447	245		6.66667	7488	7751
6.77778	3788	3807	4118	2808	2527	2911	287	288	270	243		6.77778	3810	4558	4364	4437	4999	262	257	260	258		6.77778	4310	3930	4171	2357	2584	2296	360	352	365	245		6.77778	6213	6154	5780	6053	5861	6146	3532	3633	3487	236		6.77778	7188	7712
6.88889	3829	3848	4022	2855	2568	2927	289	293	270	247		6.88889	3826	4539	4381	4428	5000	263	255	261	255		6.88889	4389	4013	4299	2623	2895	2464	369	356	367	247		6.88889	6406	6160	5712	6086	5885	6177	3570	3676	3512	241		6.88889	7637	7786
7	3888	3872	4093	2891	2559	2931	288	297	268	244		7	3824	4568	4394	4466	5007	262	258	260	256		7	4381	4022	4270	2574	2721	2409	366	360	370	246		7	6371	6140	5915	6110	5900	6201	3588	3687	3545	243		7	7365	7544
7.11111	3917	3899	4115	2915	2571	2984	287	289	273	245		7.11111	3828	4598	4422	4497	5019	263	261	256	259		7.11111	4398	4052	4322	2560	2855	2380	362	358	369	246		7.11111	6424	6217	5822	6174	5947	6263	3640	3747	3587	242		7.11111	7329	7530
7.22222	3924	3964	4136	2933	2589	2981	288	292	269	243		7.22222	3836	4628	4436	4502	5030	264	260	262	253		7.22222	4380	4047	4333	2456	2711	2410	365	363	371	244		7.22222	6503	6304	5984	6256	5975	6292	3643	3774	3616	240		7.22222	7381	8049
7.33333	3934	3991	4182	2957	2606	2975	292	289	266	244		7.33333	3864	4598	4464	4528	5042	261	260	258	258		7.33333	4507	4074	4385	2485	2788	2454	370	364	374	244		7.33333	6644	6273	5979	6237	6006	6339	3657	3794	3656	240		7.33333	7474	7715
7.44444	3999	4045	4273	3010	2640	3022	288	288	271	244		7.44444	3847	4629	4474	4528	5078	262	260	263	258		7.44444	4533	4140	4402	2664	2871	2462	370	357	373	245		7.44444	6601	6218	5882	6280	6052	6366	3673	3860	3692	242		7.44444	7468	8230
7.55556	4047	4076	4272	3043	2640	3006	287	289	273	242		7.55556	3873	4660	4514	4548	5123	267	260	259	257		7.55556	4530	4162	4442	2547	2798	2477	377	364	376	243		7.55556	6656	6361	6175	6319	6063	6370	3733	3938	3711	241		7.55556	7847	8462
7.66667	4058	4092	4447	3063	2677	3023	290	288	272	240		7.66667	3876	4696	4529	4562	5076	263	259	260	259		7.66667	4571	4184	4489	2716	2912	2515	376	367	378	243		7.66667	6677	6445	6152	6359	6092	6427	3736	3906	3762	241		7.66667	7977	8419
7.77778	4134	4143	4386	3088	2708	3029	289	293	273	246		7.77778	3880	4656	4491	4565	5096	264	258	261	257		7.77778	4663	4286	4530	2774	3023	2537	386	376	389	244		7.77778	6605	6386	6209	6381	6100	6437	3744	3914	3766	240		7.77778	7675	8031
7.88889	4148	4142	4364	3098	2693	3051	292	292	272	241		7.88889	3865	4694	4528	4585	5131	265	262	266	255		7.88889	4678	4237	4526	2689	2885	2566	387	370	403	244		7.88889	6766	6494	6222	6442	6176	6484	3770	3951	3795	240		7.88889	7904	8410
8	4170	4184	4431	3132	2720	3079	290	294	275	243		8	3880	4690	4524	4591	5153	261	259	260	259		8	4663	4308	4577	2775	2989	2595	377	377	411	242		8	6798	6433	6397	6455	6217	6520	3788	3978	3805	241		8	7817	8427
8.11111	4198	4221	4470	3176	2728	3087	293	287	274	242		8.11111	3920	4696	4553	4599	5130	263	258	263	260		8.11111	4669	4258	4608	2764	2965	2613	388	375	411	242		8.11111	6855	6421	6233	6510	6253	6423	3800	3995	3822	241		8.11111	7778	8522
8.22222	4249	4253	4476	3196	2748	3103	295	294	273	240		8.22222	3892	4700	4574	4597	5132	262	259	264	260		8.22222	4696	4352	4647	2754	3019	2615	381	376	409	241		8.22222	6884	6523	6285	6553	6219	6425	3811	4025	3888	241		8.22222	7719	8804
8.33333	4249	4307	4537	3229	2763	3114	290	293	272	243		8.33333	3906	4723	4580	4625	5148	263	261	266	261		8.33333	4746	4428	4711	2860	3155	2686	391	371	405	242		8.33333	6900	6534	6475	6591	6310	6500	3834	4027	3884	238		8.33333	8161	8622
8.44444	4270	4321	4539	3232	2777	3134	294	297	275	245		8.44444	3917	4696	4604	4632	5171	261	263	264	259		8.44444	4795	4421	4693	2831	3042	2677	387	379	406	245		8.44444	6959	6623	6314	6599	6310	6526	3835	4071	3900	241		8.44444	8013	8782
8.55556	4344	4379	4659	3270	2787	3146	293	293	275	245		8.55556	3905	4774	4605	4659	5181	265	260	267	263		8.55556	4915	4443	4785	2870	3138	2767	389	382	402	243		8.55556	7022	6638	6162	6683	6252	6524	3861	4075	3949	241		8.55556	8165	8583
8.66667	4383	4398	4661	3279	2806	3147	295	297	274	237		8.66667	3941	4751	4610	4658	5159	262	261	261	261		8.66667	4878	4491	4821	2925	3208	2680	390	381	393	247		8.66667	7007	6586	6421	6696	6222	6535	3877	4085	3937	238		8.66667	7984	8120
8.77778	4372	4415	4686	3324	2818	3186	288	296	275	244		8.77778	3935	4788	4646	4676	5194	270	264	264	259		8.77778	4960	4546	4838	2958	3142	2770	388	381	395	239		8.77778	7102	6588	6279	6734	6431	6570	3857	4076	3937	241		8.77778	8079	8293
8.88889	4422	4411	4687	3329	2823	3181	295	296	277	238		8.88889	3904	4780	4635	4668	5167	263	263	266	257		8.88889	4958	4523	4993	2892	3319	2858	393	383	387	243		8.88889	7100	6753	6406	6613	6327	6616	3892	4094	3973	241		8.88889	8082	8885
9	4443	4494	4756	3365	2839	3197	290	296	277	244		9	3939	4781	4676	4714	5181	262	261	264	260		9	4992	4622	4997	3085	3317	2742	401	384	382	244		9	7047	6778	6320	6729	6319	6615	3888	4106	3983	243		9	8047	8351
9.11111	4484	4549	4793	3386	2875	3182	297	296	278	238		9.11111	3921	4801	4686	4717	5201	263	261	264	258		9.11111	5078	4663	4924	3014	3247	2832	396	388	383	239		9.11111	7095	6744	6494	6660	6395	6674	3943	4165	3989	239		9.11111	8240	9176
9.22222	4511	4542	4800	3408	2881	3185	294	297	277	243		9.22222	3962	4800	4678	4701	5196	263	261	262	259		9.22222	5032	4626	4954	3008	3325	2864	398	389	385	241		9.22222	7144	6794	6438	6702	6464	6721	3970	4148	4012	239		9.22222	8561	8922
9.33333	4540	4553	4868	3476	2879	3199	289	293	279	248		9.33333	3942	4796	4686	4721	5243	266	264	266	257		9.33333	5088	4736	5067	3149	3358	3036	400	391	388	239		9.33333	7209	6767	6380	6790	6625	6761	3968	4169	4030	243		9.33333	8622	9244
9.44444	4549	4597	4855	3472	2910	3203	295	294	275	244		9.44444	3967	4826	4715	4743	5294	261	262	265	260		9.44444	5109	4782	5016	3217	3506	2969	400	392	387	243		9.44444	7216	6836	6327	6813	6679	6774	3957	4184	4070	241		9.44444	8573	9359
9.55556	4571	4622	4992	3501	2904	3193	296	298	275	249		9.55556	3964	4844	4712	4755	5279	266	263	268	259		9.55556	5265	4781	5127	3088	3588	2966	411	395	390	243		9.55556	7222	6865	6440	6854	6660	6818	3993	4195	4097	239		9.55556	8921	9165
9.66667	4590	4652	4835	3497	2940	3097	294	298	279	250		9.66667	3996	4855	4740	4787	5259	264	264	269	260		9.66667	5170	4814	5109	3188	3551	2988	408	392	389	248		9.66667	7366	6812	6486	6857	6560	6857	4000	4234	4062	240		9.66667	8874	9502
9.77778	4662	4685	4952	3544	2956	3164	296	297	279	249		9.77778	3993	4869	4751	4770	5236	265	265	270	258		9.77778	5145	4814	5080	3252	3429	2918	404	396	388	243		9.77778	7346	6861	6488	6926	6745	6900	3986	4206	4054	240		9.77778	8721	9173
9.88889	4664	4700	5031	3533	2942	3186	296	296	278	245		9.88889	3951	4857	4744	4766	5281	267	262	268	261		9.88889	5232	4802	5185	3126	3499	2972	411	398	384	246		9.88889	7373	6955	6553	7014	6630	6929	4032	4233	4083	240		9.88889	8972	9828
10	4734	4738	5028	3597	2965	3098	297	297	278	257		10	4020	4864	4770	4791	5333	267	260	266	264		10	5246	4842	5171	3212	3693	3025	413	400	380	246		10	7470	6830	6601	7004	6655	6943	4035	4247	4072	240		10	9036	9746
[truncated: 39 more columns]
