# Supplementary material for: Structural polymorphism of α-synuclein fibrils alters the pathway of Hsc70-mediated disaggregation
Source: EMBO J. 2025 Oct 6;44(22):6499–526. doi: 10.1038/s44318-025-00573-3 (PMC12623964; doi:10.1038/s44318-025-00573-3)
Supplement: Supplementary file 6 — Source data Fig. 4 [file 44318_2025_573_MOESM6_ESM.zip › Figure 4/4H/seeding.xlsx]

## Sheet: Data
F65																											FM
1										2									3								1										2									3
time (h)	No Disagg		Fragments/ Oligomers		Monomers		No Seed	Only Chap		time (h)	No Disagg		Fragments/ Oligomers		Monomers		No Seed		time (h)	Disagg	Fragments/ Oligomers		Monomers		No Seed		time (h)	No Disagg		Fragments/ Oligomers		Monomers		No Seed	Only Chap		time (h)	No Disagg		Fragments/ Oligomers		Monomers		No Seed		time (h)	No Disagg		Fragments/ Oligomers
0	3426	3042	273	286	254	257	221	255		0	2142	2150	263	278	260	260	242		0	29024	3283	3411	3105	3218	3071		0	2735	2646	273	281	260	259	221	255		0	3889	3850	3125	3515	3091	3072	242		0	37178	33595	5944
0.166667	3123	2775	280	295	271	273	230	244		0.166667	3601	3598	275	287	270	269	259		0.166667	26353	3322	3508	3256	3278	3173		0.166667	4487	4373	285	293	270	271	230	244		0.166667	4577	4393	3265	3670	3235	3186	259		0.166667	58312	53133	7733
0.333333	3600	3217	264	301	279	283	230	230		0.333333	4458	4432	273	291	275	276	260		0.333333	29702	3170	3587	3287	3411	3276		0.333333	5363	5296	290	296	274	276	230	230		0.333333	4937	4414	3304	3662	3286	3271	260		0.333333	64944	59427	8439
0.5	3932	3521	261	294	276	283	236	229		0.5	4883	4893	270	286	278	278	267		0.5	31505	3168	3520	3361	3480	3353		0.5	5878	5760	290	297	278	281	236	229		0.5	5060	4450	3165	3631	3303	3368	267		0.5	66432	61674	8372
0.666667	4187	3789	262	288	278	285	232	229		0.666667	5118	5178	260	276	282	278	266		0.666667	33042	3136	3361	3392	3408	3325		0.666667	6182	5972	287	293	283	281	232	229		0.666667	4879	4410	3051	3504	3389	3361	266		0.666667	67937	59355	8570
0.833333	4356	4037	265	287	277	281	232	230		0.833333	5360	5478	247	270	278	279	267		0.833333	35559	3153	3348	3385	3392	3324		0.833333	6467	6225	275	284	282	281	232	230		0.833333	4994	4704	3048	3450	3385	3377	267		0.833333	69470	64392	8486
1	4693	4255	279	277	279	282	227	229		1	5560	5641	244	271	274	275	264		1	36762	3101	3274	3340	3385	3355		1	6784	6355	273	277	287	282	227	229		1	4920	4630	2997	3371	3419	3409	264		1	69886	66227	8640
1.16667	4821	4409	280	272	281	282	229	227		1.16667	5696	5827	244	269	272	274	267		1.16667	38163	3106	3265	3333	3360	3366		1.16667	6870	6491	267	279	280	283	229	227		1.16667	5139	4905	3021	3341	3366	3357	267		1.16667	72072	65368	8576
1.33333	4909	4542	282	269	278	281	224	229		1.33333	5851	5898	248	263	270	272	262		1.33333	40295	3110	3252	3299	3381	3317		1.33333	6986	6543	271	275	284	281	224	229		1.33333	5132	4741	3030	3355	3408	3372	262		1.33333	70705	67377	8674
1.5	5075	4654	278	272	275	281	225	229		1.5	6012	6005	250	267	270	268	264		1.5	40610	3124	3233	3280	3325	3342		1.5	7074	6630	266	273	280	279	225	229		1.5	5172	4905	3006	3330	3306	3332	264		1.5	72176	67366	8862
1.66667	5277	4817	278	268	275	276	222	224		1.66667	5981	6074	248	265	270	270	262		1.66667	42573	3090	3205	3272	3302	3270		1.66667	7155	6823	264	272	280	279	222	224		1.66667	4951	4680	2972	3322	3327	3340	262		1.66667	70711	67388	8696
1.83333	5361	4995	271	264	274	278	225	222		1.83333	6149	6177	247	265	267	264	262		1.83333	44370	3106	3192	3203	3289	3266		1.83333	7258	7020	268	271	276	275	225	222		1.83333	5081	4926	2980	3256	3318	3308	262		1.83333	73339	67724	8760
2	5453	5086	262	267	275	278	226	228		2	6245	6278	249	262	263	272	262		2	45662	3090	3191	3241	3276	3292		2	7387	7071	264	270	281	279	226	228		2	5155	4690	3221	3317	3343	3336	262		2	73261	69285	8799
2.16667	5759	5215	268	261	273	276	224	229		2.16667	6274	6372	249	264	260	267	263		2.16667	46326	3093	3218	3174	3239	3272		2.16667	7486	7258	263	270	276	275	224	229		2.16667	5137	4804	3249	3239	3338	3303	263		2.16667	75818	70446	8862
2.33333	5743	5307	265	264	271	274	220	228		2.33333	6305	6447	262	260	263	265	264		2.33333	46689	3134	3191	3204	3249	3263		2.33333	7433	7298	265	266	278	274	220	228		2.33333	5193	4944	3190	3275	3374	3306	264		2.33333	75846	69661	8910
2.5	5961	5478	262	263	273	275	222	224		2.5	6336	6543	260	259	262	268	263		2.5	47850	3106	3145	3178	3199	3265		2.5	7633	7446	264	269	276	272	222	224		2.5	5208	4941	3072	3277	3288	3322	263		2.5	74673	70982	8953
2.66667	5962	5544	259	264	270	274	217	229		2.66667	6390	6635	263	248	264	267	262		2.66667	49032	3106	3170	3217	3272	3262		2.66667	7696	7557	262	268	278	279	217	229		2.66667	5156	5020	3044	3228	3267	3276	262		2.66667	77720	71804	8724
2.83333	6104	5701	256	263	274	274	221	226		2.83333	6460	6710	259	251	259	259	261		2.83333	49387	3105	3158	3165	3210	3192		2.83333	7765	7605	259	264	273	279	221	226		2.83333	5039	5063	3033	3230	3251	3246	261		2.83333	75295	73195	9014
3	6237	5806	253	264	269	274	223	226		3	6473	6770	252	244	256	264	263		3	50262	3097	3180	3152	3187	3222		3	7842	7732	261	268	274	272	223	226		3	5344	5185	3025	3252	3313	3246	263		3	76955	71194	8905
3.16667	6243	5878	254	260	271	273	219	224		3.16667	6433	6795	251	244	258	260	265		3.16667	51341	3107	3144	3124	3200	3221		3.16667	7942	7879	246	265	277	275	219	224		3.16667	5178	4858	3065	3238	3277	3278	265		3.16667	78813	72065	8944
3.33333	6378	6048	256	263	272	274	215	224		3.33333	6470	6846	252	249	250	256	264		3.33333	51915	3123	3156	3160	3197	3234		3.33333	8006	8015	253	266	275	276	215	224		3.33333	5132	5036	3000	3258	3244	3267	264		3.33333	78689	70551	9025
3.5	6411	5971	262	258	272	276	219	226		3.5	6577	6919	252	252	252	251	262		3.5	52191	3096	3133	3145	3099	3245		3.5	8033	8057	249	264	270	273	219	226		3.5	5089	5086	3028	3228	3261	3212	262		3.5	77472	72001	9093
3.66667	6622	6183	254	250	272	276	218	228		3.66667	6502	6941	250	247	256	254	260		3.66667	54032	3121	3125	3128	3146	3184		3.66667	8216	8221	250	266	273	273	218	228		3.66667	5189	5128	2967	3268	3187	3248	260		3.66667	78609	71463	9075
3.83333	6795	6263	257	251	272	275	217	225		3.83333	6608	7047	248	244	252	253	264		3.83333	53170	3105	3150	3102	3151	3192		3.83333	8298	8325	247	266	274	272	217	225		3.83333	5110	5070	2988	3200	3195	3221	264		3.83333	80150	74798	9099
4	6717	6201	257	246	273	269	218	227		4	6647	7105	253	247	249	253	259		4	54140	3103	3101	3102	3137	3196		4	8307	8325	249	266	273	277	218	227		4	5078	5051	2957	3243	3228	3275	259		4	80538	76454	9235
4.16667	6704	6376	255	249	273	269	219	226		4.16667	6579	7118	248	246	247	250	258		4.16667	55453	3097	3113	3085	3169	3243		4.16667	8333	8437	247	262	270	274	219	226		4.16667	5198	5087	2829	3207	3202	3181	258		4.16667	82001	73186	9208
4.33333	6928	6357	251	250	273	271	220	225		4.33333	6628	7206	250	247	252	249	259		4.33333	56354	3105	3107	3094	3142	3213		4.33333	8472	8481	250	263	270	270	220	225		4.33333	5241	5264	2811	3234	3149	3224	259		4.33333	80090	75811	9188
4.5	6909	6418	244	246	269	273	212	234		4.5	6723	7211	249	249	252	250	260		4.5	56403	3116	3000	3044	3102	3245		4.5	8522	8611	249	262	269	274	212	234		4.5	5106	5142	2850	3186	3182	3223	260		4.5	80586	75303	9177
4.66667	6990	6525	239	246	268	268	215	227		4.66667	6650	7273	250	247	251	253	259		4.66667	56923	3089	3016	3015	3144	3247		4.66667	8554	8680	250	265	267	273	215	227		4.66667	5208	5158	2857	3195	3213	3190	259		4.66667	80324	76379	9145
4.83333	7083	6535	250	249	269	272	210	225		4.83333	6768	7240	240	243	245	251	257		4.83333	57322	3124	3018	3033	3115	3180		4.83333	8636	8703	249	267	271	273	210	225		4.83333	5049	5030	2800	3198	3135	3204	257		4.83333	80183	75015	9231
5	7094	6661	244	250	267	267	214	225		5	6630	7345	246	249	251	252	258		5	60097	3099	2982	2988	3093	3196		5	8752	8954	248	256	270	270	214	225		5	5090	5232	2845	3144	3162	3209	258		5	84449	76490	9260
5.16667	7137	6669	246	246	269	270	213	227		5.16667	6856	7335	237	246	248	247	260		5.16667	57468	3115	3015	2991	3068	3207		5.16667	8888	9036	247	263	268	269	213	227		5.16667	5000	4991	2811	3206	3154	3177	260		5.16667	82100	75930	9365
5.33333	7192	6686	242	250	265	270	213	240		5.33333	6914	7396	239	251	250	247	261		5.33333	59017	3139	3030	2990	3072	3264		5.33333	8877	8962	253	267	274	270	213	240		5.33333	5264	5112	2820	3222	3115	3173	261		5.33333	77727	76441	9366
5.5	7294	6709	242	248	265	264	213	239		5.5	6736	7406	236	247	247	246	263		5.5	59674	3099	3036	3032	3038	3236		5.5	8982	9081	253	262	269	271	213	239		5.5	5175	4927	2832	3194	3138	3120	263		5.5	82967	73074	9310
5.66667	7284	6834	241	248	266	271	209	247		5.66667	6843	7503	240	243	247	247	262		5.66667	60362	3108	3035	3005	3022	3197		5.66667	9065	9183	249	254	271	271	209	247		5.66667	5175	5053	2818	3207	3173	3138	262		5.66667	80261	74103	9347
5.83333	7367	6862	241	247	261	267	212	248		5.83333	6835	7569	239	248	247	247	258		5.83333	60004	3081	3029	2989	3050	3213		5.83333	9143	9259	249	257	266	270	212	248		5.83333	5056	5357	2872	3159	3115	3167	258		5.83333	83494	76448	9352
6	7411	6957	245	248	269	269	215	247		6	6904	7513	239	246	246	256	265		6	60431	3117	3044	2966	3055	3177		6	9192	9298	247	254	265	266	215	247		6	4917	4933	2855	3177	3118	3099	265		6	83305	75411	9409
6.16667	7606	6844	244	248	268	269	216	246		6.16667	6918	7581	239	247	248	246	260		6.16667	61853	3103	3010	2986	3043	3208		6.16667	9224	9335	250	257	265	267	216	246		6.16667	5170	5129	2857	3217	3127	3106	260		6.16667	82804	76670	9322
6.33333	7660	6986	245	249	264	268	215	244		6.33333	7153	7582	240	244	250	246	265		6.33333	61630	3132	3053	2965	3063	3217		6.33333	9565	9359	252	250	261	267	215	244		6.33333	5180	4950	2852	3187	3065	3106	265		6.33333	81619	76580	9143
6.5	7523	6987	245	249	265	268	213	238		6.5	7196	7595	239	250	243	247	260		6.5	61116	3092	3013	2988	3006	3208		6.5	9319	9277	248	256	268	269	213	238		6.5	5080	4992	2831	3203	3075	3148	260		6.5	80759	75303	9187
6.66667	7744	7010	244	248	265	269	209	241		6.66667	7091	7699	239	249	244	244	261		6.66667	62238	3084	3029	2982	3017	3212		6.66667	9489	9557	250	258	263	262	209	241		6.66667	4973	5062	2836	3228	3100	3110	261		6.66667	78860	74672	9095
6.83333	7736	7125	244	248	261	266	209	238		6.83333	7031	7696	240	247	246	245	258		6.83333	63197	3125	3026	2978	3029	3239		6.83333	9550	9501	251	255	269	271	209	238		6.83333	4928	5038	2849	3179	3044	3147	258		6.83333	76028	74940	9178
7	7664	7099	243	249	263	266	209	239		7	6944	7678	237	245	245	244	259		7	62980	3134	3014	2963	3019	3226		7	9621	9520	253	254	265	269	209	239		7	5055	5029	2851	3167	3041	3108	259		7	75458	72339	9041
7.16667	7749	7126	242	246	263	263	211	236		7.16667	7171	7679	237	248	248	245	260		7.16667	62362	3110	3025	2936	2968	3183		7.16667	9813	9643	247	254	264	267	211	236		7.16667	5137	5272	2819	3218	3022	3095	260		7.16667	74721	71280	8800
7.33333	7640	7060	243	245	260	264	209	233		7.33333	7106	7702	239	248	244	243	258		7.33333	64513	3128	3003	2945	3016	3154		7.33333	9499	9632	247	253	266	264	209	233		7.33333	5058	5291	2982	3164	3014	3096	258		7.33333	77586	70927	8816
7.5	7805	7124	239	246	260	266	208	237		7.5	7042	7746	235	246	231	246	255		7.5	63345	3294	3009	2960	2998	3178		7.5	9759	9641	247	254	265	261	208	237		7.5	5129	5270	2822	3195	3053	3143	255		7.5	77386	70614	8893
7.66667	7738	7141	246	248	262	262	209	236		7.66667	7163	7715	238	246	234	245	263		7.66667	65112	3394	2988	2923	2932	3191		7.66667	9914	9729	248	258	262	261	209	236		7.66667	5083	5206	2858	3169	3024	3094	263		7.66667	77995	72344	8674
7.83333	7803	7180	238	248	262	264	207	231		7.83333	7205	7809	236	250	233	241	260		7.83333	63667	3401	3039	2925	2967	3196		7.83333	9887	9678	248	253	260	260	207	231		7.83333	4948	5424	2834	3186	3045	3144	260		7.83333	75942	69164	8695
8	7788	7161	242	248	260	263	211	232		8	7230	7842	238	248	230	246	259		8	65105	3333	2983	2955	2968	3118		8	10041	9759	250	250	262	262	211	232		8	4965	5233	2879	3246	3025	3009	259		8	74743	70545	8629
8.16667	7952	7275	241	247	265	261	209	222		8.16667	7120	7954	243	247	244	247	261		8.16667	65282	3338	3002	2926	2977	3144		8.16667	10027	9734	245	250	257	259	209	222		8.16667	4848	5331	2853	3211	3041	3031	261		8.16667	78002	69504	8475
8.33333	7800	7187	239	245	256	263	213	228		8.33333	7101	7958	235	246	231	249	261		8.33333	64277	3298	2975	2945	2936	3191		8.33333	10094	9834	249	253	262	260	213	228		8.33333	5120	5106	2864	3200	3014	3013	261		8.33333	76180	69795	8540
8.5	8017	7254	243	246	260	262	208	228		8.5	7271	8063	238	246	232	243	257		8.5	64388	3256	3009	2918	2942	3157		8.5	10078	9731	250	249	260	265	208	228		8.5	5116	5040	2864	3148	2994	3010	257		8.5	73749	70035	8443
8.66667	7832	7212	244	252	264	259	207	229		8.66667	7191	8015	240	245	245	244	259		8.66667	66592	3175	2996	2944	2919	3158		8.66667	10167	9890	248	250	255	262	207	229		8.66667	5030	5405	2805	3148	2981	2985	259		8.66667	76476	68582	8602
8.83333	7923	7258	242	246	261	262	208	232		8.83333	7309	7949	239	246	234	243	261		8.83333	66874	3176	2958	2917	2903	3093		8.83333	10224	10119	248	252	259	262	208	232		8.83333	5052	5441	2802	3216	2981	2997	261		8.83333	73746	70338	8370
9	7932	7313	243	247	259	258	210	229		9	7081	7982	238	244	231	245	262		9	67570	3145	2981	2944	2962	3137		9	10044	9944	246	253	255	261	210	229		9	5137	5564	2830	3156	3000	3019	262		9	74804	69560	8197
9.16667	7961	7320	240	251	261	259	209	227		9.16667	7258	8071	240	245	230	248	260		9.16667	64849	3134	2964	2903	2912	3161		9.16667	10278	9920	249	253	260	261	209	227		9.16667	4961	5475	2826	3201	2989	3006	260		9.16667	75366	65845	8404
9.33333	7875	7350	242	250	257	261	208	222		9.33333	7210	7964	236	244	236	241	259		9.33333	66141	3140	2982	2891	2933	3111		9.33333	10219	9992	246	255	252	255	208	222		9.33333	5034	5491	2852	3110	3024	3013	259		9.33333	74439	67715	8255
9.5	7981	7338	247	250	259	261	209	223		9.5	7134	7954	243	245	246	240	259		9.5	67524	3125	3020	2920	2927	3136		9.5	10406	9956	250	253	254	260	209	223		9.5	4875	5188	2835	3139	2973	2985	259		9.5	74317	65856	8162
9.66667	8038	7370	243	247	262	258	209	225		9.66667	7197	8018	237	245	246	243	258		9.66667	67425	3057	3005	2925	2878	3187		9.66667	10460	10125	248	256	250	260	209	225		9.66667	5260	5119	2825	3135	3007	2987	258		9.66667	74232	64816	8168
9.83333	7964	7388	241	247	254	256	208	224		9.83333	7199	8000	239	245	244	242	261		9.83333	67021	3112	2991	2885	2900	3181		9.83333	10549	10129	250	255	254	259	208	224		9.83333	5189	4957	2866	3141	3028	3023	261		9.83333	74701	65655	8188
10	8135	7396	246	246	256	260	211	224		10	7347	8013	239	246	243	243	258		10	66231	3057	2997	2898	2892	3130		10	10530	10335	251	254	252	259	211	224		10	5077	5179	2843	3175	3009	2989	258		10	74639	63299	8125
																			10.1667	68761	3101	2977	2912	2962	3150
[truncated: 17 more columns]
