# Supplementary material for: Structural polymorphism of α-synuclein fibrils alters the pathway of Hsc70-mediated disaggregation
Source: EMBO J. 2025 Oct 6;44(22):6499–526. doi: 10.1038/s44318-025-00573-3 (PMC12623964; doi:10.1038/s44318-025-00573-3)
Supplement: Supplementary file 6 — Source data Fig. 4 [file 44318_2025_573_MOESM6_ESM.zip › Figure 4/4G/seeding.xlsx]

## Sheet: Data
	FM				F65
time (h)	Disag	Fragments/Oligomers	Monomers		Disag	Fragments/Oligomers	Monomers
0	42415	3279	3166		35988	3304	3166
0.166667	39076	3432	3272		57442	3415	3264
0.333333	45182	3184	3365		67889	3485	3304
0.5	49228	3124	3416		73350	3497	3417
0.666667	53382	3157	3400		77136	3501	3416
0.833333	54738	3237	3455		81120	3349	3422
1	58394	3333	3448		84532	3306	3475
1.16667	59606	3402	3408		86119	3274	3434
1.33333	61413	3416	3400		87239	3273	3397
1.5	63349	3347	3371		87892	3255	3398
1.66667	66202	3369	3358		89146	3244	3389
1.83333	67142	3361	3327		91432	3226	3375
2	69652	3211	3344		92135	3161	3382
2.16667	70246	3170	3318		93394	3196	3375
2.33333	71160	3158	3331		92957	3192	3345
2.5	74159	3118	3368		94693	3206	3367
2.66667	75344	3140	3344		96208	3208	3334
2.83333	76460	3116	3314		97220	3162	3368
3	77389	3102	3278		98477	3169	3332
3.16667	78225	3102	3309		98901	3009	3274
3.33333	80041	3088	3301		99884	2979	3347
3.5	80418	3114	3335		100828	3019	3356
3.66667	82637	3078	3324		102679	2994	3290
3.83333	83709	3069	3293		103561	3019	3343
4	83078	3070	3288		103379	2998	3283
4.16667	84721	3066	3279		104065	2962	3314
4.33333	86504	3106	3307		105120	3027	3313
4.5	86403	3081	3289		105778	2984	3296
4.66667	87477	2894	3267		106715	3016	3275
4.83333	88464	2963	3297		107453	3032	3308
5	88913	2896	3287		109431	3013	3275
5.16667	88432	2910	3212		109643	3029	3273
5.33333	90193	2918	3244		110372	3001	3288
5.5	89943	2928	3275		110813	3003	3233
5.66667	90713	2913	3296		112234	3063	3232
5.83333	91768	2937	3237		113107	3042	3231
6	91272	2939	3285		115798	2994	3279
6.16667	94288	2943	3267		114867	3014	3228
6.33333	93877	2920	3227		118199	2989	3144
6.5	92851	2952	3241		115633	2996	3223
6.66667	95246	2941	3196		117233	2985	3210
6.83333	96199	2965	3192		117672	3042	3226
7	95594	2926	3249		120378	2980	3203
7.16667	96118	2947	3198		122223	3006	3177
7.33333	94063	2927	3186		118870	2963	3227
7.5	97161	2953	3191		123135	3014	3226
7.66667	96881	2927	3201		122323	3011	3159
7.83333	95454	2900	3181		123703	3024	3146
8	98989	2916	3152		124268	2983	3120
8.16667	97365	2906	3166		124865	2997	3134
8.33333	95742	2869	3158		125948	2986	3174
8.5	97687	2913	3150		123897	3008	3146
8.66667	97954	2930	3181		126195	2982	3162
8.83333	98146	2951	3212		127528	2995	3171
9	98188	2893	3158		127549	3011	3143
9.16667	98410	2933	3170		125986	3006	3114
9.33333	98339	2942	3094		127114	3010	3036
9.5	98562	2908	3161		126751	3030	3149
9.66667	100351	2918	3152		128384	2990	3065
9.83333	99462	2937	3107		130890	2997	3031
10	100592	2913	3158		129771	3049	3036
