# Supplementary material for: Structural polymorphism of α-synuclein fibrils alters the pathway of Hsc70-mediated disaggregation
Source: EMBO J. 2025 Oct 6;44(22):6499–526. doi: 10.1038/s44318-025-00573-3 (PMC12623964; doi:10.1038/s44318-025-00573-3)
Supplement: Supplementary file 7 — Source data Fig. 5 [file 44318_2025_573_MOESM7_ESM.zip]

Archive with 34 entries (31 files):
- Figure 5/
- __MACOSX/._Figure 5
- Figure 5/.DS_Store
- __MACOSX/Figure 5/._.DS_Store
- Figure 5/5C/
- __MACOSX/Figure 5/._5C
- Figure 5/5B/
- __MACOSX/Figure 5/._5B
- Figure 5/5C/seeding in cellculutre.xlsx
- __MACOSX/Figure 5/5C/._seeding in cellculutre.xlsx
- Figure 5/5B/F65_no dissaggregation.tif
- __MACOSX/Figure 5/5B/._F65_no dissaggregation.tif
- Figure 5/5B/.DS_Store
- __MACOSX/Figure 5/5B/._.DS_Store
- Figure 5/5B/Fig5B_FM_Fibrils.tif
- __MACOSX/Figure 5/5B/._Fig5B_FM_Fibrils.tif
- Figure 5/5B/F65_monomers.tif
- __MACOSX/Figure 5/5B/._F65_monomers.tif
- Figure 5/5B/Fig5B_FM_Monomers.tif
- __MACOSX/Figure 5/5B/._Fig5B_FM_Monomers.tif
- Figure 5/5B/F65_disaggregation.tif
- __MACOSX/Figure 5/5B/._F65_disaggregation.tif
- Figure 5/5B/F65_Oligomers.tif
- __MACOSX/Figure 5/5B/._F65_Oligomers.tif
- Figure 5/5B/Fig5B_FM_smallFragments:Oligomers.tif
- __MACOSX/Figure 5/5B/._Fig5B_FM_smallFragments:Oligomers.tif
- Figure 5/5B/F65_fibrils.tif
- __MACOSX/Figure 5/5B/._F65_fibrils.tif
- Figure 5/5B/Fig5B_FM_Disaggregation.tif
- __MACOSX/Figure 5/5B/._Fig5B_FM_Disaggregation.tif
- Figure 5/5B/Fig5B_untreated.tif
- __MACOSX/Figure 5/5B/._Fig5B_untreated.tif
- Figure 5/5B/Fig5B_FM_NoDisaggregation.tif
- __MACOSX/Figure 5/5B/._Fig5B_FM_NoDisaggregation.tif
