# Supplementary material for: Structural polymorphism of α-synuclein fibrils alters the pathway of Hsc70-mediated disaggregation
Source: EMBO J. 2025 Oct 6;44(22):6499–526. doi: 10.1038/s44318-025-00573-3 (PMC12623964; doi:10.1038/s44318-025-00573-3)
Supplement: Supplementary file 7 — Source data Fig. 5 [file 44318_2025_573_MOESM7_ESM.zip › Figure 5/5C/seeding in cellculutre.xlsx]

## Sheet: Data
Polymorph	Fibrils	No Disagg	Disagg	Fragments/Oligomers	Monomers
FM - Cells with foci (%)	12.962	3.81293	11.7516	16.9995	0.512908
	21.2165	4.05957	13.9295	17.9459	0.978441
	11.2278	3.93542	14.2369	19.538	1.43064
Average	15.1354	3.93597	13.306	18.1611	0.973996
Normalized to No Disagg	3.29322	0.968739	2.9857	4.31901	0.130313
	5.39039	1.0314	3.53902	4.55944	0.248589
	2.8526	0.99986	3.61711	4.96395	0.363477
F65 - Cells with foci (%)	8.56756	1.53	10.7119	8.59718	0.142857
	19.3673	7.07528	18.9297	12.5005	1.21433
	7.24486	5.85696	13.2912	12.3702	0.462625
Average	11.7266	4.82075	14.3109	11.1559	0.606603
Normalized to No Disagg	1.77723	0.317378	2.22203	1.78337	0.0296338
	4.01749	1.46767	3.92671	2.59305	0.251896
	1.50285	1.21495	2.75708	2.56602	0.0959654
